# Supplementary material for: Integrated in silico MS-based phosphoproteomics and network enrichment analysis of RASopathy proteins
Source: Orphanet J Rare Dis. 2021 Jul 6;16:303. doi: 10.1186/s13023-021-01934-x (PMC8258961; doi:10.1186/s13023-021-01934-x)
Supplement: Supplementary file 1 — Additional file 1: Table S1. The direct interactome of the RASopathy proteins. [file 13023_2021_1934_MOESM1_ESM.xlsx]

## Sheet: Table S1_Tab 1_INTERACTOME
Interactin Protein	Gene	Protein full name	UniProt ID (Human)
NF1	NF1	Neurofibromin	P21359
NF1	HTR6	5-hydroxytryptamine receptor 6	P50406
NF1	APP	Amyloid-beta precursor protein	P05067
NF1	SDC2	Syndecan-2	P34741
NF1	KRAS	GTPase Kras	P01116
NF1	RASA1	Ras GTPase-activating protein 1	P20936
NF1	RASA2	Ras GTPase-activating protein 2	Q15283
NF1	RRAS2	Ras-related protein R-Ras2	P62070
NF1	SPRED1	Sprouty-related, EVH1 domain-contai...	Q7Z699
NF1	ARID1A	AT-rich interactive domain-containi...	O14497
NF1	NRAS	GTPase NRas	P01111
NF1	SMARCA4	Transcription activator BRG1	P51532
NF1	HRAS	GTPase HRas	P01112
NF1	BRCA1	Breast cancer type 1 susceptibility...	P38398
NF1	POLR2A	DNA-directed RNA polymerase II subu...	P24928
NF1	SYNGAP1	Ras/Rap GTPase-activating protein S...	Q96PV0
NF1	YWHAB	14-3-3 protein beta/alpha	P31946
NF1	FAF2	FAS-associated factor 2	Q96CS3
NF1	VCP	Transitional endoplasmic reticulum ATPase	P55072
NF1	PTK2	Focal adhesion kinase 1	Q05397
NF1	DPYSL2	Dihydropyrimidinase-related protein 2	Q16555
NF1	DPYSL3	Dihydropyrimidinase-related protein 3	Q14195
NF1	DDAH1	N(G),N(G)-dimethylarginine dimethylaminohydrolase 1	O94760
NF1	TTC1	Tetratricopeptide repeat protein 1	Q99614
NF1	DNAJC7, TPR2	DnaJ homolog subfamily C member 7	Q99615
NF1	RPS8	40S ribosomal protein S8	P62241
NF1	RPL17	60S ribosomal protein L17	P18621
NF1	ARRB2	Beta-arrestin-2	P32121
NF1	DCD	Dermcidin	P81605
NF1	EIF3K	Eukaryotic translation initiation f...	Q9UBQ5
NF1	IGF2BP2	Insulin-like growth factor 2 mRNA-b...	Q9Y6M1
NF1	IFIT3	Interferon-induced protein with tet...	O14879
NF1	KRT13	Keratin, type I cytoskeletal 13	A1A4E9
NF1	KRT31	Keratin, type I cuticular Ha1	Q15323
NF1	KRT36	Keratin, type I cuticular Ha6	O76013
NF1	KRT17	Keratin, type I cytoskeletal 17	Q04695
NF1	KRT4	Keratin, type II cytoskeletal 4	P19013
NF1	BAG6	Large proline-rich protein BAG6	P46379
NF1	LRP2	Low-density lipoprotein receptor-re...	P98164
NF1	NPLOC4	Nuclear protein localization protei...	Q8TAT6
NF1	PSMF1	Proteasome inhibitor PI31 subunit	Q92530
NF1	PDIA4	Protein disulfide-isomerase A4	P13667
NF1	RGS10	Regulator of G-protein signaling 10	O43665
NF1	SNRPG	Small nuclear ribonucleoprotein G	P62308
NF1	SF3B1	Splicing factor 3B subunit 1	O75533
NF1	UGDH	UDP-glucose 6-dehydrogenase	O60701
SPRED1	SPRED1	Sprouty-related, EVH1 domain-contai...	Q7Z699
SPRED1	PIH1D2	PIH1 domain-containing protein 2	Q8WWB5
SPRED1	PPP1CA	Serine/threonine-protein phosphatas...	P62136
SPRED1	NCALD	Neurocalcin-delta	P61601
SPRED1	ZDHHC17	Palmitoyltransferase ZDHHC17	Q8IUH5
SPRED1	KRAS	GTPase KRas	P01116
SPRED1	PSMB6	Proteasome subunit beta type-6	P28072
SPRED1	RASA1	Ras GTPase-activating protein 1	P20936
SPRED1	RASA2	Ras GTPase-activating protein 2	Q15283
SPRED1	SPRED3	Sprouty-related, EVH1 domain-contai...	Q2MJR0
SPRED1	NF1	Neurofibromin	P21359
SPRED1	NRAS	GTPase NRas	P01111
SPRED1	FGFRL1	Fibroblast growth factor receptor-l...	Q8N441
SPRED1	SYNGAP1	Ras/Rap GTPase-activating protein S...	Q96PV0
SPRED1	HRAS	GTPase HRas	P01112
PTP-1D	PTPN11	Tyrosine-protein phosphatase non-re...	Q06124
PTP-1D	AR	Androgen receptor	P10275
PTP-1D	CCKBR	Gastrin/cholecystokinin type B rece...	P32239
PTP-1D	CD244	Natural killer cell receptor 2B4	Q9BZW8
PTP-1D	CD33	Myeloid cell surface antigen CD33	P20138
PTP-1D	DDR1	Epithelial discoidin domain-contain...	Q08345
PTP-1D	EGFR	Epidermal growth factor receptor	P00533
PTP-1D	EPHA2	Ephrin type-A receptor 2	P29317
PTP-1D	ERBB2	Receptor tyrosine-protein kinase er...	P04626
PTP-1D	FLT1	Vascular endothelial growth factor ...	P17948
PTP-1D	FRS2	Fibroblast growth factor receptor s...	Q8WU20
PTP-1D	GAB1	GRB2-associated-binding protein 1	Q13480
PTP-1D	GAB2	GRB2-associated-binding protein 2	Q9UQC2
PTP-1D	GRB2	Growth factor receptor-bound protei...	P62993
PTP-1D	IGF1R	Insulin-like growth factor 1 recept...	P08069
PTP-1D	INSR	Insulin receptor	P06213
PTP-1D	IRS1	Insulin receptor substrate 1	P35568
PTP-1D	KIR2DL3	Mast/stem cell growth factor recept...	P43628
PTP-1D	KIT	Hepatocyte growth factor receptor	P10721
PTP-1D	MET	SAFB-like transcription modulator	P08581
PTP-1D	MPZL1	Myelin protein zero-like protein 1	O95297
PTP-1D	PDCD1	Programmed cell death protein 1	Q15116
PTP-1D	PDGFRB	Platelet-derived growth factor receptor beta	P09619
PTP-1D	PECAM1	Platelet endothelial cell adhesion ...	P16284
PTP-1D	PXN	Paxillin	P49023
PTP-1D	RPIA	Ribose-5-phosphate isomerase	P49247
PTP-1D	TRIM32	E3 ubiquitin-protein ligase TRIM32	Q13049
PTP-1D	LIME1	Lck-interacting transmembrane adapt...	Q9H400
PTP-1D	BCAR3	Breast cancer anti-estrogen resista...	O75815
PTP-1D	SHB	SH2 domain-containing adapter prote...	Q15464
PTP-1D	INPP5D	Phosphatidylinositol 3,4,5-trisphos...	Q92835
PTP-1D	MILR1	Allergin-1	Q7Z6M3
PTP-1D	FLT3	Receptor-type tyrosine-protein kina...	P36888
PTP-1D	FLT4	Vascular endothelial growth factor ...	P35916
PTP-1D	PDGFRA	Platelet-derived growth factor rece...	P16234
PTP-1D	TEK	Angiopoietin-1 receptor	Q02763
PTP-1D	SIRPA	SLAM family member 5	P78324
PTP-1D	CD84	Sodium- and chloride-dependent tran...	Q9UIB8
PTP-1D	SIT1	Signaling threshold-regulating tran...	Q9Y3P8
PTP-1D	FCRL4	Fc receptor-like protein 4	Q96PJ5
PTP-1D	ANKHD1	Ankyrin repeat and KH domain-contai...	Q8IWZ3
PTP-1D	KIR2DL1	Killer cell immunoglobulin-like rec...	P43626
PTP-1D	TERT	Telomerase reverse transcriptase	O14746
PTP-1D	FER	Tyrosine-protein kinase Fer	P16591
PTP-1D	ROS1	Proto-oncogene tyrosine-protein kin...	P08922
PTP-1D	GAREM1	GRB2-associated and regulator of MA...	Q9H706
PTP-1D	CDC73	Parafibromin	Q6P1J9
PTP-1D	CEACAM1	Carcinoembryonic antigen-related ce...	P13688
PTP-1D	MPIG6B	Megakaryocyte and platelet inhibito...	O95866
PTP-1D	SIGLEC10	Sialic acid-binding Ig-like lectin ...	Q96LC7
PTP-1D	ROCK2	Rho-associated protein kinase 2	O75116
PTP-1D	ARHGAP35	Rho GTPase-activating protein 35	Q9NRY4
PTP-1D	FCRL3	Fc receptor-like protein 3	Q96P31
SOS1	SOS1	Son of sevenless homolog 1	Q07889
SOS1	MUC1	Mucin-1	P15941
SOS1	SLC7A8	Large neutral amino acids transport...	Q9UHI5
SOS1	NCK1	Cytoplasmic protein NCK1	P16333
SOS1	NCK2	Cytoplasmic protein NCK2	O43639
SOS1	ABI1	Abl interactor 1	Q8IZP0
SOS1	EPS8L1	Epidermal growth factor receptor ki...	Q8TE68
SOS1	EPS8L2	Epidermal growth factor receptor ki...	Q9H6S3
SOS1	YWHAB	14-3-3 protein beta/alpha	P31946
SOS1	YWHAE	14-3-3 protein epsilon	P62258
SOS1	KRAS	GTPase KRas	P01116
SOS1	NRAS	GTPase NRas	P01111
SOS1	GRB2	Growth factor receptor-bound protei...	P62993
SOS1	HRAS	GTPase HRas	P01112
SOS1	PTPN11	Tyrosine-protein phosphatase non-re...	Q06124
SOS1	SH3PXD2A	SH3 and PX domain-containing protei...	Q5TCZ1
SOS1	COPS3	COP9 signalosome complex subunit 3	Q9UNS2
SOS1	CRK	Adapter molecule crk	P46108
SOS1	CRKL	Crk-like protein	P46109
SOS1	HCK	Tyrosine-protein kinase HCK	P08631
SOS1	NEB	Nebulin	P20929
SOS1	PACSIN3	Protein kinase C and casein kinase ...	Q9UKS6
SOS1	PIK3R1	Phosphatidylinositol 3-kinase regul...	P27986
SOS1	PLCG1	1-phosphatidylinositol 4,5-bisphosp...	P19174
SOS1	SHC1	SHC-transforming protein 1	P29353
SOS1	SNX9	Sorting nexin-9	Q9Y5X1
SOS-2	SOS2	Son of sevenless homolog 2	Q07890
SOS-2	ABL1	Tyrosine-protein kinase ABL1	P00519
SOS-2	CRK	Adapter molecule crk	P46108
SOS-2	GRB2	Growth factor receptor-bound protein 2	P62993
SOS-2	NCK1	Cytoplasmic protein NCK1	P16333
SOS-2	PACSIN3	Protein kinase C and casein kinase substrate in neurons protein 3	Q9UKS6
SOS-2	PLCG1	1-phosphatidylinositol 4,5-bisphosphate phosphodiesterase gamma-1	P19174
SOS-2	SNX9	Sorting nexin-9	Q9Y5X1
SOS-2	RAC2	Ras-related C3 botulinum toxin substrate 2	P15153
SOS-2	RHOC	Rho-related GTP-binding protein RhoC	P08134
SOS-2	RAC3	Ras-related C3 botulinum toxin substrate 3	P60763
SOS-2	RAC1	Ras-related C3 botulinum toxin substrate 1	P63000
SOS-2	CDC42	Cell division control protein 42 homolog	P60953
RIT1	RIT1	GTP-binding protein Rit1	Q92963
RIT1	AFDN	Afadin	P55196
RIT1	RALGDS	Ral guanine nucleotide dissociation stimulator	Q12967
RIT1	RLF	Zinc finger protein Rlf	Q13129
RIT1	BRAF	Serine/threonine-protein kinase B-raf	P15056
RIT1	RAF1	RAF proto-oncogene serine/threonine-protein kinase	P04049
RIT1	RGL3	Ral guanine nucleotide dissociation stimulator-like 3	Q3MIN7
RIT1	NTRK2	BDNF/NT-3 growth factors receptor	Q16620
RIT1	RIT2	GTP-binding protein Rit2	Q99578
RIT1	NTRK3	NT-3 growth factor receptor	Q16288
RIT1	NGF	Beta-nerve growth factor	P01138
RIT1	NTF3	Neurotrophin-3	P20783
RIT1	BDNF	Brain-derived neurotrophic factor	P23560
RIT1	NTRK1	High affinity nerve growth factor receptor	P04629
RIT1	NTF4	Neurotrophin-4	P34130
RAF1	RAF1	RAF proto-oncogene serine/threonine...	P04049
RAF1	BAD	Bcl2-associated agonist of cell dea...	Q92934
RAF1	BRAF	Serine/threonine-protein kinase B-r...	P15056
RAF1	CCT3	T-complex protein 1 subunit gamma	P49368
RAF1	CDC25A	M-phase inducer phosphatase 1	P30304
RAF1	CDC37	Hsp90 co-chaperone Cdc37	Q16543
RAF1	CPS1	Carbamoyl-phosphate synthase [ammon...	P31327
RAF1	NRAS	GTPase NRas	P01111
RAF1	HSP90AB1	Heat shock protein HSP 90-beta	P08238
RAF1	HSPA5	Endoplasmic reticulum chaperone BiP	P11021
RAF1	NFATC3	Nuclear factor of activated T-cells...	Q12968
RAF1	HRAS	GTPase HRas	P01112
RAF1	OIP5	Protein Mis18-beta	O43482
RAF1	PAK2	Serine/threonine-protein kinase PAK...	Q13177
RAF1	PAQR3	Progestin and adipoQ receptor famil...	Q6TCH7
RAF1	PDGFRB	Platelet-derived growth factor rece...	P09619
RAF1	PEBP1	Phosphatidylethanolamine-binding pr...	P30086
RAF1	PEBP4	Phosphatidylethanolamine-binding pr...	Q96S96
RAF1	PIN1	Peptidyl-prolyl cis-trans isomerase...	Q13526
RAF1	PKM	Pyruvate kinase PKM	P14618
RAF1	PPP2R5C	Serine/threonine-protein phosphatas...	Q13362
RAF1	RB1	Retinoblastoma-associated protein	P06400
RAF1	RCAN1		P53805-2
RAF1	SFN		P31947
RAF1	TIMM50		Q3ZCQ8
RAF1	YWHAB	14-3-3 protein beta/alpha	P31946
RAF1	YWHAE	14-3-3 protein epsilon	P62258
RAF1	YWHAG		P61981
RAF1	YWHAH		Q04917
RAF1	YWHAQ		P27348
RAF1	KRAS		P01116
RAF1	MAP2K2/MEK2	Dual specificity mitogen-activated protein kinase kinase 2	P36507
RAF1	MAP2K1/MEK1	Dual specificity mitogen-activated protein kinase kinase 1	Q02750
RAF1	RAP1A	Ras-related protein Rap-1A	P62834
RAF1	YWHAZ	14-3-3 protein zeta/delta	P63104
RAF1	MRAS	Ras-related protein M-Ras	O14807
RAF1	SHOC2	Leucine-rich repeat protein SHOC-2	Q9UQ13
RAF1	PPP1CA	Serine/threonine-protein phosphatase PP1-alpha catalytic subunit	P62136
RAF1	PPP1CB	Serine/threonine-protein phosphatase PP1-beta catalytic subunit	P62140
RAF1	PPP1CC	Serine/threonine-protein phosphatase PP1-gamma catalytic subunit	P36873
RAF1	LZTR1	Leucine-zipper-like transcriptional regulator 1	Q8N653
RAF1	RIN1	Ras and Rab interactor 1	Q13671
RAF1	RIT1	GTP-binding protein Rit1	Q92963
RAF1	RGS14	Regulator of G-protein signaling 14	O43566
RAF1	GNAI1	Guanine nucleotide-binding protein G(i) subunit alpha-1	P63096
RAF1	STK3	Serine/threonine-protein kinase 3	Q13188
RAF1	MAP3K5/ASK1	Mitogen-activated protein kinase kinase kinase 5	Q99683
RAF1	PAK1	Serine/threonine-protein kinase PAK 1	Q13153
RAF1	BCL2	Apoptosis regulator Bcl-2	P10415
RAF1	ROCK2	Rho-associated protein kinase 2	O75116
RAF1	PRMT5	Protein arginine N-methyltransferase 5	O14744
RAF1	FAM83B	FAM83B	Q5T0W9
RAF1	PDE8A	High affinity cAMP-specific and IBMX-insensitive 3',5'-cyclic phosphodiesterase 8A	O60658
RAF1	MFHAS1	Malignant fibrous histiocytoma-amplified sequence 1	Q9Y4C4
RAF1	GLS	Glutaminase kidney isoform, mitochondrial	O94925
RAF1	ADCY2	Adenylate cyclase type 2	Q08462
RAF1	ADCY5	Adenylate cyclase type 5	O95622
RAF1	ADCY6	Adenylate cyclase type 6	O43306
RAF1	DGKH	Diacylglycerol kinase eta	Q86XP1
RAF1	RCAN1	Calcipressin-1	P53805
RAF1	PPP1R12A	Protein phosphatase 1 regulatory subunit 12A	O14974
RAF1	AKT1	RAC-alpha serine/threonine-protein kinase	P31749
RAF1	PPP2CA	Serine/threonine-protein phosphatase 2A catalytic subunit alpha isoform	P67775
RAF1	PPP2R1B	Serine/threonine-protein phosphatase 2A 65 kDa regulatory subunit A beta isoform	P30154
RAF1	SPRY2	Protein sprouty homolog 2	O43597
RAF1	SPRY4	Protein sprouty homolog 4	Q9C004
RAF1	CNKSR1	Connector enhancer of kinase suppressor of ras 1	Q969H4
RAF1	KSR2	Kinase suppressor of Ras 2	Q6VAB6
RAF1	PHB	Prohibitin	P35232
BRAF	BRAF	Serine/threonine-protein kinase B-raf	P15056
BRAF	ARAF	Serine/threonine-protein kinase A-Raf	P10398
BRAF	HRAS		P01112
BRAF	HSP90AB1	Heat shock protein HSP 90-beta	P08238
BRAF	IQGAP1	Ras GTPase-activating-like protein IQGAP1	P46940
BRAF	MAP2K1/MEK1	Dual specificity mitogen-activated protein kinase kinase 1	Q02750
BRAF	MAP2K2/MEK2	Dual specificity mitogen-activated protein kinase kinase 2	P36507
BRAF	MAP3K1/MEKK1		Q13233
BRAF	NRAS		P01111
BRAF	RAF1	RAF proto-oncogene serine/threonine-protein kinase	P04049
BRAF	RPS6KA2	Ribosomal protein S6 kinase alpha-2	Q15349
BRAF	TRAF3	TNF receptor-associated factor 3	Q13114
BRAF	YWHAB	14-3-3 protein beta/alpha	P31946
BRAF	YWHAZ	14-3-3 protein zeta/delta	P63104
BRAF	KSR1	Kinase suppressor of Ras 1	Q8IVT5
BRAF	KSR2	Kinase suppressor of Ras 2	Q6VAB6
BRAF	MAPK3/ERK1	Mitogen-activated protein kinase 3	P27361
BRAF	RGS14	Regulator of G-protein signaling 14	O43566
BRAF	RIT1	GTP-binding protein Rit1	Q92963
BRAF	DGKH	Diacylglycerol kinase eta	Q86XP1
BRAF	PRMT5	Protein arginine N-methyltransferase 5	O14744
BRAF	AKAP13	A-kinase anchor protein 13	Q12802
BRAF	FNIP1	Folliculin-interacting protein 1	Q8TF40
BRAF	FNIP2	Folliculin-interacting protein 2	Q9P278
KRAS	KRAS	GTPase Kras	P01116
KRAS	RGS14	Regulator of G-protein signaling 14	O43566
KRAS	SOS1	Son of sevenless homolog 1	Q07889
KRAS	ARAF	Serine/threonine-protein kinase A-Raf	P10398
KRAS	RAF1	RAF proto-oncogene serine/threonine-protein kinase	P04049
KRAS	RASSF2	Ras association domain-containing protein 2	P50749
KRAS	PHLPP1	PH domain leucine-rich repeat-containing protein phosphatase 1	O60346
KRAS	PDE6D	GMP-PDE delta	O43924
KRAS	PIK3CA	Phosphatidylinositol 4,5-bisphosphate 3-kinase catalytic subunit alpha isoform	P42336
KRAS	ERBB2	Receptor tyrosine-protein kinase erbB-2	P04626
KRAS	EGFR	Epidermal growth factor receptor	P00533
KRAS	BRAF	Serine/threonine-protein kinase B-raf	P15056
KRAS	PIK3CG	Phosphatidylinositol 4,5-bisphosphate 3-kinase catalytic subunit gamma isoform	P48736
KRAS	NRAS	GTPase Nras	P01111
KRAS	HRAS		P01112
NRAS	NRAS	GTPase Nras	P01111
NRAS	RGS14	Regulator of G-protein signaling 14	O43566
NRAS	RASSF7	Ras association domain-containing protein 7	Q02833
NRAS	BRAF	Serine/threonine-protein kinase B-raf	P15056
NRAS	RAF1	RAF proto-oncogene serine/threonine-protein kinase	P04049
NRAS	RAP1GDS1	Rap1 GTPase-GDP dissociation stimulator 1	P52306
NRAS	RIN1	Ras and Rab interactor 1	Q13671
NRAS	STK19	Serine/threonine-protein kinase 19	P49842
NRAS	LZTR1	Leucine-zipper-like transcriptional regulator 1	Q8N653
NRAS	ZDHHC9	Palmitoyltransferase ZDHHC9	Q9Y397
NRAS	GOLGA7	Golgin subfamily A member 7	Q7Z5G4
NRAS	ABHD17A	Alpha/beta hydrolase domain-containing protein 17A	Q96GS6
NRAS	ABHD17B	Alpha/beta hydrolase domain-containing protein 17B	Q5VST6
NRAS	KRAS	GTPase Kras	P01116
NRAS	PIK3CA	Phosphatidylinositol 4,5-bisphosphate 3-kinase catalytic subunit alpha isoform	P42336
NRAS	ARAF	Serine/threonine-protein kinase A-Raf	P10398
NRAS	MAP2K1/MEK1	Dual specificity mitogen-activated protein kinase kinase 1	Q02750
NRAS	NF1	Neurofibromin	P21359
NRAS	PIK3CG	Phosphatidylinositol 4,5-bisphosphate 3-kinase catalytic subunit gamma isoform	P48736
NRAS	SOS1	Son of sevenless homolog 1	Q07889
NRAS	HRAS		P01112
MAP2K1/MEK1	MAP2K1/MEK1	Dual specificity mitogen-activated protein kinase kinase 1	Q02750
MAP2K1/MEK1	BANP		Q8N9N5
MAP2K1/MEK1	BIRC6		Q9NR09
MAP2K1/MEK1	BRAF	Serine/threonine-protein kinase B-raf	P15056
MAP2K1/MEK1	BTRC		Q9Y297
MAP2K1/MEK1	CFLAR		O15519
MAP2K1/MEK1	MAPK1/ERK2		P28482
MAP2K1/MEK1	MAPK3/ERK1	Mitogen-activated protein kinase 3	P27361
MAP2K1/MEK1	PIN1	Peptidyl-prolyl cis-trans isomerase NIMA-interacting 1	Q13526
MAP2K1/MEK1	RAF1	RAF proto-oncogene serine/threonine-protein kinase	P04049
MAP2K1/MEK1	VRK2		Q86Y07
MAP2K1/MEK1	YAP1		P46937
MAP2K1/MEK1	MAP3K1/MEKK1		Q13233
MAP2K1/MEK1	PAK1	Serine/threonine-protein kinase PAK 1	Q13153
MAP2K1/MEK1	HRAS		P01112
MAP2K1/MEK1	RGS14	Regulator of G-protein signaling 14	O43566
MAP2K1/MEK1	MAP2K2/MEK2	Dual specificity mitogen-activated protein kinase kinase 2	P36507
MAP2K1/MEK1	KSR2	Kinase suppressor of Ras 2	Q6VAB6
MAP2K1/MEK1	KSR1	Kinase suppressor of Ras 1	Q8IVT5
MAP2K1/MEK1	LAMTOR3		Q9UHA4
MAP2K1/MEK1	WDR83		Q9BRX9
MAP2K1/MEK1	PPARG		P37231
MAP2K1/MEK1	SGK1		O00141
MAP2K1/MEK1	KAT7		O95251
HRAS	HRAS	GTPase HRas	P01112
HRAS	RAF1	RAF proto-oncogene serine/threonine...	P04049
HRAS	KRAS	GTPase KRas	P01116
HRAS	PIK3CA	Phosphatidylinositol 4,5-bisphospha...	P42336
HRAS	RASA1	Ras GTPase-activating protein 1	P20936
HRAS	EGFR	Epidermal growth factor receptor	P00533
HRAS	BRAF	Serine/threonine-protein kinase B-r...	P15056
HRAS	PIK3CG	Phosphatidylinositol 4,5-bisphospha...	P48736
HRAS	RALGDS	Ral guanine nucleotide dissociation...	Q12967
HRAS	MLLT4	Afadin	P55196
HRAS	SOS1	Son of sevenless homolog 1	Q07889
HRAS	ZDHHC9	Palmitoyltransferase ZDHHC9	Q9Y397
HRAS	GOLGA7	Golgin subfamily A member 7	Q7Z5G4
HRAS	LZTR1	Leucine-zipper-like transcriptional...	Q8N653
HRAS	PLCE1	1-phosphatidylinositol 4,5-bisphosp...	Q9P212
HRAS	TBC1D10C	Carabin	Q8IV04
HRAS	RGL3	Ral guanine nucleotide dissociation...	Q3MIN7
HRAS	HSPD1	60 kDa heat shock protein, mitochon...	P10809
HRAS	MAP2K1/MEK1	Dual specificity mitogen-activated ...	Q02750
HRAS	MAPK3/ERK1	Mitogen-activated protein kinase 3	P27361
HRAS	RGS14	Regulator of G-protein signaling 14	O43566
HRAS	RASGRP1	RAS guanyl-releasing protein 1	O95267
HRAS	DGKZ	Diacylglycerol kinase zeta	Q13574
HRAS	RASSF5	Ras association domain-containing p...	Q8WWW0
HRAS	PDE6D	Retinal rod rhodopsin-sensitive cGM...	O43924
HRAS	IKZF3	Zinc finger protein Aiolos	Q9UKT9
HRAS	RACK1	Receptor of activated protein C kin...	P63244
HRAS	RAPGEF2	Rap guanine nucleotide exchange fac...	Q9Y4G8
HRAS	ARAF	Serine/threonine-protein kinase A-R...	P10398
HRAS	BRAP	Bombesin receptor-activated protein...	Q6UWU4
HRAS	BRAP	BRCA1-associated protein	Q7Z569
HRAS	NF1	Neurofibromin	P21359
HRAS	PIK3CD	Phosphatidylinositol 4,5-bisphospha...	O00329
HRAS	RABAC1	Prenylated Rab acceptor protein 1	Q9UI14
HRAS	RAPGEF4	Rap guanine nucleotide exchange fac...	Q8WZA2
HRAS	RASGRF1	Ras-specific guanine nucleotide-rel...	Q13972
HRAS	RGL1	Ral guanine nucleotide dissociation...	Q9NZL6
HRAS	RIN1	Ras and Rab interactor 1	Q13671
HRAS	UBIAD1	UbiA prenyltransferase domain-conta...	Q9Y5Z9
SHOC2	SHOC2	Leucine-rich repeat protein SHOC-2	Q9UQ13
SHOC2	MRAS/RRAS3	Ras-related protein M-Ras	O14807
SHOC2	RAF1	RAF proto-oncogene serine/threonine-protein kinase	P04049
SHOC2	PPP1CA	Serine/threonine-protein phosphatase PP1-alpha catalytic subunit	P62136
SHOC2	PPP1CB		P62140
SHOC2	PPP1CC		P36873
SHOC2	ERBIN		Q96RT1
SHOC2	NRAS	GTPase Nras	P01111
SHOC2	KRAS	GTPase Kras	P01116
SHOC2	LZTR1	Leucine-zipper-like transcriptional regulator 1	Q8N653
MAP2K2/MEK2	MAP2K2/MEK2	Dual specificity mitogen-activated protein kinase kinase 2	P36507
MAP2K2/MEK2	ARAF	Serine/threonine-protein kinase A-Raf	P10398
MAP2K2/MEK2	BRAF	Serine/threonine-protein kinase B-raf	P15056
MAP2K2/MEK2	CCNDBP1	Cyclin-D1-binding protein 1	O95273
MAP2K2/MEK2	DLG1		Q12959
MAP2K2/MEK2	KSR1	Kinase suppressor of Ras 1	Q8IVT5
MAP2K2/MEK2	RAF1	RAF proto-oncogene serine/threonine-protein kinase	P04049
MAP2K2/MEK2	WDR83		Q9BRX9
MAP2K2/MEK2	SGK1		O00141
MAP2K2/MEK2	GLS	Glutaminase kidney isoform, mitochondrial	O94925
MAP2K2/MEK2	MAPK1/ERK2		P28482
MAP2K2/MEK2	MAPK3/ERK1	Mitogen-activated protein kinase 3	P27361
MAP2K2/MEK2	MAP2K1/MEK1	Dual specificity mitogen-activated protein kinase kinase 1	Q02750
MAP2K2/MEK2	NRAS	GTPase Nras	P01111
MAP2K2/MEK2	HRAS		P01112
CBL	CBL	E3 ubiquitin-protein ligase CBL	P22681
CBL	ABI1	Abl interactor 1	Q8IZP0
CBL	ARHGEF7	Rho guanine nucleotide exchange fac...	Q14155
CBL	CD2AP	CD2-associated protein	Q9Y5K6
CBL	CRK	Adapter molecule crk	P46108
CBL	CRKL	Crk-like protein	P46109
CBL	EGFR	Epidermal growth factor receptor	P00533
CBL	F2RL1	Proteinase-activated receptor 2	P55085
CBL	FLT1	Vascular endothelial growth factor ...	P17948
CBL	GRB2	Growth factor receptor-bound protei...	P62993
CBL	HCK	Tyrosine-protein kinase HCK	P08631
CBL	ITSN1	Intersectin-1	Q15811
CBL	MAPK8	Mitogen-activated protein kinase 8	P45983
CBL	MET	Hepatocyte growth factor receptor	P08581
CBL	NTRK1	High affinity nerve growth factor r...	P04629
CBL	PIK3R1	Phosphatidylinositol 3-kinase regul...	P27986
CBL	PIK3R2	Phosphatidylinositol 3-kinase regul...	O00459
CBL	PIK3R3	Phosphatidylinositol 3-kinase regul...	Q92569
CBL	SH2B2	SH2B adapter protein 2	O14492
CBL	SH3KBP1	SH3 domain-containing kinase-bindin...	Q96B97
CBL	SPRY2	Protein sprouty homolog 2	O43597
CBL	SPRY4	Protein sprouty homolog 4	Q9C004
CBL	SRC	Proto-oncogene tyrosine-protein kin...	P12931
CBL	SYK	Tyrosine-protein kinase SYK	P43405
CBL	UBE2D2	Ubiquitin-conjugating enzyme E2 D2	P62837
CBL	YWHAB	14-3-3 protein beta/alpha	P31946
CBL	YWHAH	14-3-3 protein eta	Q04917
CBL	YWHAQ	14-3-3 protein theta	P27348
CBL	ZAP70	Tyrosine-protein kinase ZAP-70	P43403
CBL	IFT20	Intraflagellar transport protein 20...	Q8IY31
CBL	NCK1	Cytoplasmic protein NCK1	P16333
CBL	UBE2L3	Ubiquitin-conjugating enzyme E2 L3	P68036
CBL	SEPSECS	O-phosphoseryl-tRNA(Sec) selenium t...	Q9HD40
CBL	SLA2	Src-like-adapter 2	Q9H6Q3
CBL	SORBS1	Sorbin and SH3 domain-containing pr...	Q9BX66
CBL	LAT2	Linker for activation of T-cells fa...	Q9GZY6
CBL	SLC7A8	Large neutral amino acids transport...	Q9UHI5
CBL	CBLB	E3 ubiquitin-protein ligase CBL-B	Q13191
CBL	ALK	ALK tyrosine kinase receptor	Q9UM73
CBL	AXL	Tyrosine-protein kinase receptor UF...	P30530
CBL	BLK	Tyrosine-protein kinase Blk	P51451
CBL	FGR	Tyrosine-protein kinase Fgr	P09769
CBL	FGFR2	Fibroblast growth factor receptor 2	P21802
CBL	CSF1R	Macrophage colony-stimulating facto...	P07333
CBL	EPHB1	Ephrin type-B receptor 1	P54762
CBL	KDR	Vascular endothelial growth factor ...	P35968
CBL	PDGFRA	Platelet-derived growth factor rece...	P16234
CBL	PDGFRB	Platelet-derived growth factor rece...	P09619
CBL	LYN	Tyrosine-protein kinase Lyn	P07948
CBL	SIGLEC10	Sialic acid-binding Ig-like lectin ...	Q96LC7
RASA2	RASA2	Ras GTPase-activating protein 2	Q15283
RASA2	ITPK1	Inositol-tetrakisphosphate 1-kinase	Q13572
RASA2	RRAS	Ras-related protein R-Ras	P10301
RASA2	KRAS	GTPase KRas	P01116
RASA2	RASA1	Ras GTPase-activating protein 1	P20936
RASA2	SPRED1	Sprouty-related, EVH1 domain-contai...	Q7Z699
RASA2	RASAL3	RAS protein activator like-3	Q86YV0
RASA2	NF1	Neurofibromin	P21359
RASA2	RASAL2	Ras GTPase-activating protein nGAP	Q9UJF2
RASA2	NRAS	GTPase NRas	P01111
RASA2	SYNGAP1	Ras/Rap GTPase-activating protein S...	Q96PV0
RASA2	HRAS	GTPase HRas	P01112
A2ML1	A2ML1	Alpha-2-macroglobulin-like protein 1	A8K2U0
A2ML1	LZTR1	Leucine-zipper-like transcriptional...	Q8N653
A2ML1	RASA2	Ras GTPase-activating protein 2	Q15283
A2ML1	EVPL	Envoplakin	Q92817
A2ML1	ENTPD3	Ectonucleoside triphosphate diphosp...	O75355
A2ML1	CACNA1G	Voltage-dependent T-type calcium ch...	O43497
A2ML1	SHOC2	Leucine-rich repeat protein SHOC-2	Q9UQ13
A2ML1	KLK6	Kallikrein-6	Q92876
A2ML1	KLK7	Kallikrein-7	P49862
A2ML1	SERPINB7	Serpin B7	O75635
A2ML1	MAL2	Protein MAL2	Q969L2
SHOX	SHOX	Short stature homeobox protein	O15266
SHOX	GTPBP6	Putative GTP-binding protein 6	O43824
SHOX	NKX2-5	Homeobox protein Nkx-2.5	P52952
SHOX	FGFR3	Fibroblast growth factor receptor 3	P22607
SHOX	CLCN4	H(+)/Cl(-) exchange transporter 4	P51793
SHOX	CD99	CD99 antigen	P14209
SHOX	PLCXD1	PI-PLC X domain-containing protein ...	Q9NUJ7
SHOX	SOX6	Transcription factor SOX-6	P35712
SHOX	LEUTX	Leucine-twenty homeobox	A8MZ59
SHOX	SOX5	Transcription factor SOX-5	P35711
SHOX	ARSE	Arylsulfatase L	P51690
FGFR3	FGFR3	Fibroblast growth factor receptor 3	P22607
FGFR3	FGF4	Fibroblast growth factor 4	P08620
FGFR3	FGF20	Fibroblast growth factor 20	Q9NP95
FGFR3	FGF23	Fibroblast growth factor 23	Q9GZV9
FGFR3	PLCG1	1-phosphatidylinositol 4,5-bisphosp...	P19174
FGFR3	FGF2	Fibroblast growth factor 2	P09038
FGFR3	FGF18	Fibroblast growth factor 18	O76093
FGFR3	FGF9	Fibroblast growth factor 9	P31371
FGFR3	GRB2	Growth factor receptor-bound protei...	P62993
FGFR3	FGF16	Fibroblast growth factor 16	O43320
FGFR3	FGF1	Fibroblast growth factor 1	P05230
FGFR3	HSP90AB1	Heat shock protein HSP 90-beta	P08238
FGFR3	FGF6	Fibroblast growth factor 6	P10767
FGFR3	FGF8	Fibroblast growth factor 8	P55075
FGFR3	FGF10	Fibroblast growth factor 10	O15520
FGFR3	FGF17	Fibroblast growth factor 17	O60258
FGFR3	FGF19	Fibroblast growth factor 19	O95750
FGFR3	KLB	Beta-klotho	Q86Z14
FGFR3	PIK3R1	Phosphatidylinositol 3-kinase regul...	P27986
FGFR3	SOCS1	Suppressor of cytokine signaling 1	O15524
FGFR3	SOCS3	Suppressor of cytokine signaling 3	O14543
SRCAP	SRCAP	Helicase SRCAP	Q6ZRS2
SRCAP	ACTR6	Actin-related protein 6	Q9GZN1
SRCAP	YEATS4	YEATS domain-containing protein 4	O95619
SRCAP	EP300	Histone acetyltransferase p300	Q09472
SRCAP	CFDP1	Craniofacial development protein 1	Q9UEE9
SRCAP	H2AFZ	Histone H2A.Z	P0C0S5
SRCAP	ZNHIT1	Zinc finger HIT domain-containing p...	O43257
SRCAP	RUVBL1	RuvB-like 1	Q9Y265
SRCAP	VPS72	Vacuolar protein sorting-associated...	Q15906
SRCAP	DMAP1	DNA methyltransferase 1-associated ...	Q9NPF5
SRCAP	RUVBL2	RuvB-like 2	Q9Y230
SRCAP	CREBBP	CREB-binding protein	Q92793
SRCAP	ACTL6A	Actin-like protein 6A	O96019
SRCAP	EP400	E1A-binding protein p400	Q96L91
SRCAP	EPC1	Enhancer of polycomb homolog 1	Q9H2F5
ANKRD11	ANKRD11	Ankyrin repeat domain-containing pr...	Q6UB99
ANKRD11	HDAC5	Histone deacetylase 5	Q9UQL6
ANKRD11	HDAC4	Histone deacetylase 4	P56524
ANKRD11	KMT2D	Histone-lysine N-methyltransferase ...	O14686
ANKRD11	RSF1	Remodeling and spacing factor 1	Q96T23
ANKRD11	CD6	T-cell differentiation antigen CD6	P30203
ANKRD11	BCL9L	B-cell CLL/lymphoma 9-like protein	Q86UU0
ANKRD11	NCOA3	Nuclear receptor coactivator 3	Q9Y6Q9
ANKRD11	NCOA1	Nuclear receptor coactivator 1	Q15788
ANKRD11	NCOA2	Nuclear receptor coactivator 2	Q15596
ANKRD11	ZNF778	Zinc finger protein 778	Q96MU6
LZTR1	LZTR1	Leucine-zipper-like transcriptional...	Q8N653
LZTR1	THAP7	THAP domain-containing protein 7	Q9BT49
LZTR1	TCEB2	Elongin-B	Q15370
LZTR1	SMARCB1	SWI/SNF-related matrix-associated a...	Q12824
LZTR1	A2ML1	Alpha-2-macroglobulin-like protein ...	A8K2U0
LZTR1	RIT2	GTP-binding protein Rit2	Q99578
LZTR1	TBX1	T-box transcription factor TBX1	O43435
LZTR1	NF2	Merlin	P35240
LZTR1	RIT1	GTP-binding protein Rit1	Q92963
LZTR1	AIFM3	Apoptosis-inducing factor 3	Q96NN9
LZTR1	ZNF74	Zinc finger protein 74	Q16587
LZTR1	CUL3	Cullin-3	Q13618
LZTR1	RBX1	E3 ubiquitin-protein ligase RBX1	P62877
LZTR1	KRAS	GTPase KRas	P01116
LZTR1	NRAS	GTPase NRas	P01111
LZTR1	HRAS	GTPase HRas	P01112
LZTR1	RAF1	RAF proto-oncogene serine/threonine...	P04049
LZTR1	SHOC2	Leucine-rich repeat protein SHOC-2	Q9UQ13
LZTR1	PPP1CB	Serine/threonine-protein phosphatas...	P62140
RRAS	RRAS	Ras-related protein R-Ras	P10301
RRAS	RAF1	RAF proto-oncogene serine/threonine...	P04049
RRAS	PIK3CA	Phosphatidylinositol 4,5-bisphospha...	P42336
RRAS	RND1	Rho-related GTP-binding protein Rho...	Q92730
RRAS	PLXND1	Plexin-D1	Q9Y4D7
RRAS	PLXNB1	Plexin-B1	O43157
RRAS	EPHB2	Ephrin type-B receptor 2	P29323
RRAS	PIK3CD	Phosphatidylinositol 4,5-bisphospha...	O00329
RRAS	MLLT4	Afadin	P55196
RRAS	PLXNA1	Plexin-A1	Q9UIW2
RRAS	SOS1	Son of sevenless homolog 1	Q07889
RRAS	ZDHHC19	Palmitoyltransferase ZDHHC19	Q8WVZ1
RRAS	PLCE1	1-phosphatidylinositol 4,5-bisphosp...	Q9P212
RRAS	RGS14	Regulator of G-protein signaling 14	O43566
RRAS	OSBPL3	Oxysterol-binding protein-related p...	Q9H4L5
SPRY1	SPRY1	Protein sprouty homolog 1	O43609
SPRY1	CBL	E3 ubiquitin-protein ligase CBL	P22681
SPRY1	EGF	Pro-epidermal growth factor	P01133
SPRY1	RASA1	Ras GTPase-activating protein 1	P20936
SPRY1	EGFR	Epidermal growth factor receptor	P00533
SPRY1	SPRY3	Protein sprouty homolog 3	O43610
SPRY1	HGS	Hepatocyte growth factor-regulated ...	O14964
SPRY1	SPRY4	Protein sprouty homolog 4	Q9C004
SPRY1	SPRY2	Protein sprouty homolog 2	O43597
SPRY1	SH3KBP1	SH3 domain-containing kinase-bindin...	Q96B97
SPRY1	HRAS	GTPase HRas	P01112
SPRY1	CREB5	Cyclic AMP-responsive element-bindi...	Q02930
SPRY1	CRTP1	Cysteine-rich tail protein 1	A8MQ03
SPRY1	GEMI4	Gem-associated protein 4	P57678
SPRY1	HEXI2	Protein HEXIM2	Q96MH2
SPRY1	HXA1	Homeobox protein Hox-A1	P49639
SPRY1	KR105	Keratin-associated protein 10-5	P60370
SPRY1	KR107	Keratin-associated protein 10-7	P60409
SPRY1	KR108	Keratin-associated protein 10-8	P60410
SPRY1	KR109	Keratin-associated protein 10-9	P60411
SPRY1	KRA42	Keratin-associated protein 4-2	Q9BYR5
SPRY1	LCE1B	Late cornified envelope protein 1B	Q5T7P3
SPRY1	LCE1F	Late cornified envelope protein 1F	Q5T754
SPRY1	LCE2D	Late cornified envelope protein 2D	Q5TA82
SPRY1	MDFI	MyoD family inhibitor	Q99750
SPRY1	MEOX2	Homeobox protein MOX-2	P50222
SPRY1	NT2NA	Notch homolog 2 N-terminal-like pro...	Q7Z3S9
SPRY1	OTX1	Homeobox protein OTX1	P32242
SPRY1	R3HD2	R3H domain-containing protein 2	Q9Y2K5
MAP3K8	MAP3K8	Mitogen-activated protein kinase ki...	P41279
MAP3K8	MAP2K5	Dual specificity mitogen-activated ...	Q13163
MAP3K8	NFKB1	Nuclear factor NF-kappa-B p105 subu...	P19838
MAP3K8	MAP2K1/MEK1	Dual specificity mitogen-activated ...	Q02750
MAP3K8	TNIP2	TNFAIP3-interacting protein 2	Q8NFZ5
MAP3K8	CHUK	Inhibitor of nuclear factor kappa-B...	O15111
MAP3K8	MAP2K7	Dual specificity mitogen-activated ...	O14733
MAP3K8	MAP2K4	Dual specificity mitogen-activated ...	P45985
MAP3K8	AKT1	RAC-alpha serine/threonine-protein ...	P31749
MAP3K8	MAP3K14	Mitogen-activated protein kinase ki...	Q99558
MAP3K8	IKBKG	NF-kappa-B essential modulator	Q9Y6K9
MAP3K8	IKBKB	Inhibitor of nuclear factor kappa-B...	O14920
MAP3K8	CD40	Tumor necrosis factor receptor supe...	P25942
MAP3K8	TRAF6	TNF receptor-associated factor 6	Q9Y4K3
MAP3K8	KSR2	Kinase suppressor of Ras 2	Q6VAB6
MAP3K8	CNKKSR2	Connector enhancer of kinase suppre...	Q8WXI2
MAP3K8	HSP90AB1	Heat shock protein HSP 90-beta	P08238
MAP3K8	NFKB2	Nuclear factor NF-kappa-B p100 subunit	Q00653
MAP3K8	PIN1	Peptidyl-prolyl cis-trans isomerase NIMA-interacting 1	Q13526
KAT6B	KAT6B	Histone acetyltransferase KAT6B	Q8WYB5
KAT6B	BRD1	Bromodomain-containing protein 1	O95696
KAT6B	KAT2A	Histone acetyltransferase KAT2A	Q92830
KAT6B	KAT2B	Histone acetyltransferase KAT2B	Q92831
KAT6B	ING5	Inhibitor of growth protein 5	Q8WYH8
KAT6B	BRPF3	Bromodomain and PHD finger-containi...	Q9ULD4
KAT6B	MEAF6	Chromatin modification-related prot...	Q9HAF1
KAT6B	BRPF1	Peregrin	P55201
KAT6B	ING4	Inhibitor of growth protein 4	Q9UNL4
KAT6B	KAT6A	Histone acetyltransferase KAT6A	Q92794
KAT6B	HFE	Hereditary hemochromatosis protein	Q30201
RRAS2	RRAS2	Ras-related protein R-Ras2	P62070
RRAS2	RAF1	RAF proto-oncogene serine/threonine...	P04049
RRAS2	PIK3CA	Phosphatidylinositol 4,5-bisphospha...	P42336
RRAS2	BRAF	Serine/threonine-protein kinase B-r...	P15056
RRAS2	ARAF	Serine/threonine-protein kinase A-R...	P10398
RRAS2	NF1	Neurofibromin	P21359
RRAS2	RALGDS	Ral guanine nucleotide dissociation...	Q12967
RRAS2	PIK3CD	Phosphatidylinositol 4,5-bisphospha...	O00329
RRAS2	MLLT4	Afadin	P55196
RRAS2	SOS1	Son of sevenless homolog 1	Q07889
RRAS2	RASSF5	Ras association domain-containing p...	Q8WWW0
RRAS2	RIN1	Ras and Rab interactor 1	Q13671
PPP1CB	PPP1CB	Serine/threonine-protein phosphatase PP1-beta catalytic subunit	P62140
PPP1CB	PPP1R7	Protein phosphatase 1 regulatory su...	Q15435
PPP1CB	WDR82	WD repeat-containing protein 82	Q6UXN9
PPP1CB	INTS6	Integrator complex subunit 6	Q9UL03
PPP1CB	PPP1CA	Serine/threonine-protein phosphatas...	P62136
PPP1CB	PPP1CC	Serine/threonine-protein phosphatas...	P36873
PPP1CB	PPP1R11	E3 ubiquitin-protein ligase PPP1R11	O60927
PPP1CB	INTS1	Integrator complex subunit 1	Q8N201
PPP1CB	PPP1R12A	Protein phosphatase 1 regulatory su...	O14974
PPP1CB	PPP1R12B	Protein phosphatase 1 regulatory su...	O60237
PPP1CB	PPP1R2	Protein phosphatase inhibitor 2	P41236
PPP1CB	ACTN2	Alpha-actinin-2	P35609
PPP1CB	BRCA1	Breast cancer type 1 susceptibility...	P38398
PPP1CB	Clock	Circadian locomoter output cycles p...	O15516
PPP1CB	CSRNP2	Cysteine/serine-rich nuclear protei...	Q9H175
PPP1CB	PPP1R13L	RelA-associated inhibitor	Q8WUF5
PPP1CB	PPP1R16A	Protein phosphatase 1 regulatory su...	Q96I34
PPP1CB	PPP1R16B	Protein phosphatase 1 regulatory in...	Q96T49
PPP1CB	PPP1R2B	Protein phosphatase inhibitor 2 fam...	Q6NXS1
PPP1CB	PPP1R3C	Protein phosphatase 1 regulatory su...	Q9UQK1
PPP1CB	PPP1R9B	Neurabin-2	Q96SB3
PPP1CB	RRP1B	Ribosomal RNA processing protein 1 ...	Q14684
PPP1CB	SH2D4A	SH2 domain-containing protein 4A	Q9H788
PPP1CB	PPP1R12C	Protein phosphatase 1 regulatory su...	Q9BZL4
PPP1CB	PPP1R3A	Protein phosphatase 1 regulatory su...	Q16821
PPP1CB	PPP1R3B	Protein phosphatase 1 regulatory su...	Q86XI6
PPP1CB	PPP1R3D	Protein phosphatase 1 regulatory su...	O95685
PPP1CB	PPP1R3F	Protein phosphatase 1 regulatory su...	Q6ZSY5
PPP1CB	PPP1R15B	Protein phosphatase 1 regulatory su...	Q5SWA1
PPP1CB	PPP1R15A	Protein phosphatase 1 regulatory su...	O75807
PPP1CB	EIF2S1	Eukaryotic translation initiation f...	P05198
PPP1CB	TOX4	TOX high mobility group box family ...	O94842
PPP1CB	PPP1R8	Nuclear inhibitor of protein phosph...	Q12972
PPP1CB	TRIM28	Transcription intermediary factor 1...	Q13263
PPP1CB	NUAK1	NUAK family SNF1-like kinase 1	O60285
PPP1CB	FOXP3	Forkhead box protein P3	Q9BZS1
PPP1CB	SERPINE1	Plasminogen activator inhibitor 1	P05121
PPP1CB	LZTR1	Leucine-zipper-like transcriptional...	Q8N653
MRAS	MRAS	Ras-related protein M-Ras	O14807
MRAS	RAF1	RAF proto-oncogene serine/threonine...	P04049
MRAS	PIK3CA	Phosphatidylinositol 4,5-bisphospha...	P42336
MRAS	RAPGEF2	Rap guanine nucleotide exchange fac...	Q9Y4G8
MRAS	RASA1	Ras GTPase-activating protein 1	P20936
MRAS	PIK3CB	Phosphatidylinositol 4,5-bisphospha...	P42338
MRAS	RAPGEF6	Rap guanine nucleotide exchange fac...	Q8TEU7
MRAS	RAPGEF5	Rap guanine nucleotide exchange fac...	Q92565
MRAS	SHOC2	Leucine-rich repeat protein SHOC-2	Q9UQ13
MRAS	RALGDS	Ral guanine nucleotide dissociation...	Q12967
MRAS	MLLT4	Afadin	P55196
MRAS	RGL3	Ral guanine nucleotide dissociation...	Q3MIN7
MRAS	RGS14	Regulator of G-protein signaling 14	O43566
MRAS	PPP1CA	Serine/threonine-protein phosphatas...	P62136
MRAS	PPP1CB	Serine/threonine-protein phosphatas...	P62140
MRAS	PPP1CC	Serine/threonine-protein phosphatas...	P36873
SYNGAP1	SYNGAP1	Ras/Rap GTPase-activating protein S...	Q96PV0
SYNGAP1	KRAS	GTPase KRas	P01116
SYNGAP1	RASA1	Ras GTPase-activating protein 1	P20936
SYNGAP1	RASA2	Ras GTPase-activating protein 2	Q15283
SYNGAP1	SPRED1	Sprouty-related, EVH1 domain-contai...	Q7Z699
SYNGAP1	RASA3	Ras GTPase-activating protein 3	Q14644
SYNGAP1	NF1	Neurofibromin	P21359
SYNGAP1	NRAS	GTPase NRas	P01111
SYNGAP1	DLG4	Disks large homolog 4	P78352
SYNGAP1	LLGL1	Lethal(2) giant larvae protein homo...	Q15334
SYNGAP1	HRAS	GTPase HRas	P01112
SYNGAP1	RASAL1	RasGAP-activating-like protein 1	O95294
SYNGAP1	CAMK1	Calcium/calmodulin-dependent protein kinase type 1	Q14012
SYNGAP1	MPDZ	Multiple PDZ domain protein	O75970
SYNGAP1	PLK2	Serine/threonine-protein kinase PLK…	Q9NYY3
SYNGAP1	KLHL17	Kelch-like protein 17	Q6TDP4
SYNGAP1	CAMK2A	Calcium/calmodulin-dependent protei...	Q9UQM7
SYNGAP1	CAMK2B	Calcium/calmodulin-dependent protei...	Q13554
RASA1	RASA1	Ras GTPase-activating protein 1	P20936
RASA1	DOK1	Docking protein 1	Q99704
RASA1	PDGFRA	Platelet-derived growth factor rece...	P16234
RASA1	PDGFRB	Platelet-derived growth factor rece...	P09619
RASA1	EGFR	Epidermal growth factor receptor	P00533
RASA1	DOK2	Docking protein 2	O60496
RASA1	KHDRBS1	KH domain-containing, RNA-binding, ...	Q07666
RASA1	AURKB	Aurora kinase B	Q96GD4
RASA1	SRC	Proto-oncogene tyrosine-protein kin...	P12931
RASA1	HRAS	GTPase HRas	P01112
RASA1	YES1	Tyrosine-protein kinase Yes	P07947
RASA1	SQSTM1	Sequestosome-1	Q13501
RASA1	SPSB1	SPRY domain-containing SOCS box pro...	Q96BD6
RASA1	CAV2	Caveolin-2	P51636
RASA1	PDPK1	3-phosphoinositide-dependent protei...	O15530
RASA1	EPHB4	Ephrin type-B receptor 4	P54760
RASA1	ABI1	Abl interactor 1	Q8IZP0
RASA1	AR	Androgen receptor	P10275
RASA1	CAPNS1	Calpain small subunit 1	P04632
RASA1	CAV1	Caveolin-1	Q03135
RASA1	DLC1	Rho GTPase-activating protein 7	Q96QB1
RASA1	ERBB2	Receptor tyrosine-protein kinase er...	P04626
RASA1	ERBB3	Receptor tyrosine-protein kinase er...	P21860
RASA1	FLT3	Receptor-type tyrosine-protein kina...	P36888
RASA1	GAB1	GRB2-associated-binding protein 1	Q13480
RASA1	GMCL1	Germ cell-less protein-like 1	Q96IK5
RASA1	KIT	Mast/stem cell growth factor recept...	P10721
RASA1	MET	Hepatocyte growth factor receptor	P08581
RASA1	MET	SAFB-like transcription modulator	Q9NWH9
RASA1	NCK1	Cytoplasmic protein NCK1	P16333
RASA1	NF1	Neurofibromin	P21359
RASA1	SPRED1	Sprouty-related, EVH1 domain-contai...	Q7Z699
RASA1	RASA2	Ras GTPase-activating protein 2	Q15283
RASA1	SPRY1	Protein sprouty homolog 1	O43609
RASA1	MRAS	Ras-related protein M-Ras	O14807
RASA1	SYNGAP1	Ras/Rap GTPase-activating protein S...	Q96PV0
MEF2C	MEF2C	Myocyte-specific enhancer factor 2C	Q06413
MEF2C	COPS5	COP9 signalosome complex subunit 5	Q92905
MEF2C	EP300	Histone acetyltransferase p300	Q09472
MEF2C	EPAS1	Endothelial PAS domain-containing p...	Q99814
MEF2C	HDAC4	Histone deacetylase 4	P56524
MEF2C	HDAC5	Histone deacetylase 5	Q9UQL6
MEF2C	HDAC7	Histone deacetylase 7	Q8WUI4
MEF2C	HDAC7, HDAC9	Histone deacetylase 9	Q9UKV0
MEF2C	IFRD1	Interferon-related developmental re...	O00458
MEF2C	MAPK7	Mitogen-activated protein kinase 7	Q13164
MEF2C	MAPK14	Mitogen-activated protein kinase 14	Q16539
MEF2C	MEF2A	Myocyte-specific enhancer factor 2A	Q02078
MEF2C	MEF2B	Myocyte-specific enhancer factor 2B	Q02080
MEF2C	MYOD1	Myoblast determination protein 1	P15172
MEF2C	MYOG	Myogenin	P15173
MEF2C	NCOA2	Nuclear receptor coactivator 2	Q15596
MEF2C	PLA2G12A	Group XIIA secretory phospholipase ...	Q9BZM1
MEF2C	SIRT1	NAD-dependent protein deacetylase s...	Q96EB6
MEF2C	SKP2	S-phase kinase-associated protein 2	Q13309
MEF2C	SMAD2	Mothers against decapentaplegic hom...	Q15796
MEF2C	SOX18	Transcription factor SOX-18	P35713
MEF2C	SP1	Transcription factor Sp1	P08047
MEF2C	SP1	DAN domain family member 5	Q8N907
MEF2C	SPTBN1	Spectrin beta chain, non-erythrocyt...	Q01082
MEF2C	TEAD1	Transcriptional enhancer factor TEF...	P28347
MEF2C	TWIST2	Twist-related protein 2	Q8WVJ9
MEF2C	UBE2I	SUMO-conjugating enzyme UBC9	P63279
MEF2C	YWHAZ	14-3-3 protein zeta/delta	P63104
MEF2C	LPIN1	Phosphatidate phosphatase LPIN1	Q14693
MEF2C	MYOCD	Myocardin	Q8IZQ8
MEF2C	FOXK1	Forkhead box protein K1	P85037
MEF2C	HABP4	Intracellular hyaluronan-binding pr...	Q5JVS0
MEF2C	JPH2	Junctophilin-2	Q9BR39
MEF2C	CABIN1	Calcineurin-binding protein cabin-1	Q9Y6J0
MEF2C	CREBBP	CREB-binding protein	Q92793
MEF2C	GATA4	Transcription factor GATA-4	P43694

## Sheet: Table S1_Tab 2_Unique proteins
UniProt ID (Human)
P21359
P50406
P05067
P34741
P01116
P20936
Q15283
P62070
Q7Z699
O14497
P01111
P51532
P01112
P38398
P24928
Q96PV0
P31946
Q96CS3
P55072
Q05397
Q16555
Q14195
O94760
Q99614
Q99615
P62241
P18621
P32121
P81605
Q9UBQ5
Q9Y6M1
O14879
A1A4E9
Q15323
O76013
Q04695
P19013
P46379
P98164
Q8TAT6
Q92530
P13667
O43665
P62308
O75533
O60701
Q8WWB5
P62136
P61601
Q8IUH5
P28072
Q2MJR0
Q8N441
Q06124
P10275
P32239
Q9BZW8
P20138
Q08345
P00533
P29317
P04626
P17948
Q8WU20
Q13480
Q9UQC2
P62993
P08069
P06213
P35568
P43628
P10721
P08581
O95297
Q15116
P09619
P16284
P49023
P49247
Q13049
Q9H400
O75815
Q15464
Q92835
Q7Z6M3
P36888
P35916
P16234
Q02763
P78324
Q9UIB8
Q9Y3P8
Q96PJ5
Q8IWZ3
P43626
O14746
P16591
P08922
Q9H706
Q6P1J9
P13688
O95866
Q96LC7
O75116
Q9NRY4
Q96P31
Q07889
P15941
Q9UHI5
P16333
O43639
Q8IZP0
Q8TE68
Q9H6S3
P62258
Q5TCZ1
Q9UNS2
P46108
P46109
P08631
P20929
Q9UKS6
P27986
P19174
P29353
Q9Y5X1
Q07890
P00519
P15153
P08134
P60763
P63000
P60953
Q92963
P55196
Q12967
Q13129
P15056
P04049
Q3MIN7
Q16620
Q99578
Q16288
P01138
P20783
P23560
P04629
P34130
Q92934
P49368
P30304
Q16543
P31327
P08238
P11021
Q12968
O43482
Q13177
Q6TCH7
P30086
Q96S96
Q13526
P14618
Q13362
P06400
P53805-2
P31947
Q3ZCQ8
P61981
Q04917
P27348
P36507
Q02750
P62834
P63104
O14807
Q9UQ13
P62140
P36873
Q8N653
Q13671
O43566
P63096
Q13188
Q99683
Q13153
P10415
O14744
Q5T0W9
O60658
Q9Y4C4
O94925
Q08462
O95622
O43306
Q86XP1
P53805
O14974
P31749
P67775
P30154
O43597
Q9C004
Q969H4
Q6VAB6
P35232
P10398
P46940
Q13233
Q15349
Q13114
Q8IVT5
P27361
Q12802
Q8TF40
Q9P278
P50749
O60346
O43924
P42336
P48736
Q02833
P52306
P49842
Q9Y397
Q7Z5G4
Q96GS6
Q5VST6
Q8N9N5
Q9NR09
Q9Y297
O15519
P28482
Q86Y07
P46937
Q9UHA4
Q9BRX9
P37231
O00141
O95251
P55196
Q9P212
Q8IV04
P10809
O95267
Q13574
Q8WWW0
Q9UKT9
P63244
Q9Y4G8
Q6UWU4
Q7Z569
O00329
Q9UI14
Q8WZA2
Q13972
Q9NZL6
Q9Y5Z9
O14807
Q96RT1
O95273
Q12959
P22681
Q14155
Q9Y5K6
P55085
Q15811
P45983
O00459
Q92569
O14492
Q96B97
P12931
P43405
P62837
P43403
Q8IY31
P68036
Q9HD40
Q9H6Q3
Q9BX66
Q9GZY6
Q13191
Q9UM73
P30530
P51451
P09769
P21802
P07333
P54762
P35968
P07948
Q13572
P10301
Q86YV0
Q9UJF2
A8K2U0
Q92817
O75355
O43497
Q92876
P49862
O75635
Q969L2
O15266
O43824
P52952
P22607
P51793
P14209
Q9NUJ7
P35712
A8MZ59
P35711
P51690
P08620
Q9NP95
Q9GZV9
P09038
O76093
P31371
O43320
P05230
P10767
P55075
O15520
O60258
O95750
Q86Z14
O15524
O14543
Q6ZRS2
Q9GZN1
O95619
Q09472
Q9UEE9
P0C0S5
O43257
Q9Y265
Q15906
Q9NPF5
Q9Y230
Q92793
O96019
Q96L91
Q9H2F5
Q6UB99
Q9UQL6
P56524
O14686
Q96T23
P30203
Q86UU0
Q9Y6Q9
Q15788
Q15596
Q96MU6
Q9BT49
Q15370
Q12824
O43435
P35240
Q96NN9
Q16587
Q13618
P62877
Q92730
Q9Y4D7
O43157
P29323
Q9UIW2
Q8WVZ1
Q9H4L5
O43609
P01133
O43610
O14964
Q02930
A8MQ03
P57678
Q96MH2
P49639
P60370
P60409
P60410
P60411
Q9BYR5
Q5T7P3
Q5T754
Q5TA82
Q99750
P50222
Q7Z3S9
P32242
Q9Y2K5
P41279
Q13163
P19838
Q8NFZ5
O15111
O14733
P45985
Q99558
Q9Y6K9
O14920
P25942
Q9Y4K3
Q8WXI2
Q00653
Q8WYB5
O95696
Q92830
Q92831
Q8WYH8
Q9ULD4
Q9HAF1
P55201
Q9UNL4
Q92794
Q30201
Q15435
Q6UXN9
Q9UL03
O60927
Q8N201
O60237
P41236
P35609
O15516
Q9H175
Q8WUF5
Q96I34
Q96T49
Q6NXS1
Q9UQK1
Q96SB3
Q14684
Q9H788
Q9BZL4
Q16821
Q86XI6
O95685
Q6ZSY5
Q5SWA1
O75807
P05198
O94842
Q12972
Q13263
O60285
Q9BZS1
P05121
P42338
Q8TEU7
Q92565
Q14644
P78352
Q15334
O95294
Q14012
O75970
Q9NYY3
Q6TDP4
Q9UQM7
Q13554
Q99704
O60496
Q07666
Q96GD4
P07947
Q13501
Q96BD6
P51636
O15530
P54760
P04632
Q03135
Q96QB1
P21860
Q96IK5
Q9NWH9
Q06413
Q92905
Q99814
Q8WUI4
Q9UKV0
O00458
Q13164
Q16539
Q02078
Q02080
P15172
P15173
Q9BZM1
Q96EB6
Q13309
Q15796
P35713
P08047
Q8N907
Q01082
P28347
Q8WVJ9
P63279
Q14693
Q8IZQ8
P85037
Q5JVS0
Q9BR39
Q9Y6J0
P43694
