# Supplementary material for: Integrated in silico MS-based phosphoproteomics and network enrichment analysis of RASopathy proteins
Source: Orphanet J Rare Dis. 2021 Jul 6;16:303. doi: 10.1186/s13023-021-01934-x (PMC8258961; doi:10.1186/s13023-021-01934-x)
Supplement: Supplementary file 2 — Additional file 2: Table S2. Overlap of the direct interactome of the RASopathy proteins. [file 13023_2021_1934_MOESM2_ESM.xlsx]

## Sheet: all.possible.pairs.shared.genes
Binary Interactions	Number of common partners
HRAS_vs_NRAS	15
BRAF_vs_RAF1	14
HRAS_vs_KRAS	11
HRAS_vs_RRAS2	11
BRAF_vs_MAP2K1/MEK1	10
KRAS_vs_NRAS	10
MAP2K1/MEK1_vs_MAP2K2/MEK2	10
BRAF_vs_MAP2K2/MEK2	9
CBL_vs_SOS1	9
MAP2K1/MEK1_vs_RAF1	9
NRAS_vs_RAF1	9
PTP-1D_vs_RASA1	9
HRAS_vs_MRAS	8
HRAS_vs_RAF1	8
LZTR1_vs_RAF1	8
NF1_vs_RASA2	8
NF1_vs_SPRED1	8
NF1_vs_SYNGAP1	8
RAF1_vs_SHOC2	8
RASA2_vs_SPRED1	8
RASA2_vs_SYNGAP1	8
SPRED1_vs_SYNGAP1	8
BRAF_vs_HRAS	7
BRAF_vs_NRAS	7
CBL_vs_PTP-1D	7
CBL_vs_RASA1	7
HRAS_vs_RRAS	7
MAP2K2/MEK2_vs_RAF1	7
MRAS_vs_RAF1	7
NRAS_vs_RRAS2	7
BRAF_vs_KRAS	6
CBL_vs_RAF1	6
HRAS_vs_MAP2K1/MEK1	6
HRAS_vs_MAP2K2/MEK2	6
KRAS_vs_RAF1	6
LZTR1_vs_SHOC2	6
MAP2K2/MEK2_vs_NRAS	6
NF1_vs_RASA1	6
RASA1_vs_RASA2	6
RASA1_vs_SPRED1	6
RASA1_vs_SYNGAP1	6
SOS-2_vs_SOS1	6
CBL_vs_SPRY1	5
KRAS_vs_MAP2K2/MEK2	5
KRAS_vs_RRAS2	5
LZTR1_vs_NRAS	5
MAP2K1/MEK1_vs_NRAS	5
MAP3K8_vs_RAF1	5
MRAS_vs_SHOC2	5
PPP1CB_vs_RAF1	5
RAF1_vs_SOS1	5
RRAS_vs_RRAS2	5
BRAF_vs_LZTR1	4
HRAS_vs_LZTR1	4
HRAS_vs_NF1	4
HRAS_vs_RASA1	4
HRAS_vs_RASA2	4
HRAS_vs_RIT1	4
HRAS_vs_SPRED1	4
HRAS_vs_SYNGAP1	4
KRAS_vs_LZTR1	4
KRAS_vs_MAP2K1/MEK1	4
KRAS_vs_RRAS	4
KRAS_vs_SOS1	4
MRAS_vs_RRAS	4
MRAS_vs_RRAS2	4
NF1_vs_NRAS	4
NF1_vs_RAF1	4
NF1_vs_SOS1	4
NRAS_vs_RASA2	4
NRAS_vs_RRAS	4
NRAS_vs_SHOC2	4
NRAS_vs_SOS1	4
NRAS_vs_SPRED1	4
NRAS_vs_SYNGAP1	4
PPP1CB_vs_SHOC2	4
RAF1_vs_SPRED1	4
RASA1_vs_SPRY1	4
A2ML1_vs_LZTR1	3
BRAF_vs_MAP3K8	3
BRAF_vs_NF1	3
BRAF_vs_RIT1	3
BRAF_vs_RRAS2	3
BRAF_vs_SOS1	3
CBL_vs_SOS-2	3
FGFR3_vs_SOS1	3
HRAS_vs_SHOC2	3
HRAS_vs_SOS1	3
HRAS_vs_SPRY1	3
KRAS_vs_MRAS	3
KRAS_vs_NF1	3
KRAS_vs_RASA1	3
KRAS_vs_RASA2	3
KRAS_vs_SHOC2	3
KRAS_vs_SPRED1	3
KRAS_vs_SYNGAP1	3
LZTR1_vs_MAP2K2/MEK2	3
LZTR1_vs_MRAS	3
LZTR1_vs_NF1	3
LZTR1_vs_RASA2	3
LZTR1_vs_RIT1	3
LZTR1_vs_SOS1	3
LZTR1_vs_SPRED1	3
LZTR1_vs_SYNGAP1	3
MAP2K1/MEK1_vs_MAP3K8	3
MAP2K2/MEK2_vs_RRAS2	3
MRAS_vs_NRAS	3
MRAS_vs_PPP1CB	3
MRAS_vs_RIT1	3
RAF1_vs_RASA1	3
RAF1_vs_RASA2	3
RAF1_vs_RIT1	3
RAF1_vs_RRAS2	3
RAF1_vs_SPRY1	3
RAF1_vs_SYNGAP1	3
RASA1_vs_SOS1	3
RASA2_vs_SOS1	3
RIT1_vs_RRAS2	3
SHOC2_vs_SPRED1	3
SOS1_vs_SPRED1	3
SOS1_vs_SYNGAP1	3
A2ML1_vs_RAF1	2
A2ML1_vs_SHOC2	2
BRAF_vs_MRAS	2
BRAF_vs_RASA2	2
BRAF_vs_RRAS	2
BRAF_vs_SHOC2	2
BRAF_vs_SPRED1	2
BRAF_vs_SYNGAP1	2
CBL_vs_FGFR3	2
FGFR3_vs_SOS-2	2
KRAS_vs_PTP-1D	2
KRAS_vs_RIT1	2
KRAS_vs_SPRY1	2
LZTR1_vs_MAP2K1/MEK1	2
LZTR1_vs_PPP1CB	2
MAP2K1/MEK1_vs_MRAS	2
MAP2K1/MEK1_vs_RIT1	2
MAP2K1/MEK1_vs_RRAS	2
MAP2K1/MEK1_vs_RRAS2	2
MAP2K2/MEK2_vs_NF1	2
MAP2K2/MEK2_vs_RASA2	2
MAP2K2/MEK2_vs_RIT1	2
MAP2K2/MEK2_vs_SHOC2	2
MAP2K2/MEK2_vs_SOS1	2
MAP2K2/MEK2_vs_SPRED1	2
MAP2K2/MEK2_vs_SYNGAP1	2
MRAS_vs_RASA1	2
MRAS_vs_SPRED1	2
NF1_vs_RRAS2	2
NF1_vs_SHOC2	2
NF1_vs_SPRY1	2
NRAS_vs_RASA1	2
NRAS_vs_RIT1	2
PTP-1D_vs_RAF1	2
PTP-1D_vs_SOS1	2
RAF1_vs_RRAS	2
RASA2_vs_SHOC2	2
RASA2_vs_SPRY1	2
SHOC2_vs_SOS1	2
SHOC2_vs_SYNGAP1	2
SPRED1_vs_SPRY1	2
SPRY1_vs_SYNGAP1	2
A2ML1_vs_HRAS	1
A2ML1_vs_MRAS	1
A2ML1_vs_NF1	1
A2ML1_vs_NRAS	1
A2ML1_vs_PPP1CB	1
A2ML1_vs_RASA1	1
A2ML1_vs_RASA2	1
A2ML1_vs_SPRED1	1
A2ML1_vs_SYNGAP1	1
BRAF_vs_CBL	1
BRAF_vs_FGFR3	1
BRAF_vs_RASA1	1
BRAF_vs_SPRY1	1
CBL_vs_HRAS	1
CBL_vs_KRAS	1
CBL_vs_NF1	1
CBL_vs_RIT1	1
FGFR3_vs_MAP3K8	1
FGFR3_vs_PTP-1D	1
FGFR3_vs_RAF1	1
HRAS_vs_MAP3K8	1
HRAS_vs_PPP1CB	1
HRAS_vs_PTP-1D	1
LZTR1_vs_RASA1	1
LZTR1_vs_RRAS	1
LZTR1_vs_RRAS2	1
LZTR1_vs_SPRY1	1
MAP2K1/MEK1_vs_NF1	1
MAP2K1/MEK1_vs_RASA1	1
MAP2K1/MEK1_vs_RASA2	1
MAP2K1/MEK1_vs_SHOC2	1
MAP2K1/MEK1_vs_SOS1	1
MAP2K1/MEK1_vs_SPRED1	1
MAP2K1/MEK1_vs_SPRY1	1
MAP2K1/MEK1_vs_SYNGAP1	1
MAP2K2/MEK2_vs_MAP3K8	1
MAP2K2/MEK2_vs_MRAS	1
MAP2K2/MEK2_vs_RASA1	1
MAP2K2/MEK2_vs_RRAS	1
MAP2K2/MEK2_vs_SPRY1	1
MAP3K8_vs_NRAS	1
MRAS_vs_NF1	1
MRAS_vs_RASA2	1
MRAS_vs_SPRY1	1
MRAS_vs_SYNGAP1	1
NF1_vs_PPP1CB	1
NRAS_vs_PPP1CB	1
NRAS_vs_SPRY1	1
PPP1CB_vs_SPRED1	1
PTP-1D_vs_SOS-2	1
PTP-1D_vs_SPRY1	1
RASA1_vs_RRAS2	1
RASA1_vs_SOS-2	1
RASA2_vs_RRAS	1
RASA2_vs_RRAS2	1
RIT1_vs_RRAS	1
RIT1_vs_SHOC2	1
RRAS_vs_SHOC2	1
RRAS_vs_SOS1	1
RRAS2_vs_SHOC2	1
RRAS2_vs_SOS1	1
RRAS2_vs_SPRED1	1
RRAS2_vs_SYNGAP1	1
SOS1_vs_SPRY1	1
A2ML1_vs_BRAF	0
A2ML1_vs_CBL	0
A2ML1_vs_FGFR3	0
A2ML1_vs_KRAS	0
A2ML1_vs_MAP2K1/MEK1	0
A2ML1_vs_MAP2K2/MEK2	0
A2ML1_vs_MAP3K8	0
A2ML1_vs_PTP-1D	0
A2ML1_vs_RIT1	0
A2ML1_vs_RRAS	0
A2ML1_vs_RRAS2	0
A2ML1_vs_SOS-2	0
A2ML1_vs_SOS1	0
A2ML1_vs_SPRY1	0
BRAF_vs_PPP1CB	0
BRAF_vs_PTP-1D	0
BRAF_vs_SOS-2	0
CBL_vs_LZTR1	0
CBL_vs_MAP2K1/MEK1	0
CBL_vs_MAP2K2/MEK2	0
CBL_vs_MAP3K8	0
CBL_vs_MRAS	0
CBL_vs_NRAS	0
CBL_vs_PPP1CB	0
CBL_vs_RASA2	0
CBL_vs_RRAS	0
CBL_vs_RRAS2	0
CBL_vs_SHOC2	0
CBL_vs_SPRED1	0
CBL_vs_SYNGAP1	0
FGFR3_vs_HRAS	0
FGFR3_vs_KRAS	0
FGFR3_vs_LZTR1	0
FGFR3_vs_MAP2K1/MEK1	0
FGFR3_vs_MAP2K2/MEK2	0
FGFR3_vs_MRAS	0
FGFR3_vs_NF1	0
FGFR3_vs_NRAS	0
FGFR3_vs_PPP1CB	0
FGFR3_vs_RASA1	0
FGFR3_vs_RASA2	0
FGFR3_vs_RIT1	0
FGFR3_vs_RRAS	0
FGFR3_vs_RRAS2	0
FGFR3_vs_SHOC2	0
FGFR3_vs_SPRED1	0
FGFR3_vs_SPRY1	0
FGFR3_vs_SYNGAP1	0
HRAS_vs_SOS-2	0
KRAS_vs_MAP3K8	0
KRAS_vs_PPP1CB	0
KRAS_vs_SOS-2	0
LZTR1_vs_MAP3K8	0
LZTR1_vs_PTP-1D	0
LZTR1_vs_SOS-2	0
MAP2K1/MEK1_vs_PPP1CB	0
MAP2K1/MEK1_vs_PTP-1D	0
MAP2K1/MEK1_vs_SOS-2	0
MAP2K2/MEK2_vs_PPP1CB	0
MAP2K2/MEK2_vs_PTP-1D	0
MAP2K2/MEK2_vs_SOS-2	0
MAP3K8_vs_MRAS	0
MAP3K8_vs_NF1	0
MAP3K8_vs_PPP1CB	0
MAP3K8_vs_PTP-1D	0
MAP3K8_vs_RASA1	0
MAP3K8_vs_RASA2	0
MAP3K8_vs_RIT1	0
MAP3K8_vs_RRAS	0
MAP3K8_vs_RRAS2	0
MAP3K8_vs_SHOC2	0
MAP3K8_vs_SOS-2	0
MAP3K8_vs_SOS1	0
MAP3K8_vs_SPRED1	0
MAP3K8_vs_SPRY1	0
MAP3K8_vs_SYNGAP1	0
MRAS_vs_PTP-1D	0
MRAS_vs_SOS-2	0
MRAS_vs_SOS1	0
NF1_vs_PTP-1D	0
NF1_vs_RIT1	0
NF1_vs_RRAS	0
NF1_vs_SOS-2	0
NRAS_vs_PTP-1D	0
NRAS_vs_SOS-2	0
PPP1CB_vs_PTP-1D	0
PPP1CB_vs_RASA1	0
PPP1CB_vs_RASA2	0
PPP1CB_vs_RIT1	0
PPP1CB_vs_RRAS	0
PPP1CB_vs_RRAS2	0
PPP1CB_vs_SOS-2	0
PPP1CB_vs_SOS1	0
PPP1CB_vs_SPRY1	0
PPP1CB_vs_SYNGAP1	0
PTP-1D_vs_RASA2	0
PTP-1D_vs_RIT1	0
PTP-1D_vs_RRAS	0
PTP-1D_vs_RRAS2	0
PTP-1D_vs_SHOC2	0
PTP-1D_vs_SPRED1	0
PTP-1D_vs_SYNGAP1	0
RAF1_vs_SOS-2	0
RASA1_vs_RIT1	0
RASA1_vs_RRAS	0
RASA1_vs_SHOC2	0
RASA2_vs_RIT1	0
RASA2_vs_SOS-2	0
RIT1_vs_SOS-2	0
RIT1_vs_SOS1	0
RIT1_vs_SPRED1	0
RIT1_vs_SPRY1	0
RIT1_vs_SYNGAP1	0
RRAS_vs_SOS-2	0
RRAS_vs_SPRED1	0
RRAS_vs_SPRY1	0
RRAS_vs_SYNGAP1	0
RRAS2_vs_SOS-2	0
RRAS2_vs_SPRY1	0
SHOC2_vs_SOS-2	0
SHOC2_vs_SPRY1	0
SOS-2_vs_SPRED1	0
SOS-2_vs_SPRY1	0
SOS-2_vs_SYNGAP1	0
