# Supplementary material for: Integrated in silico MS-based phosphoproteomics and network enrichment analysis of RASopathy proteins
Source: Orphanet J Rare Dis. 2021 Jul 6;16:303. doi: 10.1186/s13023-021-01934-x (PMC8258961; doi:10.1186/s13023-021-01934-x)
Supplement: Supplementary file 3 — Additional file 3: Table S3. Functional annotation clustering of the RASopathy interactome proteins. [file 13023_2021_1934_MOESM3_ESM.xlsx]

## Sheet: Table S3
Category	Term	Count	%	PValue	Genes	List Total	Pop Hits	Pop Total	Fold Enrichment	Bonferroni	Benjamini	FDR
GOTERM_MF_DIRECT	GO:0005515~protein binding	414	81.4961	3.96608e-50	P46940, O75355, Q99558, Q13574, Q3ZCQ8, P85037, Q92530, P55196, Q13671, Q9NYY3, P50406, P34741, Q8WUI4, Q96SB3, Q9GZN1, Q92934, Q8IUH5, P46937, Q02078, P67775, P01133, Q96L91, Q13554, P01138, Q8WUF5, P22681, Q92905, Q8WVJ9, Q9BRX9, P13667, P27348, P21802, P60763, P37231, P07947, P55072, O95750, P63104, P07948, Q9H4L5, Q13233, P27361, O75970, Q05397, Q9BZW8, P55085, P05198, P14618, P01116, P01112,…	496	8785	16881	1.60389	2.7128e-47	2.7128e-47	5.96257e-47
UP_KEYWORDS	Phosphoprotein	370	72.8346	1.02546e-51	P46940, Q8WWW0, Q96BD6, Q13572, O95267, Q9Y3P8, Q99558, Q13574, P62070, Q3ZCQ8, P85037, P10398, Q9NZL6, Q08462, Q92530, Q9UKT9, P55196, O43482, Q13671, Q99683, Q15334, Q9UQM7, Q9NYY3, Q16821, Q8WYH8, P34741, P20936, Q8WUI4, Q96SB3, P98164, Q15464, P78324, Q92934, Q9Y5X1, O60701, P16591, P46937, Q9Y2K5, Q96QB1, O95251, Q02078, P28072, Q9UQL6, P62258, Q8WXI2, Q9GZY6, Q9UKV0, P67775, Q9Y6J0, Q96L91,…	508	8246	20581	1.81786	3.2302e-49	3.2302e-49	1.38052e-48
UP_KEYWORDS	Alternative splicing	342	67.3228	2.06329e-13	O75355, Q8WWW0, Q13572, O95267, P62070, Q13574, Q3ZCQ8, Q7Z3S9, P85037, P10398, Q9NZL6, Q08462, Q9UKT9, P55196, Q13671, Q99683, Q9UQM7, Q02080, P52952, Q16821, Q8WYH8, P20936, Q8WUI4, Q15464, Q9GZN1, P78324, Q8IUH5, O60701, P16591, P46937, Q9Y2K5, Q96QB1, O95251, Q02078, Q9UQL6, P62258, Q8WXI2, Q9GZY6, Q9UKV0, P67775, Q9Y6J0, P01133, Q96L91, Q96T49, Q13554, P55201, Q7Z569, P62837, Q6TCH7, Q2MJR0,…	508	10587	20581	1.30875	6.4978e-11	4.33187e-12	2.777e-10
UP_SEQ_FEATURE	sequence variant	329	64.7638	0.0821882	O75355, P46940, Q99558, P62070, Q13574, Q7Z3S9, P10398, Q9NZL6, Q08462, Q92530, Q99683, Q15334, Q9NYY3, P52952, Q16821, P34741, P20936, Q8WUI4, Q96SB3, P98164, P78324, Q92934, Q8IUH5, P16591, Q9Y2K5, Q96QB1, Q9NP95, Q5TA82, Q02078, P28072, Q15323, Q8WXI2, Q9UQL6, P67775, Q9Y6J0, P01133, Q96L91, Q13554, Q9BYR5, P55201, P01138, Q92794, P22681, Q15596, Q92793, Q96NN9, Q96P31, P35609, Q9BRX9, Q8TF40,…	505	12443	20063	1.05045	1	0.755338	76.813
UP_KEYWORDS	Polymorphism	318	62.5984	0.0346776	O75355, P46940, Q99558, Q13574, Q7Z3S9, P10398, Q9NZL6, Q08462, Q9UKT9, Q92530, Q99683, Q15334, Q9NYY3, P52952, Q16821, P34741, Q8WUI4, Q96SB3, P98164, P78324, Q92934, Q8IUH5, P16591, P46937, Q9Y2K5, Q96QB1, Q9NP95, Q5TA82, P28072, Q15323, Q8WXI2, Q9UQL6, Q9UKV0, P67775, Q9Y6J0, P01133, Q96L91, Q13554, Q9BYR5, P55201, P01138, Q92794, P22681, Q15596, Q92793, Q96NN9, Q96P31, P35609, Q9BRX9, Q8TF40,…	508	12043	20581	1.06978	0.999985	0.131273	37.8196
GOTERM_CC_DIRECT	GO:0005737~cytoplasm	245	48.2283	2.68973e-21	P46940, Q8WWW0, Q13574, Q99558, Q7Z3S9, Q08462, Q9UKT9, P55196, O43482, Q13671, Q15334, Q9NYY3, P52952, P20936, Q8WUI4, Q96SB3, Q9GZN1, Q8IUH5, Q9Y5X1, P16591, P46937, Q96QB1, O95251, Q5TA82, Q02078, P28072, Q8WXI2, Q9UQL6, Q9UKV0, Q9Y6J0, P55201, Q7Z569, Q8WUF5, P22681, Q92905, Q15596, Q92793, Q8WVJ9, Q8TF40, P27348, P43403, Q9UNS2, Q5T754, P43405, P21802, P62241, P07947, P55072, P63104, P62834,…	508	5222	18224	1.6831	1.22651e-18	6.13257e-19	3.82313e-18
UP_SEQ_FEATURE	splice variant	239	47.0472	4.72324e-05	Q8WWW0, Q13572, O95267, Q13574, Q3ZCQ8, P85037, Q7Z3S9, Q9NZL6, Q9UKT9, P55196, Q13671, Q9UQM7, Q16821, Q8WYH8, P20936, Q8WUI4, Q15464, P78324, Q8IUH5, Q9Y2K5, Q96QB1, Q02078, Q8WXI2, Q9UQL6, Q9GZY6, Q9UKV0, Q96L91, Q13554, P55201, Q8WUF5, Q6TCH7, Q96NN9, Q96P31, Q8TF40, P43403, P43405, P21802, P55075, Q969H4, P37231, P07948, Q9H4L5, Q9P212, P35711, Q13972, Q5VST6, P19174, P35712, P04049, A1A4E9,…	505	7760	20063	1.2236	0.0838893	0.00312433	0.0804633
UP_KEYWORDS	Cytoplasm	236	46.4567	1.12114e-30	Q8WWW0, Q96BD6, O95267, Q13574, Q99558, Q7Z3S9, Q08462, Q9UKT9, Q92530, Q13671, Q99683, Q15334, Q9NYY3, P20936, Q8WUI4, Q96SB3, Q15464, Q9GZN1, Q92934, Q9Y5X1, P16591, P46937, Q96QB1, P28072, P62258, Q8WXI2, Q9UQL6, P67775, Q13554, P55201, Q7Z569, Q8WUF5, P22681, Q92905, Q92793, P35609, Q8WVJ9, Q9BRX9, Q8TF40, P27348, P43403, Q9UNS2, Q96GD4, P43405, P60763, P62241, Q969H4, P11021, P37231, P07947,…	508	4816	20581	1.98531	3.53158e-28	8.82896e-29	1.50932e-27
GOTERM_CC_DIRECT	GO:0005634~nucleus	227	44.685	5.20832e-13	P46940, Q8WWW0, Q13574, P85037, Q9UKT9, O43482, Q9UQM7, Q02080, P52952, Q8WYH8, Q8WUI4, Q9GZN1, P16591, O60701, P46937, Q9Y2K5, Q96QB1, O95251, Q02078, P28072, Q9UQL6, Q9UKV0, P67775, Q9Y6J0, Q96T49, P55201, Q8WUF5, Q92794, P22681, Q92905, Q15596, Q96NN9, Q92793, Q8WVJ9, Q9UNS2, Q96GD4, P43405, P21802, P62241, P11021, P37231, P55072, P63104, P07948, P43694, P35711, O43257, P27361, P35713, P35712,…	508	5415	18224	1.50386	2.37487e-10	3.39268e-11	7.40263e-10
GOTERM_CC_DIRECT	GO:0005829~cytosol	213	41.9291	2.49063e-36	P46940, Q96BD6, Q13572, O95267, Q99558, P10398, Q9NZL6, Q92530, P55196, Q99683, Q9UQM7, Q9NYY3, P20936, Q15464, Q92934, P16591, O60701, P46937, Q96QB1, P28072, P62258, P67775, Q13554, Q7Z569, P62837, P22681, P35609, P27348, P43403, Q96GD4, P43405, P62241, P60763, P37231, P07947, P09769, P55072, P63104, P62834, P07948, Q9H4L5, Q9P212, Q13233, Q13972, P19174, P27361, P04049, Q05397, Q04917, P05198,…	508	3315	18224	2.30503	1.13573e-33	1.13573e-33	3.54014e-33
UP_KEYWORDS	Nucleus	210	41.3386	3.30876e-15	Q13574, Q3ZCQ8, P85037, Q9UKT9, O43482, Q02080, P52952, Q8WYH8, Q96SB3, Q8WUI4, Q9GZN1, P16591, P46937, Q9Y2K5, O95251, Q02078, P28072, Q9UQL6, Q9UKV0, P67775, Q9Y6J0, Q96L91, Q96T49, P55201, Q8WUF5, Q92794, Q92905, Q15596, Q92793, Q8WVJ9, Q9BRX9, Q9UNS2, Q96GD4, P37231, P55072, P07948, Q9H4L5, P43694, P35711, O43257, P27361, P35713, P35712, P04049, Q96T23, Q05397, P14618, P00533, P31749, P01112,…	508	5244	20581	1.62241	1.04916e-12	8.07132e-14	4.4853e-12
UP_KEYWORDS	Membrane	206	40.5512	0.0321677	P46940, O75355, Q9Y3P8, O95267, P62070, Q13574, Q3ZCQ8, Q08462, Q13671, Q9UQM7, Q15334, P50406, Q16821, P34741, Q96SB3, Q15464, P98164, P78324, Q92934, Q8IUH5, Q9Y5X1, P16591, Q96QB1, Q8WXI2, Q9GZY6, P01133, Q13554, Q96T49, Q6TCH7, P22681, Q2MJR0, P51793, Q96P31, P43403, P43405, P21802, P62241, P60763, Q969H4, P07947, P09769, P62834, P07948, Q9H4L5, Q9P212, O75970, P04049, Q05397, Q9BZW8, P55085,…	508	7494	20581	1.11367	0.999966	0.125199	35.6075
GOTERM_CC_DIRECT	GO:0005886~plasma membrane	184	36.2205	2.0973e-12	P46940, O75355, O95267, Q9Y3P8, P62070, Q13574, P51636, Q9H6S3, O15520, Q08462, Q9UKT9, P55196, Q02763, Q13671, O15530, P15153, Q9UQM7, Q15334, P50406, P06213, P34741, P15056, Q96SB3, Q15464, P98164, Q8WZA2, Q13153, P30530, P78324, Q9Y5X1, Q07889, P54762, Q96PJ5, Q92730, Q8WXI2, Q9GZY6, P54760, P67775, P01133, Q13554, Q96T49, P60953, P22681, Q9Y4G8, Q02750, Q96P31, P35609, Q15116, P35232, P09619,…	508	4121	18224	1.60175	9.56379e-10	1.06264e-10	2.98109e-09
UP_KEYWORDS	Acetylation	171	33.6614	2.56634e-21	O75815, P46940, Q8WWW0, Q01082, Q15283, Q13572, P62070, P85037, Q9Y230, Q9HAF1, P51532, Q9Y6Q9, Q92530, P55196, Q13671, P0C0S5, O15530, P15153, P36507, Q8WYH8, P15056, P06400, Q16543, P20936, Q9GZN1, P68036, Q13153, Q92934, Q9Y5X1, O60285, Q8IZP0, O60701, O95251, P52306, Q02078, P28072, Q14684, P08238, Q9UQL6, P62258, P45985, P63244, Q96L91, Q16539, P55201, Q8N201, O43639, Q9H175, Q9NWH9, Q8WUF5,…	508	3424	20581	2.02332	8.08397e-19	7.34906e-20	3.45491e-18
UP_SEQ_FEATURE	mutagenesis site	154	30.315	1.19974e-33	P46940, O75355, Q96BD6, Q13572, O95267, Q9Y3P8, Q99558, Q13574, Q99814, P51636, P51532, Q9Y6Q9, Q13671, O15530, Q99683, P15153, P06213, P10415, P06400, O15519, Q15464, Q13153, P30530, Q8IUH5, O60285, O95251, Q5TCZ1, O15516, P54762, Q02078, Q96PJ5, Q92730, Q9UQL6, Q9GZY6, P67775, Q9Y6J0, Q16539, P45983, Q7Z569, O43639, P60953, Q04695, Q92794, P22681, Q92905, O14920, Q15596, Q02750, P51793, Q96P31,…	505	2191	20063	2.79243	2.22552e-30	1.11276e-30	2.04461e-30
GOTERM_CC_DIRECT	GO:0005654~nucleoplasm	140	27.5591	8.49837e-13	Q13574, Q99814, Q3ZCQ8, Q9Y230, Q9HAF1, P51532, Q9Y6Q9, Q92530, P55196, O43482, O15530, Q9UQM7, Q8WYH8, P06400, Q96SB3, Q8WUI4, Q12824, Q92876, O60701, O60285, P46937, O95251, O15516, Q02078, P28072, P08238, Q9UQL6, Q9UKV0, O94842, Q9Y6J0, Q96L91, Q16539, Q13554, P55201, Q8N201, P45983, Q9NWH9, P62837, Q8WUF5, Q92794, Q92905, Q15596, Q92793, Q9UQ13, P62308, P05230, Q6P1J9, P15172, P15173, P35232,…	508	2784	18224	1.80401	3.87543e-10	4.84429e-11	1.208e-09
UP_KEYWORDS	Cell membrane	136	26.7717	3.81261e-11	P46940, Q01082, O95267, Q9Y3P8, P62070, Q13574, Q9UM73, P51636, Q08462, Q02763, O15530, Q9UQM7, P50406, P06213, P15056, Q96SB3, Q15464, P51451, Q13153, P30530, Q8IUH5, Q9Y5X1, Q8IZP0, P16591, P54762, Q96PJ5, Q92730, Q9GZY6, P54760, P63244, Q96T49, P60953, P22681, Q9Y4G8, Q96P31, Q14644, Q7Z6M3, P09619, P43403, P43405, P21802, P60763, P35916, P09769, P07947, P62834, Q9H4L5, P07948, Q9P212, P25942,…	508	3175	20581	1.73539	1.20097e-08	6.67206e-10	5.13269e-08
UP_KEYWORDS	Ubl conjugation	124	24.4094	1.60187e-28	Q9NR09, Q99558, Q99814, Q9HAF1, Q02763, P09038, P0C0S5, O15530, Q99683, P10415, P15056, Q16543, P51451, P68036, P30530, Q9Y5X1, P16591, O60285, P46937, O15516, P54762, Q02078, P08238, Q9UQL6, Q9GZY6, P67775, Q9UKV0, Q9Y6J0, Q16539, Q9NWH9, Q04695, P22681, O14920, Q15596, Q9Y4G8, Q92793, P35609, Q6P1J9, P15172, P09619, Q96GD4, P56524, P43405, P21802, P28482, P11021, P09769, P63279, P55072, Q13114,…	508	1705	20581	2.94646	5.04589e-26	1.00918e-26	2.1565e-25
UP_KEYWORDS	Transferase	123	24.2126	7.02e-28	Q9NR09, Q13572, Q99558, Q13574, Q9UM73, P10398, Q9Y6Q9, Q02763, Q99683, O15530, Q9UQM7, Q9NYY3, P06213, O60496, P36507, Q8TE68, P15056, P51451, P68036, Q13153, P30530, Q8IUH5, P16591, O60285, Q16288, O95251, O15516, P54762, Q8WXI2, P54760, P45985, Q16539, Q13554, P45983, Q7Z569, P62837, Q92794, O14920, Q92793, Q02750, Q9BRX9, P09619, P43403, Q96GD4, P43405, P21802, P28482, P35916, Q969H4, P09769,…	508	1708	20581	2.91756	2.2113e-25	3.6855e-26	9.45061e-25
UP_KEYWORDS	Nucleotide-binding	121	23.8189	5.28251e-25	O75355, Q13572, Q99558, Q13574, P62070, Q9UM73, Q9Y230, P10398, Q08462, P51532, Q02763, Q99683, O15530, P15153, Q9UQM7, Q9NYY3, P06213, P36507, P15056, P51451, Q8WZA2, P68036, Q13153, P30530, P16591, O60285, Q16288, P54762, P08238, Q92730, P54760, P45985, Q96L91, Q16539, Q13554, P45983, P62837, P60953, O14920, Q02750, P51793, O43824, P09619, P43403, Q96GD4, P43405, P21802, P28482, P35916, P60763,…	508	1788	20581	2.7417	1.66399e-22	2.37713e-23	7.11153e-22
GOTERM_CC_DIRECT	GO:0070062~extracellular exosome	120	23.622	9.80639e-07	P46940, Q01082, Q9Y3P8, P62070, Q9UM73, Q9H6S3, Q9Y230, Q9Y6Q9, P0C0S5, P15153, P06213, Q8TE68, Q16543, P98164, P68036, P78324, P30530, Q96S96, Q9Y5X1, O60701, Q8IZP0, P52306, P54762, Q96PJ5, P28072, P08238, Q15323, Q8WXI2, P62258, Q9GZY6, P54760, P67775, P63244, P01133, Q16539, A8MQ03, P62837, P60953, Q04695, Q02750, P35609, O94760, P27348, P35232, P09619, P28482, P62241, P60763, P11021, P09769,…	508	2811	18224	1.53144	0.000447072	2.48426e-05	0.00139385
GOTERM_BP_DIRECT	GO:0007165~signal transduction	112	22.0472	4.72758e-30	P46940, O75815, Q15283, Q13572, Q9Y3P8, O95267, Q99814, Q9UM73, P55196, Q02763, P09038, Q13671, P15153, O60496, P20936, Q15464, P30530, Q8IUH5, Q96QB1, Q07889, Q9NP95, O15516, P45985, P01133, Q13554, Q16539, O43320, O43639, Q04695, Q92793, Q02750, P05230, Q14644, Q15116, P35232, P09619, Q9UNS2, P28482, P37231, Q13114, P62834, P07948, P63104, Q13972, P19174, Q99704, Q14155, P04049, P31371, P49023,…	491	1161	16792	3.29919	1.49392e-26	2.48986e-27	8.56208e-27
UP_KEYWORDS	Disease mutation	111	21.8504	2.03054e-09	P62070, Q99814, Q9UM73, O15520, P51532, Q02763, P15153, Q16821, P52952, P06213, P36507, P10415, P15056, P06400, P20936, P98164, Q12824, P19013, Q07889, Q02078, P01133, Q07890, O43320, P01138, P60953, Q04695, P22681, Q92793, Q02750, Q9UQ13, Q8WVJ9, P35609, Q6P1J9, P09619, P43403, Q06124, P55075, P21802, P35916, P37231, O43435, P55072, Q13114, Q9P212, P43694, P25942, P22607, Q13501, P35713, P05067,…	508	2550	20581	1.76354	6.39619e-07	2.90736e-08	2.73359e-06
GOTERM_MF_DIRECT	GO:0005524~ATP binding	105	20.6693	2.18754e-17	O75355, Q13572, Q99558, Q13574, Q9UM73, Q9Y230, P10398, P51532, Q08462, Q02763, Q99683, O15530, Q9UQM7, Q9NYY3, P06213, P36507, P15056, P51451, P68036, P30530, Q13153, P16591, O60285, Q16288, P54762, P08238, P54760, P45985, Q96L91, Q13554, Q16539, P45983, P62837, O14920, Q02750, P51793, P09619, P43403, Q96GD4, P43405, P21802, P28482, P35916, P11021, P09769, P07947, P63279, P55072, P07948, Q13233,…	496	1495	16881	2.39037	1.49628e-14	1.49628e-15	3.28874e-14
UP_KEYWORDS	ATP-binding	104	20.4724	1.48449e-24	O75355, Q13572, Q99558, Q13574, Q9UM73, Q9Y230, P10398, P51532, Q08462, Q02763, Q99683, O15530, Q9UQM7, Q9NYY3, P06213, P36507, P15056, P51451, P68036, P30530, Q13153, P16591, O60285, Q16288, P54762, P08238, P54760, P45985, Q96L91, Q13554, Q16539, P45983, P62837, O14920, Q02750, P51793, P09619, P43403, Q96GD4, P43405, P21802, P28482, P35916, P11021, P09769, P07947, P63279, P55072, P07948, Q13233,…	508	1391	20581	3.02907	4.67616e-22	5.8452e-23	1.99849e-21
UP_KEYWORDS	Metal-binding	103	20.2756	0.0840906	Q8WWW0, Q15283, Q13572, O95267, Q13574, P10398, Q08462, Q9UKT9, O43482, Q99683, Q9UQM7, P36507, Q8WYH8, P15056, Q8WUI4, P98164, O60285, O95251, Q9UQL6, P67775, Q9UKV0, P55201, Q7Z569, Q92794, P22681, Q96MU6, Q92905, Q92793, Q96NN9, O43824, P35609, Q14644, O94760, Q96GD4, P56524, P37231, Q13114, Q9P212, P43694, Q13233, O43257, P19174, Q13501, P05067, O43306, P04049, Q15796, Q96T23, P49023, O75116,…	508	3640	20581	1.14641	1	0.275107	69.3491
UP_KEYWORDS	Coiled coil	101	19.8819	0.00124092	P46940, Q8WWW0, Q01082, O95267, Q8IZQ8, P51532, Q9HAF1, Q9Y6Q9, P55196, Q99683, Q8TE68, Q16543, Q96SB3, P19013, P16591, Q8IZP0, P46937, O15516, Q5TCZ1, Q8WXI2, P62258, Q15323, Q9UKV0, Q96L91, Q96T49, Q7Z569, Q9NWH9, Q04695, Q15596, Q02750, O43824, P35609, P13667, P35232, P56524, P11021, Q969H4, Q13114, P63104, Q13972, P35711, O43257, Q92817, P35712, P05067, Q14155, Q9UIW2, A1A4E9, P35240, Q96T23,…	508	3036	20581	1.34779	0.32371	0.00696018	1.65772
UP_KEYWORDS	Kinase	99	19.4882	2.64026e-44	Q13572, P12931, Q99558, Q13574, Q9UM73, P16234, P48736, P10398, Q13188, Q02763, P27986, Q92569, Q99683, O15530, Q9UQM7, Q9NYY3, Q96B97, Q6VAB6, P06213, P36507, Q8TE68, O60496, P15056, P51451, P49842, Q13153, P30530, P16591, O60285, P17948, P00519, Q16288, P54762, P08069, Q13309, P35968, Q8WXI2, P54760, P08922, P45985, O00459, Q16539, Q13554, Q86Y07, P45983, Q86XP1, P29317, P07333, Q15349, O14920,…	508	735	20581	5.45696	8.31682e-42	4.15841e-42	3.55442e-41
KEGG_PATHWAY	hsa04014:Ras signaling pathway	93	18.3071	3.80434e-68	Q8WWW0, Q15283, O95267, P62070, P16234, O60258, P48736, O15520, Q9NZL6, P55196, Q92565, Q02763, P09038, Q13671, P27986, P62993, Q92569, Q9BZM1, P15153, O14807, P10767, Q6VAB6, P06213, P36507, P29353, P20936, Q13153, Q92934, Q96PV0, P17948, P00519, Q07889, Q9NP95, Q86YV0, P63000, P08069, O76093, P35968, O95294, P01133, Q8IVT5, Q07890, O00459, O43320, P45983, P01138, Q7Z569, P29317, P60953, P07333,…	308	226	6879	9.19071	7.72282e-66	7.72282e-66	4.77998e-65
GOTERM_CC_DIRECT	GO:0005622~intracellular	93	18.3071	2.69429e-16	O75815, Q8TEU7, Q8WWW0, Q92963, Q96BD6, Q15283, Q13572, O14492, O95267, Q13574, P62070, P51636, Q9UM73, Q15811, O60258, P48736, Q9Y230, P10398, P08134, Q9NZL6, Q08462, Q03135, Q92565, P61601, O15530, P15153, O14807, O95622, Q9NYY3, P30304, P10767, Q6VAB6, P29353, Q8WZA2, P30530, Q16587, O43566, Q8IZP0, Q07889, Q9NP95, P63000, Q92730, O95294, Q8IVT5, Q07890, Q16539, O43320, O14543, Q13049, P45983,…	508	1332	18224	2.50472	1.01252e-13	3.37508e-14	3.10862e-13
UP_KEYWORDS	Transcription	90	17.7165	4.72307e-05	O14744, Q99814, P85037, Q9Y230, Q8IZQ8, P51532, Q9HAF1, Q9Y6Q9, Q9UKT9, Q86UU0, O15530, Q15370, Q02930, Q02080, Q8N9N5, O15266, Q9Y265, Q8WYH8, P06400, Q8WUI4, O95619, P68036, Q12824, Q92830, Q16587, P46937, Q9NPF5, O95251, Q92831, O15516, P24928, Q02078, O14686, Q9H2F5, Q9UQL6, Q9UKV0, Q16539, P55201, O14497, Q9H175, Q8WUF5, Q9NWH9, Q92794, Q07666, Q96MU6, Q15596, Q92793, Q14693, Q8WVJ9, Q6P1J9,…	508	2398	20581	1.52053	0.0147679	0.000381415	0.0635652
UP_KEYWORDS	Transcription regulation	89	17.5197	2.89745e-05	O14744, Q99814, P85037, Q9Y230, Q8IZQ8, P51532, Q9HAF1, Q9Y6Q9, Q9UKT9, Q86UU0, O15530, Q15370, Q02930, Q02080, Q8N9N5, O15266, Q9Y265, Q8WYH8, P06400, Q8WUI4, O95619, P68036, Q12824, Q92830, Q16587, P46937, Q9NPF5, O95251, Q92831, O15516, Q02078, O14686, Q9H2F5, Q9UQL6, Q9UKV0, Q16539, P55201, O14497, Q9H175, Q8WUF5, Q9NWH9, Q92794, Q07666, Q96MU6, Q15596, Q92793, Q14693, Q8WVJ9, Q6P1J9, P10275,…	508	2332	20581	1.54619	0.00908557	0.000253498	0.0389996
KEGG_PATHWAY	hsa05200:Pathways in cancer	87	17.126	1.65252e-38	Q8WWW0, O95267, Q99814, P16234, O60258, P48736, O15520, P10398, Q08462, P09038, P27986, P62993, Q92569, P15153, Q15370, O95622, P10767, P63096, P36507, P10415, P15056, P06400, Q92934, Q13191, P00519, Q07889, Q9NP95, P63000, P08069, O76093, Q13309, P08238, P01133, Q07890, O00459, O43320, P45983, P60953, P07333, P22681, P08581, O14920, Q02750, Q92793, P05230, Q9GZV9, O15111, P10275, P46109, O00329,…	308	393	6879	4.94426	3.35461e-36	6.70922e-37	2.07631e-35
GOTERM_CC_DIRECT	GO:0016020~membrane	87	17.126	0.000651271	Q92963, Q9NR09, O95267, P62070, P51636, P16234, P48736, Q9Y230, P31946, P51532, Q08462, Q03135, O43610, Q92530, P27986, Q9C004, O15530, P15153, P30203, O14807, Q6ZSY5, Q13618, Q6VAB6, P06213, Q9Y265, P10415, Q8WZA2, P78324, Q9UHI5, P46937, P13688, Q16288, Q86YV0, P63000, P08069, P08238, Q8WXI2, P10809, P62258, P67775, P04632, P08922, Q8IVT5, Q96GS6, Q8N201, P60953, Q8IV04, P07333, Q07666, Q2MJR0,…	508	2200	18224	1.41865	0.257013	0.00869948	0.921732
GOTERM_BP_DIRECT	GO:0043547~positive regulation of GTPase activity	84	16.5354	2.09684e-35	P46940, O75815, Q8TEU7, Q01082, Q15283, O95267, P51636, Q15811, P16234, O60258, O15520, Q9H6S3, Q9NZL6, P35568, P55196, Q92565, Q02763, P09038, Q13671, P62993, Q15334, Q13526, Q9UQM7, P10767, Q8TE68, P29353, P20936, Q8WZA2, O43665, Q9Y5X1, O43566, Q96PV0, Q96QB1, Q07889, Q9NP95, Q86YV0, Q9UHA4, P63000, P52306, O76093, O95294, P63244, P01133, Q07890, O00459, Q13554, O43320, O43639, Q9Y4G8, Q3MIN7,…	491	565	16792	5.08454	6.62602e-32	1.65651e-32	3.79758e-32
GOTERM_BP_DIRECT	GO:0045944~positive regulation of transcription from RNA polymerase II promoter	83	16.3386	2.01982e-18	Q99814, O15520, Q9Y230, Q8IZQ8, P51532, Q9Y6Q9, Q9UKT9, P09038, P0C0S5, P27986, Q86UU0, Q13526, P05121, Q02080, P52952, P06400, Q12824, P46937, Q92831, O15516, Q02078, O14686, Q9H2F5, Q9UQL6, O00459, Q16539, Q9H175, O43639, P08581, O14920, Q92905, Q15596, Q92793, Q14693, Q13164, Q13163, P05230, O15111, Q6P1J9, P10275, Q8NFZ5, P15172, P15173, Q00653, Q8WYB5, P38398, P50222, P56524, P21802, P37231,…	491	981	16792	2.89354	6.38262e-15	3.75448e-16	3.65807e-15
UP_SEQ_FEATURE	nucleotide phosphate-binding region:ATP	81	15.9449	9.86147e-21	Q13572, P12931, Q99558, Q9UM73, P16234, Q9Y230, P10398, Q13188, P51532, Q02763, Q99683, O15530, Q9UQM7, Q9NYY3, P06213, Q9Y265, P36507, P15056, P51451, Q13153, P30530, P16591, O60285, P17948, P00519, Q16288, P54762, P08069, P35968, P54760, P08922, P45985, Q96L91, Q16539, Q13554, Q86Y07, P45983, P29317, P07333, Q15349, O14920, P08581, Q02750, Q13164, P51793, Q13163, O15111, P09619, P43403, Q96GD4,…	505	994	20063	3.23745	1.8293e-17	3.6586e-18	1.6806e-17
KEGG_PATHWAY	hsa04010:MAPK signaling pathway	79	15.5512	1.48702e-46	Q15283, O95267, P62070, Q99558, P16234, O60258, O15520, Q13188, P09038, P62993, Q99683, P15153, O14807, P10767, P36507, P15056, P20936, Q13153, Q07889, Q9NP95, Q9UHA4, P63000, O76093, P32121, P45985, P01133, Q07890, Q16539, O43320, P45983, P01138, P60953, O14920, Q15349, Q02750, Q9Y4G8, Q13164, Q13163, P05230, Q9GZV9, O15111, P46109, Q00653, P09619, P55075, P28482, P21802, P04629, P60763, Q12968,…	308	253	6879	6.97399	3.01866e-44	1.50933e-44	1.86837e-43
INTERPRO	IPR011009:Protein kinase-like domain	79	15.5512	1.38719e-35	P12931, Q99558, Q9UM73, P16234, P48736, P10398, Q13188, Q02763, Q99683, O15530, Q9UQM7, Q9NYY3, Q6VAB6, P06213, P36507, P15056, P51451, Q13153, P30530, P16591, O60285, P17948, P00519, Q16288, P54762, P08069, P35968, P54760, P08922, P45985, Q8IVT5, Q16539, Q13554, Q86Y07, P45983, P29317, P07333, Q15349, O14920, P08581, Q02750, Q13164, Q13163, O15111, O00329, P09619, P43403, Q96GD4, P04626, P43405,…	500	531	18559	5.52226	1.09033e-32	5.45167e-33	2.12441e-32
GOTERM_BP_DIRECT	GO:0000165~MAPK cascade	78	15.3543	5.8577e-56	Q01082, Q15283, O95267, Q99558, O60258, P16234, O15520, P10398, P31946, P35568, Q03135, Q92530, Q02763, P09038, P62993, Q99683, Q9UQM7, Q02080, P10767, Q13618, P36507, P29353, P15056, P20936, Q13153, Q96PV0, Q07889, Q9NP95, Q86YV0, Q9UHA4, O76093, Q02078, P28072, O95294, P01133, Q8IVT5, Q13554, O43320, Q7Z569, Q6TCH7, Q02750, P30086, Q9Y4G8, Q13164, P05230, Q9GZV9, P35609, Q9BRX9, Q14644, P09619,…	491	262	16792	10.1816	1.85103e-52	1.85103e-52	1.06088e-52
INTERPRO	IPR000719:Protein kinase, catalytic domain	75	14.7638	9.37738e-35	P12931, Q99558, Q9UM73, P16234, P10398, Q13188, Q02763, Q99683, O15530, Q9UQM7, Q9NYY3, Q6VAB6, P06213, P36507, P15056, P51451, Q13153, P30530, P16591, O60285, P17948, P00519, Q16288, P54762, P08069, P35968, P54760, P08922, P45985, Q8IVT5, Q16539, Q13554, Q86Y07, P45983, P29317, P07333, Q15349, O14920, P08581, Q02750, Q13164, Q13163, O15111, P09619, P43403, Q96GD4, P04626, P43405, P21802, P28482,…	500	487	18559	5.71632	7.37062e-32	2.45687e-32	1.43609e-31
KEGG_PATHWAY	hsa04151:PI3K-Akt signaling pathway	75	14.7638	3.13597e-32	P30154, O60258, P16234, P48736, O15520, P31946, P35568, Q02763, P09038, P27986, P62993, Q92569, O15530, Q02930, P10767, P06213, P36507, P10415, Q16543, Q92934, O60346, P17948, Q07889, Q9NP95, P63000, P08069, O76093, P35968, P08238, P62258, P67775, P01133, Q07890, O00459, O43320, P01138, P29317, P07333, P08581, O14920, Q02750, P05230, P61981, Q9GZV9, O15111, Q13362, P27348, O00329, P38398, P09619,…	308	345	6879	4.85531	6.36602e-30	6.36602e-31	3.9402e-29
UP_SEQ_FEATURE	domain:Protein kinase	74	14.5669	2.71469e-36	P12931, Q99558, Q9UM73, P16234, P10398, Q13188, Q02763, Q99683, O15530, Q9UQM7, Q9NYY3, Q6VAB6, P06213, P36507, P15056, P51451, Q13153, P30530, P16591, O60285, P17948, P00519, Q16288, P54762, P08069, P35968, P54760, P08922, P45985, Q8IVT5, Q16539, Q13554, Q86Y07, P45983, P29317, P07333, O14920, P08581, Q02750, Q13164, Q13163, O15111, P09619, P43403, Q96GD4, P04626, P43405, P21802, P28482, P08631,…	505	478	20063	6.15047	5.03575e-33	5.03575e-33	4.6264e-33
UP_SEQ_FEATURE	binding site:ATP	74	14.5669	8.77738e-32	Q13572, P12931, Q99558, Q9UM73, P16234, P10398, Q13188, Q02763, Q99683, O15530, Q9UQM7, Q9NYY3, P06213, P36507, P15056, P51451, Q13153, P30530, P16591, O60285, P17948, P00519, Q16288, P54762, P08069, P35968, P54760, P08922, P45985, Q16539, Q13554, Q86Y07, P45983, P29317, P07333, Q15349, O14920, P08581, Q02750, Q13164, Q13163, O15111, P09619, P43403, Q96GD4, P04626, P43405, P21802, P28482, P08631,…	505	558	20063	5.26868	1.6282e-28	5.42735e-29	1.49585e-28
UP_SEQ_FEATURE	active site:Proton acceptor	74	14.5669	1.27265e-26	P12931, Q99558, Q9UM73, P16234, P10398, Q13188, Q02763, Q99683, O15530, Q9UQM7, Q9NYY3, P06213, P36507, P15056, P51451, Q13153, P30530, P16591, O60285, P17948, P00519, Q16288, P54762, P08069, P35968, P54760, P08922, P45985, Q16539, Q13554, Q86Y07, P45983, P29317, P07333, Q15349, O14920, P08581, Q02750, Q13164, Q13163, O15111, P09619, P43403, Q96GD4, P04626, P43405, P21802, P28482, P08631, P35916,…	505	672	20063	4.37489	2.36076e-23	5.90191e-24	2.16886e-23
KEGG_PATHWAY	hsa04015:Rap1 signaling pathway	72	14.1732	2.62693e-45	Q8TEU7, Q8WWW0, P12931, O60258, P16234, P48736, O15520, Q08462, P55196, Q92565, Q02763, P09038, P27986, Q92569, P15153, O14807, O95622, P10767, P06213, P63096, P36507, P15056, Q8WZA2, O43566, P17948, Q9NP95, P63000, P08069, O76093, P35968, P01133, O00459, Q16539, O43320, P01138, P29317, P60953, P07333, P08581, Q02750, Q9Y4G8, P05230, Q9GZV9, P46109, O00329, P09619, P28482, P21802, P55075, P60763,…	308	210	6879	7.65751	5.33266e-43	1.77755e-43	3.30061e-42
INTERPRO	IPR017441:Protein kinase, ATP binding site	66	12.9921	1.30177e-33	P12931, Q99558, Q9UM73, P16234, P10398, Q13188, Q02763, Q99683, O15530, Q9UQM7, Q9NYY3, P06213, P36507, P15056, P51451, Q13153, P30530, P16591, O60285, P17948, P00519, Q16288, P54762, P08069, P35968, P54760, P08922, P45985, Q13554, Q16539, P29317, P07333, Q15349, P08581, Q02750, Q13164, Q13163, O15111, P09619, P43403, Q96GD4, P04626, P43405, P21802, P28482, P35916, P04629, P08631, P29323, P07947,…	500	381	18559	6.42989	1.02319e-30	2.04639e-31	1.99359e-30
KEGG_PATHWAY	hsa04810:Regulation of actin cytoskeleton	63	12.4016	1.82786e-35	P46940, P12931, P62070, O60258, P16234, P48736, O15520, P10398, P62136, P09038, P27986, Q92569, P15153, O14807, P10767, P36507, P15056, Q13153, P62140, Q07889, Q9NP95, P63000, O76093, P01133, Q9BZL4, Q07890, O00459, O43320, P60953, P36873, Q02750, P05230, O60237, Q9GZV9, P35609, P46109, O00329, P09619, P28482, P21802, P55075, P60763, Q9NRY4, P46108, O95750, P22607, P27361, Q13177, O14974, Q14155,…	308	210	6879	6.70032	3.71055e-33	5.30079e-34	2.29662e-32
UP_KEYWORDS	Methylation	61	12.0079	1.75344e-10	O75815, P62070, P85037, P08134, Q92530, Q9Y6Q9, Q13671, P09038, P0C0S5, Q86UU0, P15153, O14807, O95622, Q14195, Q8WYH8, P15056, P06400, Q92934, P19013, P63000, P24928, O14686, Q92730, P67775, O94842, P45985, P49247, Q07890, Q96T49, O14497, Q8WUF5, Q9NWH9, P60953, Q07666, Q2MJR0, Q15596, Q96I34, Q92793, Q16555, P15172, Q9UEE9, Q7Z699, P60763, P11021, P55072, P62834, Q96EB6, P43694, Q09472, O75970,…	508	1001	20581	2.46887	5.52333e-08	2.63016e-09	2.36055e-07
KEGG_PATHWAY	hsa05205:Proteoglycans in cancer	60	11.811	1.06901e-33	P46940, P12931, P62070, P51636, P48736, P10398, Q03135, P62136, P09038, P27986, P62993, Q92569, O15530, Q9UQM7, O14807, P36507, P34741, P15056, P62140, Q13153, Q13191, Q07889, P63000, P08069, P35968, Q9BZL4, Q07890, Q13554, Q16539, O00459, P60953, P36873, P22681, P08581, Q02750, O60237, Q8WVJ9, O00329, P04626, Q06124, P28482, Q8WU20, Q9P212, P19174, P27361, O14974, Q13480, P04049, P49023, Q05397,…	308	200	6879	6.70032	2.17008e-31	2.7126e-32	1.34315e-30
KEGG_PATHWAY	hsa04722:Neurotrophin signaling pathway	57	11.2205	9.46365e-45	O14492, P48736, P35568, P27986, P62993, Q92569, Q99683, O15530, Q9UQM7, P36507, P29353, P10415, P15056, Q92934, Q16288, P00519, Q07889, P63000, P62258, Q07890, Q13554, Q16539, O00459, P45983, P01138, P60953, Q15349, O14920, Q02750, Q13164, Q13163, P46109, O00329, Q06124, P28482, P04629, Q8WU20, Q9Y4K3, P46108, P62834, Q13233, P34130, P19174, P27361, P19838, Q13480, P04049, Q16620, P42338, P20783,…	308	120	6879	10.6088	1.92112e-42	4.8028e-43	1.18906e-41
KEGG_PATHWAY	hsa04510:Focal adhesion	56	11.0236	6.28514e-29	P12931, P51636, P16234, P48736, Q03135, P62136, P27986, P62993, O15530, Q92569, P15153, P29353, P10415, P15056, P62140, Q13153, Q92934, P17948, Q07889, P63000, P08069, P35968, P01133, Q9BZL4, Q07890, O00459, P45983, P36873, P60953, P08581, Q02750, O60237, P35609, P46109, O00329, P09619, P04626, P28482, P35916, P60763, Q9NRY4, P46108, P62834, Q13972, P27361, Q13177, O14974, P04049, Q05397, P49023,…	308	206	6879	6.07149	1.27588e-26	9.81448e-28	7.89697e-26
GOTERM_BP_DIRECT	GO:0008284~positive regulation of cell proliferation	56	11.0236	5.09483e-19	Q9NR09, O60258, Q9H706, P16234, P35568, Q8IZQ8, P09038, P15153, P10767, P52952, Q13618, P06213, P29353, P10415, Q13153, P16591, P46937, P17948, Q16288, Q9NP95, O76093, P08069, O14686, P35968, P04632, P01133, Q12959, P07333, P05230, P10275, P46109, P09619, P56524, P32239, P28482, P21802, P55075, P35916, P08631, O43435, O95750, P07948, Q96EB6, P36888, Q9UQC2, P22607, P10721, Q16620, Q05397, P31371,…	491	466	16792	4.10982	1.60997e-15	1.00623e-16	9.22721e-16
GOTERM_MF_DIRECT	GO:0019901~protein kinase binding	54	10.6299	9.02689e-22	P46940, P51636, P31947, O15524, Q03135, O15530, Q99683, P62993, Q15334, P30304, Q8WUI4, Q16543, P62140, Q13153, Q92934, O43566, Q92831, P63000, Q02078, P08238, Q9BZL4, Q86Y07, Q12959, P36873, P60953, O14920, P30086, Q02750, O60237, Q16555, Q8NFZ5, P09619, P56524, P43405, Q7Z699, P09769, Q9Y4K3, Q13114, P63104, Q5T0W9, P43694, Q13233, P19174, Q13501, Q13177, O14974, Q14155, O43306, Q05397, P49023,…	496	376	16881	4.8879	6.17439e-19	8.82056e-20	1.3571e-18
UP_KEYWORDS	Receptor	54	10.6299	0.027456	Q96BD6, Q9UM73, P16234, P35568, Q9Y6Q9, Q02763, P62993, P50406, P06213, Q8TE68, P98164, P30530, Q9UIB8, Q8N441, P17948, Q16288, P54762, P08069, Q96PJ5, P35968, P54760, P08922, P29317, P07333, Q6TCH7, P08581, Q15596, Q96P31, P10275, P09619, P04626, P32239, O43157, P21802, P04629, P35916, Q8WU20, P37231, P29323, Q13114, P36888, P43628, P25942, P43626, P22607, P10721, O95866, Q9Y4D7, Q16620, Q9BZW8,…	508	1648	20581	1.32751	0.999845	0.111755	31.2569
GOTERM_BP_DIRECT	GO:0018108~peptidyl-tyrosine phosphorylation	53	10.4331	1.80048e-41	P12931, Q9UM73, O60258, P16234, O15520, Q02763, P09038, P10767, P06213, P36507, Q16543, P30530, P16591, Q8IZP0, P17948, Q16288, P00519, Q9NP95, P54762, O76093, P35968, P54760, P45985, P01133, O43320, P29317, P07333, P08581, Q02750, Q13163, Q9GZV9, P05230, P43403, P09619, P04626, P21802, P55075, P04629, P35916, P08631, P29323, P09769, P07948, P36888, P22607, P10721, Q16620, Q05397, P31371, P21860,…	491	153	16792	11.8469	5.68951e-38	2.84476e-38	3.26083e-38
UP_KEYWORDS	Developmental protein	52	10.2362	1.5395e-07	Q99814, O60258, P16234, P85037, Q7Z3S9, O43610, P09038, Q9C004, Q8N9N5, P10767, P52952, O15266, Q96SB3, Q15464, P17948, Q16288, Q96IK5, Q02078, P35968, P54760, P63244, O00458, Q13554, Q9Y4G8, P05230, Q8WVJ9, Q16555, P15172, P15173, Q9UEE9, P09619, P50222, P55075, P04629, P29323, O43435, Q96EB6, O43609, P35712, P49639, Q9Y4D7, Q16620, Q14012, Q06413, Q05397, P31371, Q99750, P08620, P32242, P00533,…	508	949	20581	2.21993	4.84931e-05	1.79608e-06	0.000207254
GOTERM_CC_DIRECT	GO:0005887~integral component of plasma membrane	52	10.2362	0.0339315	Q9Y3P8, Q9UM73, P51636, P16234, Q03135, Q08462, Q02763, P30203, P50406, P20138, P06213, P30530, Q9UIB8, Q9UHI5, P17948, P13688, Q16288, P54762, O95297, P08069, P35968, P54760, P14209, P29317, P07333, P08581, Q9Y4G8, P51793, Q7Z6M3, P35232, P32239, O43157, P21802, P04629, P35916, Q8WU20, P29323, P36888, P43628, P25942, P43626, P22607, P05067, P15941, Q9UIW2, Q9Y4D7, Q16620, P55085, P21860, Q08345,…	508	1415	18224	1.31834	1	0.201385	38.7783
GOTERM_MF_DIRECT	GO:0042802~identical protein binding	49	9.64567	3.14136e-07	Q7Z569, Q8WUF5, P60953, Q07666, Q9UM73, P31947, Q9Y230, Q03135, P35609, Q9UKT9, Q16555, P62993, P04626, P28482, P60409, Q99578, P37231, P60410, P29323, Q9Y4K3, P55072, P10415, P63104, P15056, P06400, Q96EB6, Q9BT49, O14879, Q8IUH5, Q9UI14, Q13501, P19838, P49639, Q13177, P05067, Q96IK5, P04049, P08069, Q13309, Q8WXI2, Q99750, Q96MH2, P53805, P49247, P21860, P00533, P60370, Q13049, P31749	496	749	16881	2.22654	0.000214846	7.67387e-06	0.00047227
UP_SEQ_FEATURE	compositionally biased region:Pro-rich	49	9.64567	7.57597e-06	Q02833, Q6UB99, Q9H706, P85037, P35568, Q92530, P55196, Q13671, Q86UU0, Q92569, Q96B97, Q9BR39, Q6VAB6, Q8TE68, P36507, O60496, P29353, Q5T7P3, Q13191, Q8IZP0, P46937, P00519, Q86YV0, O14686, Q92835, Q9BZL4, Q8WUF5, Q07666, P22681, Q2MJR0, Q02750, Q13164, Q9Y5K6, Q3MIN7, O14964, P46379, O43157, Q5T754, Q969H4, Q15906, Q9NRY4, Q6ZRS2, Q99704, P28347, O60927, Q13480, P49023, Q05397, Q6TDP4	505	978	20063	1.9905	0.0139552	0.000585391	0.0129103
UP_KEYWORDS	Isopeptide bond	49	9.64567	0.000180483	Q9HAF1, P09038, P0C0S5, Q13618, Q9Y265, P15056, P63000, O15516, Q02078, P08069, O14686, Q9NWH9, Q04695, Q07666, Q15349, O14920, O75533, Q15596, Q92793, Q14693, Q9Y5K6, Q6P1J9, P10275, Q00653, P38398, Q8WYB5, P56524, P11021, Q9Y6K9, P63279, Q9Y4K3, Q13263, Q9BZS1, Q09472, Q92817, P35712, P05067, Q15788, P49368, Q14012, Q96T23, Q06413, Q05397, Q13129, P14618, P08047, P32242, P00533, P31749	508	1132	20581	1.75369	0.055271	0.00118382	0.2427
GOTERM_MF_DIRECT	GO:0004713~protein tyrosine kinase activity	48	9.44882	2.357e-38	P29317, P12931, Q9UM73, P08581, O60258, Q02750, O15520, Q13163, P05230, Q9GZV9, Q02763, P09038, P43403, P09619, P04626, P43405, P21802, P55075, P10767, P08631, P06213, P07947, P09769, P29323, P36507, P07948, Q16543, P51451, P30530, P22607, P16591, P17948, P00519, Q9NP95, P10721, P08069, O76093, P35968, Q05397, P31371, P08922, P45985, P01133, P21860, P08620, O14733, O43320, P00533	496	133	16881	12.283	1.61219e-35	8.06093e-36	3.54349e-35
GOTERM_BP_DIRECT	GO:0045893~positive regulation of transcription, DNA-templated	48	9.44882	4.05901e-12	P12931, Q92794, Q9Y297, O14920, P85037, Q92793, Q02750, O15520, Q8IZQ8, Q9GZV9, P51532, Q9Y6Q9, P10275, P09038, P35232, Q8WYB5, P38398, P56524, Q02930, P28482, Q8N9N5, P52952, Q12968, P37231, P06213, P36507, O43435, Q8WYH8, Q13263, Q9BZS1, P06400, O95619, P43694, P27361, P35713, P19838, Q15788, O15516, Q15796, Q96T23, Q06413, Q9H2F5, Q13129, Q04917, P01133, P08047, O14497, P55201	491	515	16792	3.18753	1.28264e-08	4.00824e-10	7.35118e-09
UP_KEYWORDS	Activator	48	9.44882	7.92566e-11	Q9H175, Q92794, Q99814, Q15596, P85037, Q92793, Q9Y230, Q8IZQ8, P51532, Q9HAF1, Q9Y6Q9, P10275, P15172, Q86UU0, P15173, Q00653, O15530, Q8WYB5, P38398, P04626, P50222, Q02930, Q02080, Q12968, P37231, O15266, Q9Y265, Q6ZRS2, Q8WYH8, Q9BZS1, P43694, Q12824, P35711, P46937, P35713, P19838, P35712, Q9NPF5, O96019, Q15788, Q92831, O15516, P28347, Q02078, Q06413, Q9H2F5, P08047, P55201	508	661	20581	2.942	2.49658e-08	1.31399e-09	1.06698e-07
GOTERM_BP_DIRECT	GO:0006468~protein phosphorylation	47	9.25197	1.99168e-13	Q9NR09, O14920, P48736, Q13188, O15111, P15172, P27986, O00329, Q99683, O15530, Q96GD4, P43403, P04626, Q9UQM7, P43405, P28482, Q9NYY3, P04629, Q9P278, P08631, Q6VAB6, P09769, P07948, P15056, P41279, P49842, Q13233, Q13153, P16591, O60285, Q13501, P27361, Q13177, P05067, O00141, P04049, Q14012, Q15796, P42336, O75116, P08922, Q12802, P50749, Q13554, Q86Y07, P31749, P45983	491	456	16792	3.52496	6.2939e-10	2.33107e-11	3.60723e-10
GOTERM_BP_DIRECT	GO:0035556~intracellular signal transduction	46	9.05512	9.39246e-15	Q8WWW0, Q86XP1, Q96BD6, Q15283, P12931, O14492, Q13574, Q15349, Q15811, Q9Y4G8, P10398, Q13188, Q08462, Q92565, P46109, O15530, P43403, O43157, P43405, O95622, P60763, Q6VAB6, Q99578, P29353, P20936, P51451, Q13972, O43566, P19174, P16591, O60285, Q13501, Q14155, P63000, O00141, P10721, P04049, Q92835, Q15796, P62258, O95294, Q9GZY6, Q12802, Q8IVT5, Q16539, P31749	491	403	16792	3.90368	2.98206e-11	1.35547e-12	1.70863e-11
INTERPRO	IPR013783:Immunoglobulin-like fold	46	9.05512	0.000174902	P29317, P07333, P08581, P16234, Q96P31, Q15116, Q7Z6M3, Q02763, Q00653, P09619, O43157, P21802, P04629, P20138, P35916, Q12968, P06213, P29323, Q96LC7, P36888, P43628, P78324, P30530, P43626, P22607, Q9UIB8, P16284, Q8N441, P17948, P13688, P19838, Q16288, P54762, P10721, P08069, Q9Y4D7, O95297, Q9UIW2, Q16620, Q96PJ5, P35968, P54760, Q9BZW8, P08922, Q30201, P08047	500	951	18559	1.7954	0.128453	0.00370892	0.267517
GOTERM_CC_DIRECT	GO:0005739~mitochondrion	46	9.05512	0.0996906	P12931, P36873, P31947, Q3ZCQ8, Q96NN9, Q02750, P10398, P31946, P61981, Q16555, O94760, P27348, P35232, Q06124, Q13526, Q9UQM7, P28482, P11021, P36507, Q9Y4K3, Q13114, P10415, P63104, P15056, Q96EB6, Q92934, O14879, O94925, Q92876, P27361, P19838, P00519, O00141, P52306, P08238, P62258, P10809, P67775, P63244, Q04917, P14618, O75807, P01116, Q16539, P31749, P45983	508	1331	18224	1.23982	1	0.395939	77.5233
KEGG_PATHWAY	hsa04012:ErbB signaling pathway	45	8.85827	4.16369e-37	O43639, P12931, P22681, P48736, Q02750, P10398, P46109, P27986, O00329, P62993, Q92569, P04626, Q9UQM7, P28482, P36507, P46108, P29353, P15056, Q13153, Q92934, Q13191, P19174, P27361, Q13177, P00519, Q07889, Q13480, P04049, Q05397, P42338, P42336, P45985, P01133, P21860, Q07890, P01116, Q13554, P16333, O00459, O14733, P00533, P01111, P31749, P45983, P01112	308	87	6879	11.5523	8.45228e-35	1.40871e-35	5.23147e-34
KEGG_PATHWAY	hsa05203:Viral carcinogenesis	45	8.85827	3.88174e-19	Q15283, P12931, P60953, P48736, Q92793, P31946, P61981, P35609, P27986, P27348, O00329, Q00653, P62993, Q92569, P56524, Q02930, P43405, P28482, Q9Y6K9, Q13114, P63104, P07948, P06400, Q8WUI4, Q09472, Q92934, Q92830, P27361, P19838, Q92831, P63000, Q13309, P42338, P62258, P49023, Q9UQL6, Q9UKV0, P42336, Q04917, P14618, P01116, O00459, P01111, Q12959, P01112	308	205	6879	4.90268	7.87994e-17	2.81426e-18	4.87722e-16
GOTERM_MF_DIRECT	GO:0004672~protein kinase activity	45	8.85827	7.16337e-16	P12931, Q99558, P08581, O14920, Q15349, P16234, P48736, Q02750, Q13164, P10398, Q13163, Q13188, O15111, Q02763, Q99683, O15530, Q96GD4, P04626, Q9UQM7, P43405, Q6VAB6, P36507, Q13263, P15056, P41279, Q96SB3, Q13233, Q13153, O60285, Q13177, P00519, P04049, Q14012, Q05397, P45985, Q8IVT5, P50749, P21860, Q08345, Q16539, Q13554, O14733, P00533, Q86Y07, P31749	496	359	16881	4.26613	4.55636e-13	4.14113e-14	9.99201e-13
GOTERM_BP_DIRECT	GO:0000122~negative regulation of transcription from RNA polymerase II promoter	45	8.85827	3.07047e-06	Q8WUF5, Q15596, Q9H6Q3, Q92793, Q8IZQ8, Q13163, P51532, Q03135, Q6P1J9, Q8TF40, P35232, Q00653, Q96GD4, P56524, P21802, Q9P278, Q13618, P52952, Q9NRY4, Q15906, P37231, Q9Y4K3, P63279, Q13263, Q9BZS1, P06400, Q96EB6, Q8WUI4, Q09472, Q13501, P35713, P19838, P35712, Q9NPF5, Q02078, Q15796, Q06413, Q9H2F5, Q9UQL6, P31371, Q99750, Q96MH2, Q9UKV0, O14497, Q12959	491	720	16792	2.13747	0.00965578	0.000134751	0.00556076
UP_KEYWORDS	Lipoprotein	45	8.85827	3.25824e-06	P12931, P60953, P62070, Q9H6Q3, Q96I34, P08134, Q03135, P10275, P61601, P15153, P32239, O14807, Q7Z5G4, Q9Y397, P60763, P62241, P08631, Q8WU20, P63096, Q8WVZ1, P07947, P09769, P62834, P07948, P78352, P51451, P98164, O43665, Q8IUH5, P16284, Q92817, P19838, P00519, P15941, Q13177, P63000, Q92730, Q9H400, Q9GZY6, P55085, P10301, P01116, Q96T49, P01111, P01112	508	852	20581	2.13981	0.00102582	3.11009e-05	0.00438628
UP_KEYWORDS	Tyrosine-protein kinase	44	8.66142	4.51192e-40	P29317, P12931, P07333, P08581, Q9UM73, P16234, Q02750, Q13163, Q02763, P43403, P09619, P04626, P43405, P21802, P04629, P35916, P08631, P06213, P07947, P09769, P29323, P36507, P07948, P51451, P36888, P30530, P22607, P16591, P17948, Q16288, P00519, P10721, P54762, P08069, Q16620, P35968, Q05397, P54760, P08922, P45985, P21860, Q08345, O14733, P00533	508	112	20581	15.9161	1.42126e-37	4.73752e-38	6.07413e-37
INTERPRO	IPR001245:Serine-threonine/tyrosine-protein kinase catalytic domain	44	8.66142	9.86285e-34	P29317, P12931, P07333, P08581, Q9UM73, P16234, P10398, Q02763, P43403, P09619, P04626, P43405, P21802, P04629, P35916, P08631, Q6VAB6, P06213, P07947, P09769, P29323, P07948, P15056, P51451, P36888, P30530, P22607, P16591, P17948, Q16288, P00519, P54762, P10721, P08069, P04049, Q16620, P35968, Q05397, P54760, P08922, Q8IVT5, P21860, Q08345, P00533	500	140	18559	11.6657	7.7522e-31	1.93805e-31	1.51044e-30
KEGG_PATHWAY	hsa04910:Insulin signaling pathway	44	8.66142	1.14277e-25	P36873, O14492, P22681, O14920, P48736, Q02750, P10398, Q86XI6, Q9UQK1, P35568, O15524, P62136, P46109, P27986, O00329, P62993, Q92569, O15530, P28482, Q6ZSY5, Q16821, P06213, P36507, P46108, P29353, P15056, P62140, Q92934, Q9BX66, Q13191, O95685, P27361, Q07889, P04049, P42338, P42336, Q07890, P01116, O00459, P01111, O14543, P31749, P45983, P01112	308	138	6879	7.12112	2.31983e-23	1.44989e-24	1.43584e-22
GOTERM_CC_DIRECT	GO:0005925~focal adhesion	44	8.66142	1.35691e-14	P46940, P29317, P14209, P60953, P36873, P62070, P51636, Q02750, P31946, P61981, Q03135, P35609, Q02763, P27348, Q9C004, O15530, P15153, P09619, P28482, P08631, Q96B97, P62241, P11021, P07947, P36507, P63104, Q13153, P62140, P22607, Q9BX66, P27361, P17948, Q96QB1, O14974, Q14155, P63000, Q9UHA4, O95297, Q05397, P62258, P49023, P10301, P01116, P00533	508	391	18224	4.03697	6.17639e-12	1.5441e-12	1.92513e-11
UP_KEYWORDS	Cytoskeleton	44	8.66142	0.00361049	Q8WWW0, P20929, Q9NR09, Q01082, P12931, Q02833, P60953, Q8IY31, Q02750, Q9Y5K6, Q16555, Q02763, Q13671, Q96GD4, Q15334, P28482, Q9NYY3, P60763, P08631, Q96B97, O43924, Q9NRY4, P63096, P07947, Q9Y265, P09769, Q96SB3, Q9GZN1, Q9BX66, O43566, Q8IZP0, Q92817, P16591, P00519, P35240, Q92835, Q99615, Q05397, Q92730, P49023, P67775, O75116, Q13554, O43597	508	1138	20581	1.56644	0.679977	0.0188102	4.75273
KEGG_PATHWAY	hsa04062:Chemokine signaling pathway	43	8.46457	3.58938e-19	P12931, P60953, O14920, P48736, Q02750, Q08462, O15111, P46109, P27986, O00329, P62993, Q92569, P15153, P28482, O95622, P08631, P63096, P09769, P46108, Q9Y6K9, P29353, P62834, P07948, P15056, Q13153, P27361, P19838, Q07889, P63000, O43306, P04049, P32121, Q05397, P42338, P49023, P42336, O75116, Q07890, P01116, O00459, P01111, P31749, P01112	308	186	6879	5.16333	7.28644e-17	2.69868e-18	4.50988e-16
KEGG_PATHWAY	hsa04024:cAMP signaling pathway	43	8.46457	4.24197e-18	P36873, P62070, P48736, Q92793, Q02750, Q08462, P62136, P55196, P27986, O00329, Q92569, P15153, Q02930, Q9UQM7, P28482, P50406, O95622, P60763, P63096, P36507, P62834, P15056, Q9P212, Q8WZA2, Q09472, P62140, Q13153, Q92934, P27361, P19838, O14974, P63000, O43306, P04049, P42338, P42336, O75116, P10301, Q13554, O00459, P31749, P45983, P23560	308	198	6879	4.8504	8.6112e-16	2.96938e-17	5.32983e-15
GOTERM_CC_DIRECT	GO:0043234~protein complex	43	8.46457	3.71138e-13	P46940, O14744, P20929, Q01082, P62837, P36873, P51636, Q9UM73, P16234, Q9H6S3, Q9Y4G8, P31946, Q13188, P51532, Q03135, Q16555, P10275, P27348, P38398, P56524, Q06124, P43405, P28482, P04629, Q15906, Q8TE68, Q9Y4K3, Q6ZRS2, Q9BZS1, P36888, Q13153, Q12824, P31327, P27361, O96019, Q14155, Q06413, Q9UQL6, P10809, Q8IVT5, P50749, Q86Y07, P31749	508	412	18224	3.74413	1.69243e-10	2.82072e-11	5.27545e-10
GOTERM_BP_DIRECT	GO:0006915~apoptotic process	43	8.46457	3.13897e-08	Q8WWW0, Q9NR09, Q9H175, Q9NWH9, Q8WUF5, Q02833, Q13188, Q15116, Q8NFZ5, Q9UNL4, P38398, P28482, P21802, P55075, Q96B97, Q9Y6K9, Q13114, P10415, P06400, P41279, O15519, Q15464, Q09472, Q13233, Q13153, Q92934, O60346, Q13501, P27361, P19838, Q13177, Q96QB1, O00141, Q02078, P04049, Q92835, Q06413, P67775, P45985, P63244, O75807, Q16539, O14733	491	567	16792	2.59362	9.91866e-05	1.94493e-06	5.68497e-05
UP_KEYWORDS	Proto-oncogene	42	8.26772	3.60737e-23	P12931, P07333, Q92794, P62070, P22681, P08581, Q9UM73, P16234, P10398, P55196, P35232, Q00653, P09619, P21802, P04629, P08631, P10767, P07947, P09769, P46108, P10415, P15056, P07948, P41279, Q5T0W9, P36888, P30530, P16591, P46937, P00519, Q15788, P10721, P04049, P42336, P08922, Q12802, P01116, P08620, P00533, P01111, P31749, P01112	508	236	20581	7.21008	1.13632e-20	1.13632e-21	4.85639e-20
UP_KEYWORDS	Apoptosis	42	8.26772	1.53554e-10	Q8WWW0, Q9NR09, P29317, Q9H175, Q9NWH9, Q8WUF5, Q02833, Q96NN9, Q13188, Q15116, Q8NFZ5, P46379, Q9UNL4, Q99683, P28482, P21802, Q96B97, Q13114, P10415, Q96EB6, O15519, Q15464, Q13153, P22607, Q92934, O60346, Q13501, P27361, P19838, P05067, P00519, Q13177, O00141, Q02078, Q92835, Q06413, P45985, P63244, O75807, Q16539, O14733, P31749	508	536	20581	3.17459	4.83695e-08	2.41847e-09	2.0672e-07
GOTERM_CC_DIRECT	GO:0005794~Golgi apparatus	42	8.26772	0.000615669	O14744, O95267, Q92794, Q6TCH7, P51636, Q02750, Q9C004, Q9BZM1, P62993, P28482, P21802, Q9Y397, P08631, Q13618, P37231, P07947, Q9Y265, P36507, Q6ZRS2, P07948, P98164, Q8N653, Q13153, P22607, O43609, Q8IUH5, Q8N441, Q9UI14, P27361, P05067, O95866, P04049, P28072, P35968, Q8WXI2, P10809, Q9UQL6, P55085, O75807, P01111, Q12959, P01112	508	863	18224	1.7459	0.244844	0.00873758	0.871549
GOTERM_BP_DIRECT	GO:0048015~phosphatidylinositol-mediated signaling	41	8.07087	3.49122e-34	P07333, O60258, P16234, P48736, O15520, P35568, P05230, Q9GZV9, P09038, P27986, O00329, P62993, O15530, P09619, P04626, Q06124, P21802, P55075, P04629, P10767, Q8WU20, O95750, Q9UQC2, P22607, Q9NP95, P10721, Q13480, P08069, O76093, P42338, P31371, P42336, P01133, P21860, Q86Z14, P08620, O00459, O43320, P00533, P31749, P01138	491	106	16792	13.2281	1.10323e-30	2.20645e-31	6.32292e-31
KEGG_PATHWAY	hsa05215:Prostate cancer	41	8.07087	2.0393e-31	O14920, P16234, P48736, Q92793, Q02750, P10398, O15111, P10275, P27986, O00329, P62993, Q92569, O15530, P09619, P04626, Q02930, P28482, P21802, P36507, Q9Y6K9, P10415, P15056, P06400, Q09472, Q92934, P27361, P19838, Q07889, P08069, P04049, P08238, P42338, P42336, P01133, Q07890, P01116, O00459, P00533, P01111, P31749, P01112	308	88	6879	10.4058	4.13977e-29	3.76343e-30	2.56228e-28
GOTERM_BP_DIRECT	GO:0043066~negative regulation of apoptotic process	41	8.07087	5.37977e-10	Q9NR09, P12931, P07333, P22681, O14920, Q13164, P10398, Q8WVJ9, Q15116, Q02763, P27986, P46379, P09619, Q9NYY3, P08631, P35916, P11021, P52952, Q9Y4K3, P10415, P15056, P63104, Q96EB6, P51451, O15519, O14879, Q13501, P19838, Q13177, P04049, P08069, P35968, Q05397, P10809, P08620, P00533, O14543, P31749, P45983, P01138, O43597	491	455	16792	3.08172	1.70001e-06	3.95351e-08	9.74327e-07
GOTERM_BP_DIRECT	GO:0014066~regulation of phosphatidylinositol 3-kinase signaling	40	7.87402	2.85269e-39	O95267, O60258, P16234, O15520, P35568, P05230, Q9GZV9, P09038, Q13362, P27986, O00329, P62993, P09619, P04626, Q06124, P28482, P21802, P55075, P10767, Q8WU20, O95750, P22607, P27361, P13688, Q9NP95, P10721, Q13480, O76093, P42338, P31371, P42336, P01133, P21860, Q86Z14, Q96T49, O00459, P08620, O43320, P00533, P31749	491	78	16792	17.5383	9.01449e-36	3.00483e-36	5.16648e-36
GOTERM_MF_DIRECT	GO:0005088~Ras guanyl-nucleotide exchange factor activity	40	7.87402	3.51227e-31	Q01082, O95267, P16234, O60258, Q9Y4G8, O15520, P35568, P05230, Q9GZV9, P35609, Q92565, Q02763, P09038, P62993, P09619, P04626, Q9UQM7, P21802, P55075, P10767, Q8WU20, O95750, P29353, P78352, Q8WZA2, P22607, Q13972, Q07889, Q9NP95, P10721, O76093, Q05397, P31371, P01133, P21860, Q86Z14, Q13554, P08620, P00533, O43320	496	115	16881	11.838	2.40239e-28	4.80478e-29	5.28032e-28
GOTERM_BP_DIRECT	GO:0046777~protein autophosphorylation	40	7.87402	5.59614e-24	P12931, P07333, Q9UM73, P16234, Q02763, O15530, P09619, Q96GD4, P04626, Q9UQM7, P43405, P21802, P04629, P08631, P35916, P06213, P09769, Q13263, P07948, P36888, Q13153, P22607, P16591, P17948, Q16288, Q13177, P00519, P54762, P10721, P08069, Q16620, P35968, Q05397, P54760, P05198, Q08345, Q13554, P00533, Q86Y07, P31749	491	172	16792	7.95339	1.76838e-20	1.47365e-21	1.01351e-20
UP_KEYWORDS	Host-virus interaction	40	7.87402	7.92585e-14	P29317, P12931, Q9Y297, P16234, Q92793, P31946, Q03135, P27986, Q99683, P62993, P43405, P62877, P28482, P08631, Q6ZRS2, Q9Y6K9, P63279, P29353, P07948, P06400, Q96EB6, O15519, P30530, Q09472, Q12824, Q92830, P19174, Q8IZP0, P27361, Q13177, O75970, Q92831, P28072, P35968, P10809, P62258, P63244, P08047, Q86Y07, Q12959	508	385	20581	4.20922	2.497e-11	1.78357e-12	1.06715e-10
UP_KEYWORDS	Differentiation	40	7.87402	6.14891e-07	P29317, P60953, O95267, Q99814, P85037, Q7Z3S9, Q9Y4G8, Q13164, Q9GZV9, P05230, Q8WVJ9, Q16555, P09038, P15172, P15173, O00329, P46379, P55075, P04629, P10767, P34741, Q96EB6, Q96SB3, Q15464, P30530, Q13501, P17948, Q16288, Q96IK5, Q02078, Q16620, Q14012, P35968, Q06413, P31371, O95294, Q99750, O00458, Q13554, P08620	508	667	20581	2.42961	0.000193672	6.67897e-06	0.000827788
INTERPRO	IPR020635:Tyrosine-protein kinase, catalytic domain	39	7.67717	3.27273e-37	P29317, P12931, P07333, P08581, Q9UM73, P16234, Q02763, P43403, P09619, P04626, P43405, P21802, P04629, P08631, P35916, P06213, P07947, P09769, P29323, P07948, P51451, P36888, P30530, P22607, P16591, P17948, Q16288, P00519, P54762, P10721, P08069, Q16620, P35968, Q05397, P54760, P08922, P21860, Q08345, P00533	500	85	18559	17.0306	2.57236e-34	2.57236e-34	5.01199e-34
KEGG_PATHWAY	hsa05218:Melanoma	39	7.67717	2.44489e-33	P08581, O60258, P16234, P48736, Q02750, O15520, P10398, P05230, Q9GZV9, P09038, P27986, O00329, Q92569, P09619, P28482, P55075, P10767, P36507, O95750, P15056, P06400, Q92934, P27361, Q9NP95, P08069, P04049, O76093, P42338, P31371, P42336, P01133, P01116, O00459, P08620, O43320, P00533, P01111, P31749, P01112	308	71	6879	12.2682	4.96313e-31	5.51459e-32	3.07189e-30
SMART	SM00219:TyrKc	39	7.67717	2.73481e-32	P29317, P12931, P07333, P08581, Q9UM73, P16234, Q02763, P43403, P09619, P04626, P43405, P21802, P04629, P08631, P35916, P06213, P07947, P09769, P29323, P07948, P51451, P36888, P30530, P22607, P16591, P17948, Q16288, P00519, P54762, P10721, P08069, Q16620, P35968, Q05397, P54760, P08922, P21860, Q08345, P00533	374	85	10057	12.3379	6.01658e-30	6.01658e-30	3.48125e-29
KEGG_PATHWAY	hsa04660:T cell receptor signaling pathway	39	7.67717	2.29394e-26	O43639, P60953, O95267, Q99558, O14920, P48736, Q02750, O15111, Q15116, P27986, O00329, P62993, Q92569, O15530, P43403, P28482, Q12968, P36507, Q9Y6K9, P41279, Q13153, P19174, P27361, P19838, Q13177, Q07889, P04049, P42338, P42336, Q07890, P01116, Q16539, P16333, O00459, O14733, P01111, P31749, Q12959, P01112	308	100	6879	8.71042	4.6567e-24	3.10447e-25	2.88223e-23
GOTERM_MF_DIRECT	GO:0016301~kinase activity	39	7.67717	1.44184e-17	P29317, P12931, Q99558, Q13574, Q9UM73, Q15349, P48736, O14964, Q9BRX9, P27986, O00329, Q92569, O15530, P04626, Q9UQM7, P28482, P21802, Q96B97, Q969H4, O60496, Q8TE68, Q9Y6K9, P63104, P15056, Q9UKS6, P49842, P27361, Q13177, Q99704, P04049, Q16620, Q13309, Q8WXI2, P42338, P42336, P14618, O00459, P31749, P45983	496	241	16881	5.50762	9.86216e-15	1.0958e-15	2.16765e-14
KEGG_PATHWAY	hsa04068:FoxO signaling pathway	38	7.48031	3.6744e-20	O14920, P48736, Q92793, Q02750, P10398, P35568, O15111, P27986, O00329, P62993, Q92569, O15530, P28482, Q9NYY3, P06213, P36507, P15056, Q96EB6, Q09472, P27361, Q07889, O00141, P08069, P04049, Q13309, Q15796, P42338, P42336, P01133, Q07890, P01116, Q16539, O00459, P00533, P01111, P31749, P45983, P01112	308	134	6879	6.33364	7.45903e-18	3.10793e-19	4.61671e-17
UP_KEYWORDS	Serine/threonine-protein kinase	38	7.48031	3.23102e-12	Q99558, Q15349, O14920, P48736, Q02750, Q13164, P10398, Q13163, Q13188, O15111, Q99683, O15530, Q96GD4, Q9UQM7, P28482, Q9NYY3, Q6VAB6, P36507, P15056, P41279, P49842, Q13233, Q13153, O60285, P27361, Q13177, O00141, P04049, Q14012, P42336, O75116, P45985, Q16539, Q13554, O14733, Q86Y07, P31749, P45983	508	393	20581	3.91736	1.01776e-09	5.9868e-11	4.34967e-09
SMART	SM00220:S_TKc	38	7.48031	1.44319e-08	Q99558, Q15349, O14920, P16234, Q02750, Q13164, P10398, Q13163, Q13188, O15111, Q02763, Q99683, O15530, Q96GD4, Q9UQM7, P28482, Q9NYY3, Q6VAB6, P36507, P15056, P41279, Q13233, Q13153, O60285, P27361, Q13177, O00141, P04049, Q14012, O75116, P45985, Q8IVT5, Q16539, Q13554, O14733, Q86Y07, P31749, P45983	374	359	10057	2.84633	3.17502e-06	3.96878e-07	1.8371e-05
INTERPRO	IPR008266:Tyrosine-protein kinase, active site	37	7.28346	3.70256e-32	P29317, P12931, P07333, P08581, Q9UM73, P16234, Q02763, P43403, P09619, P04626, P43405, P21802, P04629, P08631, P35916, P06213, P07947, P09769, P29323, P07948, P36888, P30530, P22607, P16591, P17948, Q16288, P00519, P54762, P10721, P08069, Q16620, P35968, Q05397, P54760, P08922, Q08345, P00533	500	95	18559	14.4565	2.91021e-29	4.85036e-30	5.67026e-29
KEGG_PATHWAY	hsa05166:HTLV-I infection	37	7.28346	4.0312e-10	O14746, P62070, Q99558, O14920, P16234, P48736, Q92793, Q08462, O15111, P27986, O00329, Q00653, Q92569, P09619, O14807, O95622, Q12968, Q9Y6K9, P06400, P25942, Q09472, Q13233, Q92830, P19838, Q92831, O43306, Q15796, P42338, P42336, P45985, P10301, P01116, O00459, P01111, P31749, Q12959, P01112	308	254	6879	3.25344	8.18334e-08	1.38701e-09	5.06501e-07
GOTERM_MF_DIRECT	GO:0004674~protein serine/threonine kinase activity	37	7.28346	4.60485e-10	Q99558, Q15349, O14920, P48736, Q02750, Q13164, P10398, Q13163, Q13188, Q99683, O15530, Q96GD4, Q9UQM7, P43405, P28482, Q9NYY3, Q6VAB6, P36507, P15056, P41279, P49842, Q13233, Q13153, O60285, Q13501, P27361, Q13177, O00141, P04049, Q14012, P42336, O75116, Q16539, Q13554, Q86Y07, P31749, P45983	496	376	16881	3.34912	3.14972e-07	2.42286e-08	6.9229e-07
INTERPRO	IPR011993:Pleckstrin homology-like domain	37	7.28346	1.49932e-09	Q86XP1, Q01082, Q15283, O14492, Q15811, Q2MJR0, Q9H6S3, P35568, Q14644, O15530, Q9UJF2, Q7Z699, Q969H4, Q8WU20, Q8TE68, O60496, P29353, Q9H4L5, P20936, Q9UQC2, O60346, Q13972, P19174, Q96PV0, Q99704, Q07889, Q86YV0, Q14155, Q13480, P35240, Q05397, Q8WXI2, O95294, O75116, Q07890, Q12802, P31749	500	427	18559	3.21631	1.17847e-06	7.36543e-08	2.29613e-06
GOTERM_BP_DIRECT	GO:0008285~negative regulation of cell proliferation	37	7.28346	1.64618e-09	Q8WWW0, O43639, P07333, Q15349, Q02750, Q9Y4G8, O15520, Q8IZQ8, Q13188, O14964, Q6P1J9, P10275, P09038, Q13362, P15173, P35232, Q9UNL4, P56524, P04629, P20138, Q8WYH8, Q9BZS1, P07948, P06400, Q12824, O43609, O14879, Q8N441, Q8IZP0, Q96QB1, Q92831, P04049, P35240, Q15796, Q08345, P01112, O43597	491	396	16792	3.19542	5.20191e-06	1.13085e-07	2.98138e-06
KEGG_PATHWAY	hsa05211:Renal cell carcinoma	36	7.08661	1.43997e-30	P60953, Q99814, P08581, P48736, Q92793, Q02750, P10398, P46109, P27986, O00329, P62993, Q92569, Q15370, Q06124, P62877, P28482, P36507, P46108, P15056, P62834, Q09472, Q13153, P27361, Q13177, Q07889, P63000, Q13480, P04049, P42338, P42336, Q07890, P01116, O00459, P01111, P31749, P01112	308	66	6879	12.1824	2.92313e-28	2.43594e-29	1.80925e-27
GOTERM_BP_DIRECT	GO:0007169~transmembrane receptor protein tyrosine kinase signaling pathway	36	7.08661	1.99304e-29	P07333, P08581, Q9UM73, Q02763, P43403, P04626, P43405, P04629, P08631, P35916, Q969H4, P06213, O60496, P07947, P09769, P07948, P51451, P36888, Q9UQC2, P34130, Q8IZP0, P17948, Q16288, Q99704, P10721, O95297, P08069, Q16620, P35968, P42338, P20783, P08922, P21860, Q08345, P00533, P01138	491	96	16792	12.8248	6.298e-26	8.99715e-27	3.60958e-26
GOTERM_BP_DIRECT	GO:0070374~positive regulation of ERK1 and ERK2 cascade	36	7.08661	9.5555e-20	O60658, P12931, P07333, O95267, Q9H706, P16234, Q9Y4G8, Q02750, O15520, P05230, Q9GZV9, Q02763, P09038, P35232, P09619, Q06124, P21802, P55075, P04629, P35916, P36507, O95750, P15056, P62834, P22607, P27361, P00519, Q9NP95, O76093, P35968, P32121, P55085, P08620, P00533, O43597, P01112	491	175	16792	7.03534	3.01954e-16	2.15681e-17	1.73059e-16
GOTERM_BP_DIRECT	GO:0038095~Fc-epsilon receptor signaling pathway	36	7.08661	1.70271e-19	P62837, Q9Y297, O14920, O15111, Q92530, P27986, O15530, P62993, P43405, P28482, Q12968, Q9Y4K3, Q9Y6K9, P29353, P07948, Q9UQC2, Q13233, Q13153, P19174, P16591, P27361, P19838, Q13177, Q07889, P63000, P28072, P42338, Q9GZY6, P42336, P45985, P01116, O00459, O14733, P01111, P01112, P45983	491	178	16792	6.91677	5.38057e-16	3.58705e-17	3.08377e-16
GOTERM_MF_DIRECT	GO:0046982~protein heterodimerization activity	36	7.08661	3.51544e-07	O14744, Q99814, O14920, P51636, Q08462, Q03135, O15111, Q9UKT9, Q92530, P0C0S5, P15172, P27986, P15173, P04626, O95622, Q13618, P52952, Q9Y6K9, P10415, P15056, P30530, Q92934, P35713, P19838, P35712, Q07889, Q02078, P04049, Q15796, Q06413, P62258, Q04917, P21860, Q07890, O00459, P00533	496	465	16881	2.63491	0.000240427	8.29156e-06	0.000528508
KEGG_PATHWAY	hsa05220:Chronic myeloid leukemia	35	6.88976	1.67079e-27	P22681, O14920, P48736, Q02750, P10398, O15111, P46109, P27986, O00329, P62993, Q92569, Q06124, P28482, P36507, P46108, Q9Y6K9, P29353, P15056, P06400, Q9UQC2, Q92934, Q13191, P27361, P19838, P00519, Q07889, P04049, P42338, P42336, Q07890, P01116, O00459, P01111, P31749, P01112	308	72	6879	10.857	3.3917e-25	2.42264e-26	2.09926e-24
KEGG_PATHWAY	hsa05160:Hepatitis C	35	6.88976	1.85161e-17	O14920, P30154, P48736, P10398, O15111, P27986, O00329, O15530, Q92569, P62993, P28482, Q9Y4K3, Q9Y6K9, Q13114, P15056, Q92934, P27361, P19838, Q07889, P04049, P42338, P67775, P42336, P01133, Q07890, P05198, P01116, Q16539, O00459, P00533, P01111, O14543, P31749, P45983, P01112	308	133	6879	5.87748	3.75878e-15	1.25293e-16	2.32646e-14
KEGG_PATHWAY	hsa05161:Hepatitis B	35	6.88976	3.22953e-16	P12931, O14920, P48736, Q92793, Q02750, P31946, O15111, P27986, P27348, O00329, Q92569, P62993, Q02930, P28482, Q12968, P36507, Q9Y6K9, P10415, P63104, P06400, Q13233, Q09472, Q92934, P27361, P19838, P04049, P42338, P42336, P45985, P01116, O00459, P01111, P31749, P01112, P45983	308	145	6879	5.39107	6.76126e-14	2.10942e-15	4.21885e-13
GOTERM_BP_DIRECT	GO:0016032~viral process	35	6.88976	1.19227e-11	P29317, Q9Y297, P16234, Q92793, P31946, P27986, Q99683, P62993, P43405, P62877, P28482, P08631, Q6ZRS2, P63279, P29353, P07948, P06400, Q96EB6, O15519, Q09472, Q92830, P19174, Q8IZP0, P27361, Q13177, O75970, Q92831, P28072, P35968, P10809, P62258, P63244, P08047, Q86Y07, Q12959	491	299	16792	4.0033	3.76757e-08	1.07645e-09	2.15931e-08
KEGG_PATHWAY	hsa05206:MicroRNAs in cancer	35	6.88976	1.19105e-07	O14920, P08581, P16234, Q92793, Q02750, Q13164, P35568, O15524, P46109, P62993, P38398, P09619, P04626, P30304, P36507, P46108, P63279, P29353, P10415, Q96EB6, Q09472, P22607, O94925, P19174, P19838, P00519, Q07889, P04049, P21860, Q07890, P01116, P00533, P01111, P01112, O43597	308	286	6879	2.73323	2.41781e-05	3.60871e-07	0.00014965
UP_KEYWORDS	Cell cycle	35	6.88976	3.37244e-05	Q9NR09, P12931, P36873, P60953, Q07666, Q13164, Q9Y5K6, P62136, Q6P1J9, O43482, P15173, Q9UNL4, Q96GD4, P38398, Q13526, P28482, Q8N9N5, P30304, P63096, Q9Y265, P63279, P06400, P41279, Q16543, Q09472, P62140, Q12824, Q9Y5X1, O43566, P27361, Q92831, Q14012, O95273, P63244, P50749	508	650	20581	2.18151	0.0105671	0.000287076	0.0453916
GOTERM_MF_DIRECT	GO:0046934~phosphatidylinositol-4,5-bisphosphate 3-kinase activity	34	6.69291	1.65914e-34	O60258, P16234, P48736, O15520, P35568, P05230, Q9GZV9, P09038, P27986, O00329, P62993, P09619, P04626, Q06124, P21802, P55075, P10767, Q8WU20, O95750, P22607, Q9NP95, P10721, Q13480, O76093, P42338, P31371, P42336, P01133, P21860, Q86Z14, O00459, P08620, O43320, P00533	496	62	16881	18.664	1.13485e-31	3.78283e-32	2.49433e-31
GOTERM_BP_DIRECT	GO:0046854~phosphatidylinositol phosphorylation	34	6.69291	3.47928e-27	O60258, P16234, P48736, O15520, P35568, P05230, Q9GZV9, P09038, P27986, O00329, P62993, P09619, P04626, Q06124, P21802, P55075, P10767, Q8WU20, O95750, P22607, Q9NP95, P10721, Q13480, O76093, P42338, P31371, P42336, P01133, P21860, Q86Z14, O00459, P08620, O43320, P00533	491	94	16792	12.3701	1.09945e-23	1.22162e-24	6.3013e-24
INTERPRO	IPR008271:Serine/threonine-protein kinase, active site	34	6.69291	2.07745e-11	Q99558, Q15349, O14920, Q02750, Q13164, P10398, Q13163, O15111, O15530, Q99683, Q96GD4, Q9UQM7, P28482, Q9NYY3, Q6VAB6, P36507, P15056, P41279, Q13233, Q13153, O60285, P27361, Q13177, O00141, P04049, Q14012, O75116, P45985, Q8IVT5, Q13554, O14733, Q86Y07, P31749, P45983	500	312	18559	4.04491	1.63288e-08	1.48443e-09	3.1815e-08
GOTERM_BP_DIRECT	GO:0045892~negative regulation of transcription, DNA-templated	34	6.69291	1.11796e-05	P12931, Q92794, Q07666, Q9Y297, P85037, P31946, Q8WVJ9, P51532, P27348, P35232, Q9UNL4, P38398, Q8WYB5, P56524, P52952, Q9NRY4, P37231, P63279, Q9Y4K3, Q13263, Q9BZS1, P06400, Q96EB6, Q9BT49, P35713, Q9NPF5, O15516, Q15796, Q96T23, Q9H2F5, Q9UQL6, Q99750, Q96MH2, Q9UKV0	491	499	16792	2.33023	0.034711	0.000415534	0.0202453
GOTERM_CC_DIRECT	GO:0048471~perinuclear region of cytoplasm	34	6.69291	0.000303112	Q15283, P12931, P22681, P51636, Q92905, Q969L2, Q9Y4G8, P31946, Q9Y5K6, Q03135, Q92530, P04626, P60763, P37231, P36507, Q9Y4K3, Q6ZRS2, P55072, P62834, P07948, P05067, P00519, Q13177, Q99704, P35240, P08922, P63244, Q12802, Q96T49, Q30201, P00533, Q12959, P23560, P01112	508	621	18224	1.96412	0.12911	0.00475555	0.429976
INTERPRO	IPR000980:SH2 domain	33	6.49606	3.81177e-24	O75815, O43639, P12931, O14492, P22681, Q9H6Q3, O15524, Q13671, P46109, P27986, Q92569, P62993, P43403, Q06124, P43405, P08631, P07947, P09769, P46108, P29353, P07948, P20936, P51451, Q15464, Q13191, P19174, P16591, P00519, Q92835, Q9H788, P16333, O00459, O14543	500	113	18559	10.8398	2.99605e-21	4.28007e-22	5.83751e-21
KEGG_PATHWAY	hsa05231:Choline metabolism in cancer	33	6.49606	1.50728e-19	Q86XP1, Q13574, P16234, P48736, Q02750, P27986, O00329, O15530, Q92569, P62993, P15153, P09619, P28482, P60763, Q12967, P36507, P19174, P27361, Q07889, P63000, P04049, P42338, P42336, P01133, Q07890, P01116, O00459, P00533, P08047, P01111, P31749, P45983, P01112	308	101	6879	7.29738	3.05978e-17	1.17684e-18	1.89382e-16
UP_KEYWORDS	Chromatin regulator	33	6.49606	1.09744e-12	O14744, Q92794, Q9Y230, Q9HAF1, P51532, O95696, P46379, Q9UNL4, Q8WYB5, P56524, Q8N9N5, Q15906, Q9Y265, Q8WYH8, Q6ZRS2, Q13263, P06400, Q8WUI4, O95619, Q12824, Q9ULD4, Q9NPF5, O96019, O95251, O14686, Q96T23, Q9H2F5, Q9UQL6, Q9UKV0, Q9Y6J0, Q96L91, P55201, O14497	508	287	20581	4.65838	3.45698e-10	2.16062e-11	1.47744e-09
GOTERM_MF_DIRECT	GO:0019899~enzyme binding	33	6.49606	4.0111e-09	P12931, P30086, P31946, Q86XI6, Q03135, P10275, P35232, P09619, P38398, P11021, P37231, P07947, P46108, P63279, P07948, Q96EB6, Q9P212, P68036, P25942, O95685, P05067, Q15788, P63000, P04049, P32121, P62258, P63244, Q04917, Q16539, P00533, O14733, P31749, P45983	496	333	16881	3.37277	2.74359e-06	1.71474e-07	6.03026e-06
GOTERM_BP_DIRECT	GO:0008283~cell proliferation	33	6.49606	3.43746e-08	O14744, P12931, P07333, Q07666, Q9UM73, P08581, P05230, P10275, Q96GD4, P32239, P04626, P43405, P10767, P30304, O43435, P10415, Q5T0W9, Q9P212, P98164, P68036, Q13972, Q92830, P16591, P46937, P63000, Q13480, P04049, Q12972, Q13309, P08922, P00533, P31749, P01112	491	366	16792	3.08357	0.000108618	2.08892e-06	6.22556e-05
UP_KEYWORDS	Cell junction	33	6.49606	0.000338142	P29317, Q92905, Q15811, Q9Y4G8, P55196, Q02763, O15530, Q9UQM7, P08631, Q96B97, P62834, P78352, Q96SB3, Q13153, Q9BX66, Q8IUH5, O43566, Q9UI14, P16284, Q8IZP0, Q92817, P16591, P13688, Q96QB1, Q96RT1, O75970, Q14155, Q5TCZ1, P35968, Q05397, P49023, Q6TDP4, Q12959	508	675	20581	1.98067	0.101054	0.0020867	0.454263
UP_KEYWORDS	Cell projection	33	6.49606	0.00104685	P29317, Q8IY31, Q15811, Q9Y5K6, Q9C004, Q15334, Q9NYY3, O95622, P60763, P08631, O43924, Q9NRY4, P29323, P09769, Q14195, Q9H4L5, Q96SB3, P78352, Q13153, Q9Y5X1, O43566, P19174, P16591, Q8IZP0, O75970, Q14155, Q5TCZ1, O43306, P54762, P35240, P63244, Q8IVT5, O43597	508	721	20581	1.85431	0.281027	0.00609121	1.40016
KEGG_PATHWAY	hsa04664:Fc epsilon RI signaling pathway	32	6.29921	1.4606e-24	P48736, Q02750, P27986, O00329, O15530, Q92569, P62993, P15153, P43405, P28482, P60763, P36507, P07948, Q9UQC2, P19174, P27361, Q07889, P63000, P04049, Q92835, P42338, P42336, P45985, Q07890, P01116, Q16539, O00459, O14733, P01111, P31749, P01112, P45983	308	68	6879	10.5103	2.96503e-22	1.64724e-23	1.83518e-21
KEGG_PATHWAY	hsa04650:Natural killer cell mediated cytotoxicity	32	6.29921	7.39621e-16	P48736, Q02750, P10398, P27986, O00329, Q92569, P62993, P15153, P43403, Q06124, P43405, P28482, P60763, P36507, P29353, P15056, P43628, Q13153, P43626, P19174, P27361, Q07889, P63000, P04049, P42338, P42336, Q9BZW8, Q07890, P01116, O00459, P01111, P01112	308	122	6879	5.85821	1.57763e-13	4.66294e-15	9.76996e-13
UP_KEYWORDS	SH3 domain	32	6.29921	2.16642e-15	P20929, O43639, Q8WUF5, P12931, Q15811, Q9H6Q3, Q9H6S3, Q9Y5K6, P27986, P46109, P62993, P08631, Q96B97, Q8TE68, P07947, P09769, P46108, P07948, P20936, P78352, P51451, Q9UKS6, Q9BX66, Q9Y5X1, P19174, Q8IZP0, P00519, Q14155, Q5TCZ1, P16333, O00459, Q12959	508	215	20581	6.02996	6.99441e-13	5.82867e-14	2.9865e-12
INTERPRO	IPR001452:Src homology-3 domain	32	6.29921	3.16591e-14	P20929, O43639, Q8WUF5, P12931, Q15811, Q9H6Q3, Q9H6S3, Q9Y5K6, P27986, P46109, P62993, P08631, Q96B97, Q8TE68, P07947, P09769, P46108, P07948, P20936, P78352, P51451, Q9UKS6, Q9BX66, Q9Y5X1, P19174, Q8IZP0, P00519, Q14155, Q5TCZ1, P16333, O00459, Q12959	500	218	18559	5.44851	2.48701e-11	3.10874e-12	4.84612e-11
GOTERM_BP_DIRECT	GO:0007264~small GTPase mediated signal transduction	32	6.29921	6.86209e-12	O75815, Q8TEU7, Q92963, P60953, P62070, Q15811, Q9Y4G8, Q3MIN7, Q9NZL6, P08134, Q92565, Q9Y4C4, P27348, P15153, O14807, P60763, Q12967, Q9NRY4, Q99578, P62834, Q9P212, Q8WZA2, Q13972, Q07889, P63000, P52306, Q92730, P10301, Q07890, P01116, P01111, P01112	491	246	16792	4.44873	2.16841e-08	6.37769e-10	1.24278e-08
BIOCARTA	h_mapkPathway:MAPKinase Signaling Pathway	32	6.29921	1.07045e-11	Q99558, Q15349, O14920, Q02750, Q9Y4G8, Q13164, P10398, Q13163, O15111, Q99683, P62993, P28482, Q02080, P36507, P29353, P15056, P41279, Q13233, Q13153, P27361, P19838, Q13177, P63000, Q02078, P04049, Q06413, P45985, Q16539, O14733, P08047, P01112, P45983	160	87	1625	3.73563	2.35498e-09	4.70995e-10	1.36261e-08
SMART	SM00326:SH3	32	6.29921	2.11238e-11	P20929, O43639, Q8WUF5, P12931, Q15811, Q9H6Q3, Q9H6S3, Q9Y5K6, P27986, P46109, P62993, P08631, Q96B97, Q8TE68, P07947, P09769, P46108, P07948, P20936, P78352, P51451, Q9UKS6, Q9BX66, Q9Y5X1, P19174, Q8IZP0, P00519, Q14155, Q5TCZ1, P16333, O00459, Q12959	374	206	10057	4.17715	4.64725e-09	1.16181e-09	2.68894e-08
UP_SEQ_FEATURE	compositionally biased region:Poly-Ser	32	6.29921	5.88357e-06	Q92794, Q99814, O15520, Q14693, P35568, O15524, Q8TF40, Q9C004, O15530, Q8WYB5, Q9UJF2, P50222, Q7Z699, Q12967, P15056, Q8WUI4, Q5T0W9, Q13233, Q09472, O60346, P00519, Q96QB1, P49639, Q9NPF5, Q96RT1, Q8IWZ3, Q9H788, P55085, P21359, Q12802, O14497, O43597	505	509	20063	2.49768	0.0108547	0.000474412	0.0100264
INTERPRO	IPR007110:Immunoglobulin-like domain	32	6.29921	0.0173718	P07333, P16234, Q96P31, Q7Z6M3, Q15116, Q02763, P09619, P21802, P04629, P20138, P35916, Q96LC7, P36888, P43628, P30530, P78324, P43626, P22607, Q9UIB8, Q8N441, P16284, P17948, P13688, Q16288, P10721, O95297, Q16620, Q96PJ5, P35968, Q9BZW8, Q30201, P08047	500	771	18559	1.54057	0.999999	0.188362	23.5381
GOTERM_MF_DIRECT	GO:0042803~protein homodimerization activity	32	6.29921	0.0252567	O14746, P07333, O95267, P51636, O14920, P16234, P35609, O15111, Q9UKT9, Q92530, Q99683, Q9UQM7, P21802, P04629, Q13618, P52952, O43435, Q9Y6K9, P10415, Q9BZS1, P36888, Q9Y5X1, Q13501, P13688, P19838, P10721, Q15796, Q16620, P63244, P21860, Q13554, P08047	496	730	16881	1.49191	1	0.150857	31.9266
KEGG_PATHWAY	hsa05214:Glioma	31	6.10236	5.3594e-24	P16234, P48736, Q02750, P10398, P27986, O00329, Q92569, P62993, P09619, Q9UQM7, P28482, P36507, P29353, P15056, P06400, P19174, P27361, Q07889, P04049, P08069, P42338, P42336, P01133, Q07890, P01116, Q13554, O00459, P00533, P01111, P31749, P01112	308	65	6879	10.6518	1.08796e-21	5.72609e-23	6.73382e-21
KEGG_PATHWAY	hsa05212:Pancreatic cancer	31	6.10236	5.3594e-24	P60953, O14920, P48736, Q02750, P10398, O15111, P27986, O00329, Q92569, P15153, P04626, P28482, P60763, Q12967, Q9Y6K9, P15056, P06400, Q92934, P27361, P19838, P63000, P04049, Q15796, P42338, P42336, P01133, O00459, P01116, P00533, P31749, P45983	308	65	6879	10.6518	1.08796e-21	5.72609e-23	6.73382e-21
UP_KEYWORDS	SH2 domain	31	6.10236	1.67015e-23	O75815, O43639, P12931, O14492, Q9H6Q3, O15524, Q13671, P27986, P46109, Q92569, P62993, P43403, Q06124, P43405, P08631, P07947, P09769, P46108, P29353, P07948, P20936, P51451, Q15464, P19174, P16591, P00519, Q92835, Q9H788, P16333, O00459, O14543	508	108	20581	11.629	5.26096e-21	5.84552e-22	2.24842e-20
SMART	SM00252:SH2	31	6.10236	2.45399e-19	O75815, O43639, P12931, O14492, Q9H6Q3, O15524, Q13671, P27986, P46109, Q92569, P62993, P43403, Q06124, P43405, P08631, P07947, P09769, P46108, P29353, P07948, P20936, P51451, Q15464, P19174, P16591, P00519, Q92835, Q9H788, P16333, O00459, O14543	374	103	10057	8.09322	5.39877e-17	2.69939e-17	3.12378e-16
KEGG_PATHWAY	hsa04071:Sphingolipid signaling pathway	31	6.10236	3.50002e-15	P30154, P48736, Q02750, P27986, Q13362, O00329, O15530, Q99683, Q92569, P15153, P28482, P60763, P36507, P63096, P10415, Q9UQC2, P27361, P19838, P63000, P04049, P42338, P67775, P42336, O75116, O00459, Q16539, P01116, P01111, P31749, P01112, P45983	308	120	6879	5.76972	7.21201e-13	1.9984e-14	4.4631e-12
KEGG_PATHWAY	hsa04380:Osteoclast differentiation	31	6.10236	4.47e-14	P07333, Q99558, O14920, P48736, Q02750, O15524, O15111, P27986, O00329, Q00653, Q92569, P62993, P43405, P28482, P37231, Q9Y4K3, Q9Y6K9, Q9UQC2, P78324, Q13501, P27361, P19838, P63000, P42338, P42336, Q16539, O00459, O14733, O14543, P31749, P45983	308	131	6879	5.28524	9.08262e-12	2.32925e-13	5.62217e-11
GOTERM_CC_DIRECT	GO:0005783~endoplasmic reticulum	31	6.10236	0.0832088	O43639, Q96CS3, P62070, Q9Y5Z9, Q02750, Q96NN9, Q03135, Q92530, Q9BZM1, Q9Y397, P11021, P36507, Q8WVZ1, P55072, P10415, P78352, P98164, P22607, Q92876, Q13501, Q8IZP0, P00519, P52306, O95866, P35968, Q8TAT6, Q8IVT5, O75807, P16333, Q86Y07, Q12959	508	828	18224	1.34311	1	0.35925	70.9117
KEGG_PATHWAY	hsa05223:Non-small cell lung cancer	30	5.90551	4.4983e-25	Q8WWW0, Q9UM73, P48736, Q02750, P10398, P27986, O00329, O15530, Q92569, P62993, P04626, P28482, P36507, P15056, P06400, Q92934, P19174, P27361, Q07889, P04049, P42338, P42336, Q07890, P01133, P01116, O00459, P00533, P01111, P31749, P01112	308	56	6879	11.9649	9.13154e-23	5.37149e-24	5.65189e-22
KEGG_PATHWAY	hsa04662:B cell receptor signaling pathway	30	5.90551	8.40927e-22	O14920, P48736, Q02750, O15111, P27986, O00329, Q92569, P62993, P15153, P43405, P28482, P60763, Q12968, P36507, Q9Y6K9, P07948, P27361, P19838, Q07889, P63000, P04049, Q92835, P42338, P42336, Q07890, O00459, P01116, P01111, P31749, P01112	308	69	6879	9.71062	1.70708e-19	8.12896e-21	1.05658e-18
KEGG_PATHWAY	hsa04919:Thyroid hormone signaling pathway	30	5.90551	8.07002e-15	P12931, Q15596, P48736, Q92793, Q02750, Q9Y6Q9, P27986, O00329, O15530, Q92569, P28482, P36507, Q9P212, P43694, Q09472, Q92934, Q92830, P19174, P27361, Q15788, Q92831, P04049, P42338, P42336, P53805, O00459, P01116, P01111, P31749, P01112	308	115	6879	5.82637	1.64524e-12	4.32987e-14	1.01807e-11
GOTERM_BP_DIRECT	GO:0001525~angiogenesis	30	5.90551	1.52023e-11	Q99814, P48736, O15520, P05230, Q03135, Q02763, P50222, P43405, P05121, P21802, P10767, P29323, O43435, P29353, Q96EB6, Q15464, P16284, P35713, P17948, P13688, P54762, O76093, Q9Y4D7, P35968, Q05397, P31371, P54760, P42336, P01133, Q16539	491	223	16792	4.60084	4.80392e-08	1.33442e-09	2.75327e-08
GOTERM_MF_DIRECT	GO:0008134~transcription factor binding	30	5.90551	5.54698e-09	Q8WUF5, Q92794, Q99814, Q15596, Q92793, Q8IZQ8, P51532, P10275, P27986, P15172, Q8WYB5, P56524, P28482, P52952, P37231, P63279, P63104, P10415, P06400, Q96EB6, Q09472, P43694, Q92830, P19838, Q92831, Q15796, Q9UQL6, Q99750, Q9UKV0, P08047	496	284	16881	3.59517	3.79413e-06	2.23184e-07	8.33929e-06
GOTERM_CC_DIRECT	GO:0005913~cell-cell adherens junction	30	5.90551	3.19543e-08	P46940, P29317, Q01082, Q8WUF5, P12931, P22681, P31947, Q9H6S3, P31946, Q9Y5K6, P55196, P46109, P11021, Q9Y265, Q8TE68, P63104, P07948, Q9BX66, Q9Y5X1, Q8IZP0, Q92817, Q13177, P28072, P08238, P62258, P63244, P14618, P16333, P00533, Q12959	508	323	18224	3.33195	1.4571e-05	1.12086e-06	4.54192e-05
GOTERM_BP_DIRECT	GO:0045087~innate immune response	30	5.90551	2.65489e-05	P07333, P12931, O14920, P48736, O15111, O00329, Q00653, Q99683, P43403, P43405, P30203, P37231, P07947, P09769, Q9Y6K9, Q13263, Q13114, P07948, P51451, P30530, Q9UIB8, P16591, P19838, P00519, P05067, Q8IWZ3, Q05397, Q9BZW8, P55085, Q13049	491	430	16792	2.38602	0.0804727	0.000882721	0.0480715
UP_KEYWORDS	Immunoglobulin domain	30	5.90551	9.79932e-05	P07333, P16234, Q96P31, Q7Z6M3, Q15116, Q02763, P09619, P21802, P20138, P35916, P04629, Q96LC7, P36888, P43628, P30530, P78324, P43626, P22607, Q9UIB8, Q8N441, P16284, P17948, P13688, Q16288, P10721, O95297, Q96PJ5, Q16620, P35968, Q9BZW8	508	546	20581	2.22603	0.0303978	0.000717635	0.131842
GOTERM_BP_DIRECT	GO:0007265~Ras protein signal transduction	29	5.70866	4.23776e-25	Q7Z569, Q8TEU7, Q92963, O95267, P62070, Q9UQ13, P09038, P46109, P62993, O14807, Q9NYY3, Q12967, Q969H4, Q99578, O60496, Q13263, P29353, P06400, Q9P212, Q96PV0, Q99704, Q07889, P10301, P21359, Q8IVT5, Q16539, P01116, P01111, P01112	491	70	16792	14.1684	1.33913e-21	1.33913e-22	7.67497e-22
KEGG_PATHWAY	hsa05230:Central carbon metabolism in cancer	29	5.70866	1.1445e-21	P08581, P16234, P48736, Q02750, P27986, O00329, Q92569, P09619, P04626, P28482, P21802, P04629, P36507, P36888, P22607, O94925, P27361, Q16288, P10721, P04049, P42338, P42336, P14618, P01116, O00459, P00533, P01111, P31749, P01112	308	64	6879	10.1203	2.32333e-19	1.05606e-20	1.43801e-18
GOTERM_BP_DIRECT	GO:0001934~positive regulation of protein phosphorylation	29	5.70866	3.24054e-17	Q96EB6, O60658, Q13153, P25942, P07333, O95267, Q13501, P27361, Q16288, P00519, P63000, Q8TF40, Q02763, Q16620, P35968, Q05397, P04626, Q13526, O75116, P04629, P63244, P35916, P01116, P06213, P00533, O43435, O95750, P31749, P01112	491	127	16792	7.80936	1.02401e-13	5.68895e-15	5.86892e-14
KEGG_PATHWAY	hsa04066:HIF-1 signaling pathway	29	5.70866	3.51051e-16	P48736, Q92793, Q02750, Q02763, P27986, O00329, Q92569, Q15370, P04626, P62877, Q9UQM7, P05121, P28482, P06213, P36507, P10415, Q09472, P19174, P17948, P27361, P19838, P08069, P42338, P42336, P01133, Q13554, O00459, P00533, P31749	308	96	6879	6.74685	6.76126e-14	1.9984e-15	4.21885e-13
KEGG_PATHWAY	hsa04915:Estrogen signaling pathway	29	5.70866	9.60331e-16	P12931, P48736, Q02750, Q08462, P27986, O00329, Q92569, P62993, Q02930, P28482, O95622, P36507, P63096, P29353, P27361, Q07889, O43306, P04049, P08238, P42338, P42336, Q07890, O00459, P01116, P00533, P08047, P01111, P31749, P01112	308	99	6879	6.5424	2.02838e-13	5.77316e-15	1.25455e-12
KEGG_PATHWAY	hsa04921:Oxytocin signaling pathway	29	5.70866	6.35507e-11	P36873, P12931, Q02750, Q13164, Q13163, O60237, Q08462, P62136, Q9UQM7, P28482, O95622, Q12968, P36507, P63096, P62140, P27361, O14974, O43306, P04049, Q14012, Q06413, P53805, O75116, Q9BZL4, Q13554, P01116, P00533, P01111, P01112	308	150	6879	4.31799	1.29008e-08	2.63281e-10	7.98483e-08
GOTERM_BP_DIRECT	GO:0010628~positive regulation of gene expression	29	5.70866	3.3119e-09	P60953, Q15349, Q02750, Q03135, O14964, Q9Y6Q9, P10275, O00329, P35232, P38398, P04626, P55075, P15056, Q16288, P10721, Q16620, Q06413, P32121, P42338, P31371, O75116, P21860, P01116, Q16539, Q30201, P45983, P01138, P01112, O43597	491	262	16792	3.78545	1.04656e-05	2.22673e-07	5.99816e-06
GOTERM_MF_DIRECT	GO:0031625~ubiquitin protein ligase binding	29	5.70866	2.76208e-08	Q96CS3, P15172, P46379, P38398, Q15370, P62877, P11021, Q13618, P55072, Q9Y6K9, P63279, Q9Y4K3, Q13263, Q13114, P10415, P63104, P07948, P06400, P68036, P25942, Q9Y5X1, Q13501, P24928, Q15796, Q8TAT6, P32121, P10809, P62258, P00533	496	287	16881	3.439	1.88925e-05	8.21419e-07	4.15249e-05
GOTERM_BP_DIRECT	GO:0043065~positive regulation of apoptotic process	29	5.70866	6.39152e-08	P12931, Q15349, Q15811, Q13188, Q15116, Q9UNL4, Q99683, P09619, Q9Y4K3, Q8WYH8, Q96EB6, Q92934, Q13501, P00519, Q16288, Q07889, Q14155, Q15788, P63000, Q92835, P10809, P63244, Q07890, P50749, P21359, Q12802, P31749, P01138, P45983	491	300	16792	3.30596	0.000201952	3.74022e-06	0.000115756
UP_KEYWORDS	Magnesium	29	5.70866	0.000271788	O75355, O14746, Q13572, Q15349, Q13164, Q13163, Q13188, O43824, Q08462, Q99683, Q96GD4, Q9UQM7, P28482, O95622, P36507, P63096, P41279, Q13233, O60285, P27361, P00519, P24928, O43306, P10721, Q12972, O75116, P14618, P01116, O14733	508	552	20581	2.12844	0.0820615	0.00171103	0.365273
GOTERM_MF_DIRECT	GO:0016303~1-phosphatidylinositol-3-kinase activity	28	5.51181	3.44983e-31	O60258, P48736, O15520, P35568, Q9GZV9, P05230, P09038, P27986, O00329, Q92569, P62993, Q06124, P55075, P21802, P10767, Q8WU20, O95750, P22607, Q9NP95, Q13480, O76093, P42338, P31371, P42336, Q86Z14, O00459, P08620, O43320	496	43	16881	22.1619	2.35969e-28	5.89922e-29	5.18646e-28
GOTERM_BP_DIRECT	GO:0036092~phosphatidylinositol-3-phosphate biosynthetic process	28	5.51181	4.76822e-29	O60258, P48736, O15520, P35568, Q9GZV9, P05230, P09038, P27986, O00329, Q92569, P62993, Q06124, P55075, P21802, P10767, Q8WU20, O95750, P22607, Q9NP95, Q13480, O76093, P42338, P31371, P42336, Q86Z14, O00459, P08620, O43320	491	49	16792	19.5426	1.50676e-25	1.88345e-26	8.63569e-26
KEGG_PATHWAY	hsa05221:Acute myeloid leukemia	28	5.51181	2.46626e-22	O14920, P48736, Q02750, P10398, O15111, P27986, O00329, Q92569, P62993, P28482, P36507, Q9Y6K9, P15056, P36888, Q92934, P27361, P19838, Q07889, P10721, P04049, P42338, P42336, Q07890, O00459, P01116, P01111, P31749, P01112	308	56	6879	11.1672	5.00651e-20	2.50325e-21	3.09874e-19
KEGG_PATHWAY	hsa04360:Axon guidance	28	5.51181	5.87432e-12	P29317, O43639, P60953, P08581, Q16555, P15153, O43157, P28482, P60763, Q12968, P29323, P63096, P20936, Q13153, P27361, P00519, Q13177, P63000, P54762, Q9UIW2, Q05397, Q92730, P54760, O75116, P16333, P01116, P01111, P01112	308	127	6879	4.92412	1.19248e-09	2.71019e-11	7.38077e-09
GOTERM_MF_DIRECT	GO:0098641~cadherin binding involved in cell-cell adhesion	28	5.51181	1.28961e-07	P46940, P29317, Q01082, Q8WUF5, P12931, P22681, P31947, Q9H6S3, P31946, Q9Y5K6, P55196, P46109, P11021, Q8TE68, Q9Y265, P63104, Q9Y5X1, Q92817, Q8IZP0, Q13177, P28072, P08238, P62258, P63244, P14618, P16333, P00533, Q12959	496	290	16881	3.28607	8.82056e-05	3.39267e-06	0.000193879
UP_KEYWORDS	Immunity	28	5.51181	0.000131152	P07333, P12931, Q9Y3P8, P48736, Q15116, O00329, P46379, Q99683, P43403, P43405, P30203, P08631, P09769, Q9Y4K3, Q13114, P07948, P41279, P30530, P25942, O14879, Q9UIB8, Q13501, Q92835, Q96PJ5, Q9H400, Q9GZY6, Q9BZW8, P55085	508	500	20581	2.26877	0.0404737	0.000897761	0.176418
GOTERM_BP_DIRECT	GO:0008543~fibroblast growth factor receptor signaling pathway	27	5.31496	2.20547e-20	P46940, P22681, O60258, O15520, Q9UQ13, Q9GZV9, P05230, P09038, P62993, Q06124, P55075, P21802, P28482, Q7Z699, P10767, Q8WU20, O95750, P22607, Q8N441, P27361, Q9NP95, P24928, O76093, P31371, Q86Z14, P08620, O43320	491	82	16792	11.2608	6.9693e-17	5.361e-18	3.99432e-17
KEGG_PATHWAY	hsa04370:VEGF signaling pathway	27	5.31496	7.67474e-20	P60953, P12931, P48736, Q02750, P27986, O00329, Q92569, P15153, P28482, P60763, P36507, Q92934, P19174, P27361, P63000, P04049, P35968, P42338, P49023, Q05397, P42336, O00459, Q16539, P01116, P01111, P31749, P01112	308	61	6879	9.88572	1.55797e-17	6.23189e-19	9.64294e-17
KEGG_PATHWAY	hsa05169:Epstein-Barr virus infection	27	5.31496	1.39316e-11	O75355, Q99558, O14920, P48736, O15111, P27986, O00329, Q00653, Q92569, P43405, Q9Y6K9, Q9Y4K3, Q13114, P07948, P10415, P06400, P25942, P19838, Q13309, P42338, P42336, P45985, Q16539, O00459, O14733, P31749, P45983	308	122	6879	4.94286	2.82812e-09	6.14809e-11	1.75044e-08
UP_SEQ_FEATURE	domain:PH	27	5.31496	6.69692e-10	Q86XP1, Q01082, Q15283, O14492, Q15811, P35568, Q14644, O15530, Q9UJF2, Q969H4, O60496, Q9H4L5, P20936, Q9UQC2, O60346, Q96PV0, Q99704, Q07889, Q14155, Q86YV0, Q13480, Q8WXI2, O95294, O75116, Q07890, Q12802, P31749	505	245	20063	4.37827	1.24228e-06	1.38031e-07	1.1413e-06
INTERPRO	IPR001849:Pleckstrin homology domain	27	5.31496	2.24885e-08	P20936, Q01082, Q86XP1, Q9UQC2, Q15283, O14492, O60346, Q15811, Q13972, P19174, Q96PV0, Q99704, P35568, Q07889, Q14155, Q14644, Q13480, Q8WXI2, O95294, Q9UJF2, O75116, Q12802, Q969H4, Q07890, O60496, P31749, Q9H4L5	500	271	18559	3.6981	1.76758e-05	8.41713e-07	3.44399e-05
GOTERM_MF_DIRECT	GO:0003682~chromatin binding	27	5.31496	9.39733e-05	Q15596, Q92793, P10275, P15172, Q00653, P56524, P52952, P37231, Q99578, Q8WYH8, Q13263, Q6UXN9, Q8WUI4, Q09472, P43694, Q92830, P46937, P19838, O96019, Q15788, Q92831, Q02078, Q15796, Q06413, Q9UQL6, Q96L91, P00533	496	391	16881	2.35019	0.0622583	0.00128479	0.141186
GOTERM_BP_DIRECT	GO:0007173~epidermal growth factor receptor signaling pathway	26	5.11811	5.39352e-24	P46940, O43639, P12931, P22681, Q9H706, P27986, O15530, P62993, Q06124, P29353, Q5T0W9, Q9P212, Q13191, P19174, P00519, Q96RT1, Q07889, Q13480, Q05397, P49023, P42336, P01133, P01116, P00533, P01111, P01112	491	56	16792	15.8784	1.70435e-20	1.54941e-21	9.76816e-21
KEGG_PATHWAY	hsa05213:Endometrial cancer	26	5.11811	1.01986e-20	P48736, Q02750, P10398, P27986, O00329, O15530, Q92569, P62993, P04626, P28482, P36507, P15056, Q92934, P27361, Q07889, P04049, P42338, P42336, Q07890, P01133, O00459, P01116, P00533, P01111, P31749, P01112	308	52	6879	11.1672	2.07032e-18	9.00138e-20	1.28141e-17
KEGG_PATHWAY	hsa04917:Prolactin signaling pathway	26	5.11811	9.53707e-17	P12931, P48736, P27361, Q02750, P19838, Q07889, O15524, P04049, P27986, O00329, P62993, Q92569, P42338, P42336, P28482, Q07890, P01116, O00459, Q16539, P36507, P29353, P31749, O14543, P01111, P45983, P01112	308	71	6879	8.1788	2.25375e-14	7.77156e-16	1.44329e-13
GOTERM_BP_DIRECT	GO:0050900~leukocyte migration	26	5.11811	1.1156e-14	P12931, P78324, Q9UIB8, Q9UHI5, P16284, P19174, P13688, Q07889, Q03135, Q02763, Q92835, P27986, P62993, P42338, P42336, Q06124, Q9BZW8, P55085, P01116, O00459, O60496, P07947, P29353, P01111, P07948, P01112	491	122	16792	7.28844	3.5083e-11	1.46183e-12	2.01061e-11
GOTERM_BP_DIRECT	GO:0050852~T cell receptor signaling pathway	26	5.11811	1.12774e-12	P62837, Q9Y297, O14920, O15111, Q92530, P27986, O00329, O15530, P43403, P28482, Q9Y6K9, Q9Y4K3, Q9BZS1, Q15464, Q13153, P19174, P19838, Q13177, Q92835, P28072, P42338, Q9H400, P42336, O00459, P16333, P01112	491	148	16792	6.00804	3.56374e-09	1.18791e-10	2.04249e-09
KEGG_PATHWAY	hsa04668:TNF signaling pathway	26	5.11811	4.00184e-12	P41279, O15519, Q99558, O14920, P48736, P27361, Q02750, P19838, O15111, P27986, O00329, Q92569, Q99683, P42338, Q02930, P42336, P28482, P45985, Q16539, O00459, O14733, Q9Y6K9, Q13114, P31749, O14543, P45983	308	107	6879	5.42705	8.12365e-10	1.88922e-11	5.02807e-09
GOTERM_BP_DIRECT	GO:0030335~positive regulation of cell migration	26	5.11811	1.52937e-10	P07333, P62070, P16234, P05230, P27986, O00329, P09619, P28482, P11021, P06213, P09769, P07948, Q13153, P16591, P17948, Q16288, P10721, P08069, P35968, Q05397, P20783, P63244, P55085, P00533, Q13049, P01112	491	184	16792	4.83255	4.83282e-07	1.15067e-08	2.76984e-07
KEGG_PATHWAY	hsa04611:Platelet activation	26	5.11811	3.64311e-10	P36873, P12931, O95267, P48736, Q08462, P62136, P27986, O00329, Q92569, P43405, O95622, P28482, Q9NRY4, P63096, P62834, P07948, P62140, P27361, O14974, O43306, P42338, P42336, O75116, Q16539, O00459, P31749	308	130	6879	4.46688	7.39551e-08	1.27509e-09	4.57739e-07
GOTERM_CC_DIRECT	GO:0045121~membrane raft	26	5.11811	6.64209e-10	P46940, P22681, Q969L2, O14920, P51636, P30154, Q08462, Q03135, Q02763, P43403, Q99578, P63096, P07948, O15519, Q9BX66, Q13191, P16284, P05067, P54762, Q92835, P35968, P10809, Q9GZY6, P01116, P00533, Q12959	508	206	18224	4.52779	3.02879e-07	2.75345e-08	9.44094e-07
GOTERM_MF_DIRECT	GO:0003713~transcription coactivator activity	26	5.11811	8.18286e-08	Q92794, Q92905, Q15596, Q92793, Q14693, Q8IZQ8, P51532, Q9Y6Q9, Q86UU0, P15172, Q00653, Q9UNL4, P38398, Q6ZRS2, P06400, P68036, Q09472, P43694, Q12824, Q92830, P46937, O96019, Q15788, Q92831, O14497, Q13049	496	248	16881	3.56811	5.59692e-05	2.33211e-06	0.000123021
KEGG_PATHWAY	hsa05034:Alcoholism	26	5.11811	2.40234e-07	P36873, Q02750, P10398, P62136, P0C0S5, P62993, P56524, Q02930, O95622, P28482, P63096, P29353, P15056, Q8WUI4, P62140, P27361, Q07889, P04049, Q16620, Q9UQL6, Q9UKV0, Q07890, P01116, P01111, P01112, P23560	308	177	6879	3.28076	4.87663e-05	6.96678e-07	0.000301842
SMART	SM00233:PH	26	5.11811	1.55647e-05	P20936, Q86XP1, Q9UQC2, Q01082, Q15283, O14492, Q15811, Q13972, P19174, Q96PV0, Q99704, P35568, Q07889, Q14155, Q14644, Q13480, Q8WXI2, O95294, Q9UJF2, O75116, Q12802, Q969H4, Q07890, O60496, P31749, Q9H4L5	374	264	10057	2.64829	0.0034184	0.000311247	0.0198111
INTERPRO	IPR003599:Immunoglobulin subtype	26	5.11811	0.00213915	Q96LC7, P43628, P78324, P30530, P07333, P43626, P22607, Q9UIB8, P16284, Q8N441, P16234, P13688, P17948, Q16288, Q96P31, Q15116, P10721, O95297, Q16620, Q96PJ5, P35968, P09619, P21802, P20138, P35916, P08047	500	497	18559	1.94179	0.814216	0.0324647	3.2263
SMART	SM00409:IG	26	5.11811	0.0756011	Q96LC7, P43628, P78324, P30530, P07333, P43626, P22607, Q9UIB8, P16284, Q8N441, P16234, P13688, P17948, Q16288, Q96P31, Q15116, P10721, O95297, Q16620, Q96PJ5, P35968, P09619, P21802, P20138, P35916, P08047	374	497	10057	1.40674	1	0.398701	63.237
KEGG_PATHWAY	hsa04914:Progesterone-mediated oocyte maturation	25	4.92126	2.15005e-13	Q15349, P48736, Q02750, P10398, Q08462, P27986, O00329, Q92569, O95622, P28482, P30304, P63096, P15056, P27361, O43306, P08069, P04049, P08238, P42338, P42336, Q16539, P01116, O00459, P31749, P45983	308	87	6879	6.41794	4.36552e-11	1.09135e-12	2.70195e-10
KEGG_PATHWAY	hsa04912:GnRH signaling pathway	25	4.92126	6.37152e-13	P12931, P60953, Q13233, P27361, Q02750, Q13164, Q07889, Q08462, O43306, P04049, P62993, Q9UQM7, P28482, O95622, P45985, Q07890, P01116, Q13554, Q16539, O14733, P36507, P00533, P01111, P45983, P01112	308	91	6879	6.13583	1.29343e-10	3.1547e-12	8.0056e-10
KEGG_PATHWAY	hsa04620:Toll-like receptor signaling pathway	25	4.92126	2.253e-11	P41279, P25942, O14920, P48736, P27361, Q02750, P19838, P63000, O15111, P27986, O00329, Q92569, P42338, P42336, P28482, P45985, Q16539, O00459, O14733, P36507, Q9Y4K3, Q9Y6K9, Q13114, P31749, P45983	308	106	6879	5.26755	4.57359e-09	9.73104e-11	2.83078e-08
KEGG_PATHWAY	hsa04931:Insulin resistance	25	4.92126	3.44268e-11	P36873, Q15349, O14920, P48736, Q86XI6, P35568, Q9UQK1, P62136, P27986, O00329, O15530, Q92569, Q06124, Q02930, Q16821, P06213, P62140, O95685, P19838, P42338, P42336, O00459, O14543, P31749, P45983	308	108	6879	5.17	6.98864e-09	1.45597e-10	4.32556e-08
KEGG_PATHWAY	hsa04114:Oocyte meiosis	25	4.92126	6.37711e-11	P62140, P36873, Q9Y297, Q15349, P30154, P27361, Q02750, P31946, P61981, Q08462, P62136, O43306, P10275, P08069, Q13362, P27348, P62258, P67775, Q9UQM7, P62877, P28482, O95622, Q04917, Q13554, P63104	308	111	6879	5.03027	1.29455e-08	2.58911e-10	8.01253e-08
KEGG_PATHWAY	hsa04670:Leukocyte transendothelial migration	25	4.92126	1.40189e-10	Q8WWW0, P14209, Q8WZA2, P60953, P16284, P19174, P48736, P35609, P63000, P55196, P27986, O00329, Q92569, P15153, Q05397, P49023, P42338, Q06124, P42336, O75116, Q9NRY4, O00459, Q16539, P63096, P62834	308	115	6879	4.85531	2.84585e-08	5.17426e-10	1.76141e-07
GOTERM_MF_DIRECT	GO:0032403~protein complex binding	25	4.92126	9.06309e-09	P46940, O14744, Q01082, O43639, P36873, Q07666, P31946, Q9Y5K6, P62136, Q8WYB5, P62877, Q9NYY3, P62834, P78352, P36888, O15519, P31327, Q8IZP0, Q15788, Q92831, P54762, P32121, P10301, P01116, P01111	496	206	16881	4.13037	6.19914e-06	3.26271e-07	1.36254e-05
KEGG_PATHWAY	hsa04550:Signaling pathways regulating pluripotency of stem cells	25	4.92126	9.29374e-09	Q92794, P48736, Q02750, P09038, P27986, O00329, Q92569, P62993, P21802, P28482, P36507, P22607, P27361, P04049, P08069, Q15796, P42338, P42336, Q16539, O00459, P01116, P32242, P01111, P31749, P01112	308	140	6879	3.98829	1.88663e-06	2.99465e-08	1.16771e-05
UP_KEYWORDS	Palmitate	25	4.92126	1.86508e-06	P78352, O43665, P62070, Q8IUH5, P16284, Q96I34, P15941, Q03135, P10275, Q9H400, P32239, Q9GZY6, Q7Z5G4, Q9Y397, P55085, P08631, P01116, Q96T49, P63096, Q8WVZ1, P09769, P07947, P01111, P01112, P07948	508	324	20581	3.12606	0.000587328	1.83592e-05	0.00251082
GOTERM_BP_DIRECT	GO:0006366~transcription from RNA polymerase II promoter	25	4.92126	0.0161502	Q9H175, Q99814, Q92905, Q8IZQ8, Q9UKT9, P15172, Q00653, Q15370, P50222, Q02930, P52952, Q12968, O15266, Q09472, P43694, P35711, Q92830, P19838, O15516, P24928, Q02078, Q15796, Q06413, P32121, P32242	491	513	16792	1.66665	1	0.193682	25.5381
GOTERM_MF_DIRECT	GO:0004714~transmembrane receptor protein tyrosine kinase activity	24	4.72441	3.39869e-26	P36888, P29317, P07333, P30530, Q9UM73, P08581, P16234, P17948, Q16288, P10721, P08069, Q02763, Q16620, P35968, P54760, P04626, P21802, P08922, P35916, P04629, P21860, Q08345, P06213, P00533	496	38	16881	21.4953	2.3247e-23	3.8745e-24	5.10956e-23
KEGG_PATHWAY	hsa04666:Fc gamma R-mediated phagocytosis	24	4.72441	8.266e-13	Q9UQC2, P60953, Q13153, P19174, P48736, Q02750, P27361, P63000, P04049, P27986, P46109, Q92835, O00329, Q92569, P15153, P42338, P43405, P42336, P28482, P08631, O00459, P46108, P31749, P07948	308	84	6879	6.38126	1.67792e-10	3.99503e-12	1.03854e-09
GOTERM_BP_DIRECT	GO:0043524~negative regulation of neuron apoptotic process	24	4.72441	4.69392e-12	P20936, O14746, P30530, P34130, Q15811, Q96PV0, Q9NP95, Q16620, Q06413, O15530, P08238, P10809, P20783, Q13526, P42336, P55075, P04629, P21860, P01116, P10415, P01112, P23560, P01138, P15056	491	132	16792	6.21811	1.48328e-08	4.49478e-10	8.50111e-09
KEGG_PATHWAY	hsa05142:Chagas disease (American trypanosomiasis)	24	4.72441	9.97021e-11	O15519, O14920, P30154, P48736, P27361, P19838, O15111, Q15796, P27986, O00329, Q92569, P42338, P67775, P05121, P42336, P28482, P45985, O00459, Q16539, P63096, Q9Y6K9, Q9Y4K3, P31749, P45983	308	104	6879	5.1541	2.02395e-08	3.89222e-10	1.25271e-07
KEGG_PATHWAY	hsa04022:cGMP-PKG signaling pathway	24	4.72441	4.28409e-07	P43694, P62140, P36873, Q92934, Q02750, P27361, P35568, O14974, Q08462, P62136, O43306, P04049, Q02078, Q06413, Q02930, O75116, P28482, Q02080, O95622, P06213, Q12968, P36507, P63096, P31749	308	158	6879	3.39257	8.69633e-05	1.20788e-06	0.000538274
GOTERM_BP_DIRECT	GO:0098609~cell-cell adhesion	24	4.72441	4.9149e-06	P46940, Q01082, P29317, Q8WUF5, P22681, Q9Y5X1, P31947, Q92817, Q8IZP0, P13688, Q9H6S3, Q13177, P31946, P55196, P28072, P46109, P08238, P62258, P63244, P11021, P14618, Q8TE68, Q9Y265, P63104	491	271	16792	3.02875	0.0154111	0.000191724	0.00890096
GOTERM_CC_DIRECT	GO:0005856~cytoskeleton	24	4.72441	0.000309276	Q9Y6M1, Q9GZN1, P16591, Q92817, Q8IZP0, P27361, P35609, Q16555, Q13671, P49368, Q02763, Q99615, Q92835, P35240, Q05397, Q92730, P49023, Q15334, P28482, Q96B97, P08631, O43924, P09769, O43597	508	371	18224	2.32069	0.131555	0.00469068	0.438701
GOTERM_MF_DIRECT	GO:0005102~receptor binding	24	4.72441	0.00031744	P20936, P51451, P12931, P00519, P05067, Q96RT1, Q9NP95, Q03135, P10275, P32121, Q05397, P09619, P43403, Q92730, P20783, P05121, P55085, P63244, P08631, Q30201, P16333, P29323, P07947, P07948	496	353	16881	2.31394	0.195202	0.00355373	0.476176
GOTERM_BP_DIRECT	GO:0006954~inflammatory response	24	4.72441	0.000781308	P29317, P25942, P30530, P07333, O14920, P48736, P19838, O15111, P63000, P10721, Q8NFZ5, O00329, Q00653, P43403, Q9UQL6, P56524, P43405, Q9UKV0, P55085, P08631, Q12968, Q9Y6K9, P31749, P07948	491	379	16792	2.16567	0.915406	0.015708	1.4056
GOTERM_BP_DIRECT	GO:0030154~cell differentiation	24	4.72441	0.00906424	Q15464, P36888, P51451, O95267, Q12824, P16591, P85037, Q13501, Q7Z3S9, P17948, Q13164, P05230, Q9GZV9, Q8WVJ9, Q96IK5, P04049, P46379, P62993, P08922, P08631, P52952, P09769, P07947, P31749	491	462	16792	1.7766	1	0.123121	15.203
UP_KEYWORDS	Repressor	24	4.72441	0.022066	P06400, Q8WUI4, O14744, Q8WUF5, Q9NWH9, Q92794, P85037, P46937, Q9NPF5, Q8WVJ9, P51532, Q12972, Q00653, Q9UQL6, Q8WYB5, P56524, Q96MH2, Q9UKV0, P28482, Q8N9N5, Q9NRY4, P08047, Q13263, Q9BZS1	508	592	20581	1.64245	0.999114	0.0942525	25.9469
GOTERM_MF_DIRECT	GO:0043565~sequence-specific DNA binding	24	4.72441	0.0324694	Q9H175, Q9NWH9, P43694, Q99814, P49639, P35712, O15516, Q9UKT9, A8MZ59, P10275, Q02078, P15173, P50222, P56524, Q02930, P52952, P37231, P08047, P32242, O15266, O43435, Q13263, P10415, Q9BZS1	496	518	16881	1.57688	1	0.18405	39.1186
UP_KEYWORDS	Ubl conjugation pathway	24	4.72441	0.078572	Q7Z569, Q9NR09, P68036, Q96BD6, P62837, Q9Y297, P22681, Q13191, O15524, Q13309, Q8TAT6, P38398, Q15370, P62877, Q13618, Q6TDP4, P01116, P63279, P55072, Q9Y4K3, Q13263, Q13049, O14543, Q13114	508	680	20581	1.4299	1	0.261589	66.7673
GOTERM_MF_DIRECT	GO:0019903~protein phosphatase binding	23	4.52756	1.96583e-18	P46940, P78352, P07333, P08581, Q92830, P13688, Q9UQ13, Q9UQK1, P27986, Q99683, P62993, P04626, P08922, Q6ZSY5, P35916, P63244, O00459, P37231, Q16539, O14733, P00533, P55072, Q13114	496	63	16881	12.4252	1.34463e-15	1.68079e-16	2.95542e-15
UP_SEQ_FEATURE	domain:SH2	23	4.52756	1.87318e-15	O75815, Q15464, O43639, P51451, P12931, O14492, P16591, Q9H6Q3, P00519, O15524, Q13671, P46109, Q92835, Q9H788, P62993, P08631, P16333, P09769, P07947, P46108, P29353, O14543, P07948	505	96	20063	9.51834	3.50109e-12	5.83533e-13	3.21965e-12
GOTERM_BP_DIRECT	GO:0048013~ephrin receptor signaling pathway	23	4.52756	3.18792e-15	P20936, O43639, P29317, P60953, Q13153, P12931, Q15811, Q16288, Q14155, P63000, P54762, Q05397, P54760, Q06124, O75116, P04629, P16333, P07947, P29323, P46108, P34741, P01112, P07948	491	86	16792	9.1464	1.01741e-11	5.08704e-13	5.82867e-12
KEGG_PATHWAY	hsa05210:Colorectal cancer	23	4.52756	6.29559e-15	Q92934, P48736, Q02750, P27361, P10398, P63000, P04049, Q15796, P27986, O00329, Q92569, P15153, P42338, P42336, P28482, P60763, Q12967, O00459, P01116, P31749, P10415, P45983, P15056	308	62	6879	8.28535	1.28464e-12	3.475e-14	7.9492e-12
BIOCARTA	h_metPathway:Signaling of Hepatocyte Growth Factor Receptor	23	4.52756	1.78389e-14	P20936, Q13153, P12931, P08581, P48736, Q02750, P27361, Q07889, Q13480, P04049, P46109, P27986, P62993, Q05397, P49023, Q06124, P42336, P28482, P36507, P46108, P01112, P45983, P62834	160	36	1625	6.48872	3.93241e-12	1.9662e-12	2.27485e-11
GOTERM_BP_DIRECT	GO:0038096~Fc-gamma receptor signaling pathway involved in phagocytosis	23	4.52756	1.55094e-11	P60953, Q13153, P12931, P19174, Q8IZP0, P27361, P00519, P63000, P27986, P62993, P08238, Q05397, P42338, P43405, P42336, P28482, P08631, O00459, P16333, P09769, P07947, P46108, P07948	491	127	16792	6.19363	4.90096e-08	1.32458e-09	2.80889e-08
UP_SEQ_FEATURE	domain:Ig-like C2-type 1	23	4.52756	8.65081e-09	Q96LC7, P43628, P07333, P30530, P22607, P43626, P16284, P16234, Q8N441, P13688, P17948, Q16288, Q96P31, P10721, Q7Z6M3, Q02763, Q96PJ5, Q16620, P35968, P09619, P21802, P35916, P04629	505	202	20063	4.52357	1.60471e-05	1.14623e-06	1.47428e-05
UP_SEQ_FEATURE	domain:Ig-like C2-type 2	23	4.52756	9.48111e-09	Q96LC7, P43628, P07333, P30530, P22607, P43626, P16284, P16234, Q8N441, P13688, P17948, Q16288, Q96P31, P10721, Q7Z6M3, Q02763, Q96PJ5, Q16620, P35968, P09619, P21802, P35916, P04629	505	203	20063	4.50128	1.75873e-05	1.1725e-06	1.61578e-05
GOTERM_MF_DIRECT	GO:0008022~protein C-terminus binding	23	4.52756	1.92966e-08	Q96EB6, P78352, O95619, Q09472, P36873, P12931, Q13574, Q9UI14, P46937, Q02750, P00519, P31946, Q9Y5K6, O75970, P55196, P27348, P35232, P04626, P67775, Q8IVT5, P08047, P01112, Q12959	496	182	16881	4.30103	1.31988e-05	5.99948e-07	2.90104e-05
GOTERM_BP_DIRECT	GO:0007507~heart development	23	4.52756	1.95373e-08	Q9P212, Q09472, Q15349, Q02750, Q16288, Q13163, Q13480, P04049, Q02078, Q02763, P46109, Q06413, P04626, Q06124, Q9UKV0, P52952, P21359, P21860, Q12802, P37231, O95750, O43435, P29353	491	183	16792	4.29831	6.17359e-05	1.23476e-06	3.53838e-05
KEGG_PATHWAY	hsa05164:Influenza A	23	4.52756	8.38893e-06	Q09472, O14920, P48736, Q92793, Q02750, P27361, P19838, P04049, P27986, O00329, Q92569, P42338, P42336, P28482, P45985, P05198, O00459, Q16539, O14733, P36507, P31749, O14543, P45983	308	174	6879	2.95225	0.00170151	2.18326e-05	0.0105398
GOTERM_CC_DIRECT	GO:0009986~cell surface	23	4.52756	0.05032	P29317, P07333, P25942, P30530, P22607, P19013, P08581, P13688, O15520, P05067, P13667, O95297, Q02763, P35232, P08238, P09619, P10809, P08922, P21802, P04629, P11021, P00533, P34741	508	542	18224	1.52233	1	0.266393	51.9949
GOTERM_BP_DIRECT	GO:0000187~activation of MAPK activity	22	4.33071	3.70914e-12	Q9P212, Q9UM73, O15520, Q02750, P27361, Q16288, Q13163, P05230, P10721, P09038, P42338, P20783, Q06124, P28482, Q8WU20, P01133, P06213, Q16539, P36507, Q9Y6K9, Q9Y4K3, P29353	491	107	16792	7.03169	1.17209e-08	3.78093e-10	6.7176e-09
KEGG_PATHWAY	hsa05100:Bacterial invasion of epithelial cells	22	4.33071	1.20842e-11	P60953, P12931, P22681, Q13191, P08581, P51636, P48736, Q9Y5K6, Q03135, P63000, Q13480, P27986, P46109, O00329, Q92569, Q05397, P49023, P42338, P42336, O00459, P46108, P29353	308	78	6879	6.29945	2.4531e-09	5.45133e-11	1.51832e-08
GOTERM_BP_DIRECT	GO:0030168~platelet activation	22	4.33071	1.58752e-11	Q86XP1, P25942, P30530, P12931, Q13574, P48736, P27361, P63000, O95866, P04049, P27986, O15530, P32121, P15153, P42338, P43405, Q06124, P42336, P28482, P31749, P07948, P63104	491	115	16792	6.54253	5.01656e-08	1.32015e-09	2.87514e-08
KEGG_PATHWAY	hsa04540:Gap junction	22	4.33071	1.46358e-10	P12931, P16234, Q02750, P27361, Q13164, Q13163, Q07889, Q08462, O43306, P04049, P62993, P09619, O95622, P28482, Q07890, P01133, P01116, P36507, P00533, P63096, P01111, P01112	308	88	6879	5.5836	2.97107e-08	5.30548e-10	1.83892e-07
KEGG_PATHWAY	hsa04750:Inflammatory mediator regulation of TRP channels	22	4.33071	1.24329e-09	P12931, P62140, P36873, P19174, P48736, Q08462, P62136, O43306, P27986, O00329, Q92569, P42338, Q9UQM7, P42336, O95622, P55085, P04629, O00459, Q13554, Q16539, P01138, P45983	308	98	6879	5.01385	2.52388e-07	4.07078e-09	1.56214e-06
UP_SEQ_FEATURE	domain:SH3	22	4.33071	3.30208e-09	P20929, P20936, P78352, Q9UKS6, P51451, Q8WUF5, P12931, Q9Y5X1, P19174, Q9H6Q3, Q8IZP0, Q9H6S3, P00519, Q14155, P27986, P08631, O00459, Q8TE68, P09769, P07947, P07948, Q12959	505	175	20063	4.99447	6.12534e-06	5.56851e-07	5.62744e-06
KEGG_PATHWAY	hsa04725:Cholinergic synapse	22	4.33071	1.33764e-08	P48736, Q02750, P27361, Q08462, O43306, P27986, O00329, Q92569, P42338, Q9UQM7, Q02930, P42336, P28482, O95622, O00459, Q13554, P01116, P63096, P31749, P01111, P10415, P01112	308	111	6879	4.42664	2.71541e-06	4.24283e-08	1.68068e-05
GOTERM_MF_DIRECT	GO:0004871~signal transducer activity	22	4.33071	6.35716e-07	Q9P212, P25942, O14492, Q8IUH5, P22681, Q13191, P19174, Q92793, Q9Y4G8, P08134, P35568, O14974, Q15116, Q13480, P46109, Q05397, Q9NYY3, Q12802, Q86Z14, P63096, Q9Y6K9, Q13114	496	204	16881	3.67036	0.000434735	1.44942e-05	0.000955726
KEGG_PATHWAY	hsa04390:Hippo signaling pathway	22	4.33071	2.94456e-06	P78352, P62140, P36873, Q9Y297, P30154, P46937, P31946, P05230, Q13188, P61981, P28347, P62136, Q15796, P27348, P35240, P62258, Q15334, P67775, P05121, Q04917, P63104, Q12959	308	151	6879	3.25402	0.000597568	7.96992e-06	0.00369963
UP_KEYWORDS	Chromosomal rearrangement	22	4.33071	9.14322e-05	Q09472, Q92794, P22607, Q9UM73, P08581, Q8IZP0, Q92793, P00519, Q15788, Q9HAF1, P55196, Q9Y4C4, Q96PJ5, Q00653, Q8WYB5, P09619, P04626, Q9UKV0, P08922, P04629, P10415, P15056	508	334	20581	2.66857	0.0283916	0.000685538	0.12302
GOTERM_MF_DIRECT	GO:0000978~RNA polymerase II core promoter proximal region sequence-specific DNA binding	22	4.33071	0.00189398	Q12824, Q15596, P35713, P15941, O96019, P51532, P28347, O15516, P10275, Q02078, Q15796, P15172, P0C0S5, Q06413, P15173, Q00653, P50222, Q02080, P52952, Q12968, P08047, P32242	496	355	16881	2.10917	0.72657	0.0164871	2.80986
UP_SEQ_FEATURE	compositionally biased region:Poly-Pro	22	4.33071	0.00237326	P06400, P20936, Q96SB3, Q8WUI4, Q9BT49, O60346, Q13574, Q92793, P00519, Q07889, P10275, Q8WXI2, P04632, Q96L91, Q07890, Q8IVT5, O75807, Q15906, Q12968, O15266, O43435, Q6ZRS2	505	421	20063	2.07608	0.987816	0.0913706	3.96845
GOTERM_BP_DIRECT	GO:0006357~regulation of transcription from RNA polymerase II promoter	22	4.33071	0.0194528	P06400, Q9NWH9, Q12824, Q92830, P85037, Q14693, P19838, O96019, P51532, O15516, Q9UKT9, P15172, Q00653, P38398, P52952, Q12968, Q16539, Q9Y265, O14497, O43435, P46108, Q6ZRS2	491	441	16792	1.7061	1	0.222228	29.9373
GOTERM_BP_DIRECT	GO:0048010~vascular endothelial growth factor receptor signaling pathway	21	4.13386	1.04924e-14	Q15464, O43639, P60953, P30530, P12931, Q8IZP0, P17948, Q13177, P63000, P27986, P35968, Q05397, P49023, P42338, P42336, O75116, P35916, Q16539, P16333, O00459, P46108	491	72	16792	9.97488	3.33289e-11	1.44906e-12	1.91069e-11
GOTERM_BP_DIRECT	GO:0002223~stimulatory C-type lectin receptor signaling pathway	21	4.13386	2.16773e-11	P62837, Q13153, Q09472, P12931, Q9Y297, O14920, Q92793, Q13177, P19838, Q92530, O15111, P04049, P28072, O15530, P43405, P01116, Q9Y4K3, Q9Y6K9, P01111, P07948, P01112	491	105	16792	6.83992	6.85e-08	1.75641e-09	3.92594e-08
BIOCARTA	h_il2rbPathway:IL-2 Receptor Beta Chain in T cell Activation	21	4.13386	2.79125e-11	O15519, Q92934, P22681, P48736, P27361, P35568, Q07889, O15524, Q9UKT9, P04049, P46109, P27986, P62993, P43405, P42336, P28482, P31749, P29353, O14543, P10415, P01112	160	39	1625	5.46875	6.14076e-09	8.77252e-10	3.5531e-08
GOTERM_CC_DIRECT	GO:0005911~cell-cell junction	21	4.13386	7.09025e-08	P46940, P60953, Q13153, P19174, P13688, Q9Y4G8, P05067, P62136, P10721, P55196, Q02763, P27986, P62993, P43403, Q96B97, Q8WU20, Q969H4, P16333, P36507, P31749, Q12959	508	172	18224	4.37997	3.2331e-05	2.15543e-06	0.000100779
UP_KEYWORDS	Neurogenesis	21	4.13386	4.25422e-06	Q96SB3, P60953, Q12824, Q9Y4G8, Q16288, O96019, Q14155, P51532, Q16555, P54762, Q02078, Q14012, Q16620, Q06413, P04629, Q13554, P29323, O14497, P34741, P31749, P62834	508	250	20581	3.40316	0.00133918	3.94134e-05	0.00572705
GOTERM_BP_DIRECT	GO:0007267~cell-cell signaling	21	4.13386	5.86789e-05	P43694, P22607, P34130, O60258, Q9NP95, P55196, P10275, Q02763, O95297, O76093, P62993, P31371, P20783, P21802, P10767, Q96B97, P20138, P08620, O43320, P01138, P23560	491	254	16792	2.82753	0.169254	0.00176445	0.10622
GOTERM_MF_DIRECT	GO:0005096~GTPase activator activity	21	4.13386	0.000225747	P46940, P20936, Q15283, Q8IV04, O43665, O43566, Q96PV0, Q9Y4G8, Q96QB1, Q07889, Q86YV0, Q14644, P52306, Q13671, O95294, Q9UJF2, Q15334, O43157, P21359, Q9NRY4, O00459	496	279	16881	2.56172	0.143095	0.00265902	0.33885
GOTERM_BP_DIRECT	GO:0016567~protein ubiquitination	21	4.13386	0.00449525	Q7Z569, Q96EB6, Q9NR09, P68036, P62837, P60953, Q9Y297, P22681, O15524, P32121, P38398, Q15370, P62877, Q13618, Q6TDP4, P55072, Q13263, P31749, Q13049, O14543, Q13114	491	359	16792	2.00053	0.999999	0.0700625	7.83565
UP_SEQ_FEATURE	compositionally biased region:Ser-rich	21	4.13386	0.0084598	Q8TEU7, P19013, Q6UB99, Q2MJR0, P16234, Q13501, Q9Y2K5, Q9Y4G8, Q9NZL6, Q8IZQ8, O95251, P35568, O14974, Q15788, Q5TCZ1, Q9Y6Q9, Q06413, Q8IWZ3, Q8WYB5, Q9P278, P00533	505	441	20063	1.89184	1	0.209602	13.4793
GOTERM_MF_DIRECT	GO:0005525~GTP binding	21	4.13386	0.00970269	Q92963, P60953, P62070, P08134, O43824, P63000, Q9Y4C4, P08238, P15153, Q92730, O14807, P60763, P10301, Q9NRY4, P06213, Q99578, P01116, P63096, P01111, P01112, P62834	496	384	16881	1.86125	0.99873	0.0657876	13.6345
INTERPRO	IPR013083:Zinc finger, RING/FYVE/PHD-type	21	4.13386	0.0216453	Q7Z569, Q13233, Q92794, P22681, Q13191, Q92793, Q9ULD4, O14964, O95696, O14686, Q96T23, Q9UNL4, Q8WYB5, P38398, P62877, P55201, Q9Y4K3, Q8WYH8, Q13263, Q13049, Q13114	500	453	18559	1.7207	1	0.226413	28.4752
BIOCARTA	h_at1rPathway:Angiotensin II mediated activation of JNK Pathway via Pyk2 dependent signaling	20	3.93701	5.83708e-12	Q13153, P12931, Q13233, P27361, Q02750, Q07889, P63000, P04049, Q02078, Q06413, P62993, Q05397, Q02080, P28482, P45985, P00533, P36507, P29353, P01112, P45983	160	33	1625	6.1553	1.28416e-09	4.28055e-10	7.43029e-09
KEGG_PATHWAY	hsa04520:Adherens junction	20	3.93701	1.33249e-10	P46940, P60953, Q09472, P12931, Q9BX66, P08581, Q92793, P27361, P35609, P63000, P55196, P08069, Q15796, P15153, P04626, P28482, P60763, P06213, P07947, P00533	308	71	6879	6.29138	2.70494e-08	5.00916e-10	1.6742e-07
BIOCARTA	h_fcer1Pathway:Fc Epsilon Receptor I Signaling in Mast Cells	20	3.93701	2.9159e-10	Q13233, P19174, P48736, P27361, Q02750, Q13177, Q07889, P04049, P27986, P62993, P43405, P42336, P28482, P45985, Q12968, O14733, P29353, P01112, P07948, P45983	160	39	1625	5.20833	6.41499e-08	7.12777e-09	3.71177e-07
BIOCARTA	h_keratinocytePathway:Keratinocyte Differentiation	20	3.93701	2.22803e-08	Q13233, Q99558, O14920, P27361, Q02750, P19838, O15111, P04049, Q99683, P67775, P28482, P45985, P01133, Q16539, P08047, O14733, P00533, P10415, P45983, P01112	160	48	1625	4.23177	4.90165e-06	3.06354e-07	2.83615e-05
UP_KEYWORDS	Tumor suppressor	20	3.93701	8.38565e-08	P06400, P20936, Q8WWW0, Q12824, O60346, Q8IUH5, Q15349, P15941, Q96QB1, Q6P1J9, Q9Y4C4, P35240, Q9UNL4, P38398, Q9NYY3, Q8N9N5, P21359, P50749, P29323, P62834	508	177	20581	4.57783	2.64145e-05	1.05659e-06	0.000112891
UP_KEYWORDS	Mental retardation	20	3.93701	0.000170083	Q5SWA1, P60953, Q9HD40, Q92794, Q12824, Q6UB99, P35711, Q96PV0, Q02750, P51532, O14686, Q06413, P56524, Q9Y397, P21802, P01116, P36507, O14497, Q13049, P15056	508	299	20581	2.70995	0.0521706	0.00113937	0.228731
UP_SEQ_FEATURE	compositionally biased region:Poly-Ala	20	3.93701	0.00698086	P06400, Q9NR09, P43694, Q13233, O60346, Q13164, P35712, P10275, Q96T23, Q9UQL6, P28482, O94842, Q96L91, O00458, O75807, O15266, O43435, Q13263, Q8N201, Q13049	505	404	20063	1.96677	0.999998	0.183759	11.2535
GOTERM_BP_DIRECT	GO:0007155~cell adhesion	20	3.93701	0.080331	Q96LC7, P14209, P78324, Q9BX66, P16284, P16591, O60285, P13688, P05067, Q96RT1, O75970, P35609, P63000, P55196, Q9UEE9, P49023, P54760, P08631, P20138, Q08345	491	459	16792	1.49018	1	0.57296	78.0551
GOTERM_BP_DIRECT	GO:0033138~positive regulation of peptidyl-serine phosphorylation	19	3.74016	9.86249e-13	O75815, P60953, Q13153, Q16288, P10398, Q03135, Q8TF40, P04049, Q16620, Q14012, P32121, P20783, P42336, Q9P278, O75807, P31749, O43597, P10415, P15056	491	70	16792	9.28275	3.11643e-09	1.07463e-10	1.78612e-09
KEGG_PATHWAY	hsa04720:Long-term potentiation	19	3.74016	2.94057e-10	P62140, Q09472, P36873, Q15349, Q92793, Q02750, P27361, P10398, P62136, P04049, Q9UQM7, P28482, Q13554, P01116, P36507, P01111, P01112, P15056, P62834	308	66	6879	6.4296	5.96935e-08	1.04726e-09	3.69468e-07
GOTERM_MF_DIRECT	GO:0042826~histone deacetylase binding	19	3.74016	8.79362e-10	Q92830, O43257, P31946, Q8IZQ8, Q92831, P63000, Q02078, Q06413, P35232, P08238, Q9UQL6, P62258, P56524, Q9UKV0, Q02080, P08047, Q9Y4K3, Q9BZS1, P45983	496	102	16881	6.33972	6.01483e-07	4.29631e-08	1.32203e-06
BIOCARTA	h_integrinPathway:Integrin Signaling Pathway	19	3.74016	9.24101e-10	P12931, P27361, Q02750, Q07889, O60237, P35609, Q03135, P04049, P46109, P62993, Q05397, P49023, P04632, P28482, P36507, P29353, P01112, P45983, P62834	160	37	1625	5.21537	2.03302e-07	2.03302e-08	1.17632e-06
BIOCARTA	h_tcrPathway:T Cell Receptor Signaling Pathway	19	3.74016	2.91981e-08	P20936, Q13233, P19174, P48736, P27361, Q02750, P19838, Q07889, P63000, P04049, P27986, P62993, P43403, P42336, P45985, Q12968, P29353, P01112, P45983	160	44	1625	4.38565	6.42356e-06	3.38083e-07	3.71674e-05
GOTERM_BP_DIRECT	GO:0042127~regulation of cell proliferation	19	3.74016	8.23808e-06	Q96EB6, Q96SB3, Q9NR09, P51451, P25942, P12931, O60285, Q9Y4G8, P00519, O00141, P10721, P46379, Q9UEE9, Q05397, P38398, P21860, P09769, P07947, P15056	491	185	16792	3.51239	0.0256965	0.000309862	0.0149189
KEGG_PATHWAY	hsa04261:Adrenergic signaling in cardiomyocytes	19	3.74016	3.69821e-05	Q8WZA2, P62140, P36873, P30154, P27361, Q08462, P62136, O43306, Q13362, Q9UQM7, P67775, Q02930, P28482, O95622, Q13554, Q16539, P63096, P31749, P10415	308	138	6879	3.07503	0.0074794	9.2681e-05	0.0464563
GOTERM_MF_DIRECT	GO:0019904~protein domain specific binding	19	3.74016	4.26022e-05	P46940, P36873, P31947, P31946, P61981, P35609, O14964, Q9Y4D7, P27348, P32121, P62258, Q06124, Q04917, P11021, P16333, Q9Y6K9, P55072, Q86Y07, P63104	496	208	16881	3.1089	0.02872	0.00060691	0.0640287
GOTERM_BP_DIRECT	GO:0007049~cell cycle	19	3.74016	6.99457e-05	P41279, P12931, Q12824, P27361, Q13164, Q96RT1, P62136, Q6P1J9, Q14012, P15173, O95273, P38398, Q96GD4, Q13526, P28482, Q8N9N5, P63244, P50749, P63096	491	217	16792	2.99443	0.198312	0.00198934	0.126602
GOTERM_BP_DIRECT	GO:0043406~positive regulation of MAP kinase activity	18	3.54331	5.489e-13	P46940, P36888, P25942, P12931, O95267, P48736, P17948, P05230, P10721, P09038, O76093, Q06413, P09619, P04626, P01133, P01116, P00533, P01112	491	59	16792	10.4338	1.73451e-09	6.19467e-11	9.94094e-10
BIOCARTA	h_pyk2Pathway:Links between Pyk2 and Map Kinases	18	3.54331	2.54637e-11	Q13153, P12931, Q13233, P19174, P27361, Q02750, Q07889, P63000, P04049, P46109, P62993, P28482, P45985, Q16539, P36507, P29353, P01112, P45983	160	28	1625	6.52902	5.602e-09	9.33666e-10	3.24137e-08
GOTERM_BP_DIRECT	GO:0032869~cellular response to insulin stimulus	18	3.54331	5.97361e-11	P12931, Q13153, Q9BX66, P16591, P13688, Q14693, P35568, P61981, Q92831, P27986, O15530, Q9UQL6, Q9UKV0, P37231, P06213, O00459, P08047, P31749	491	77	16792	7.99471	1.88766e-07	4.60405e-09	1.08188e-07
KEGG_PATHWAY	hsa04210:Apoptosis	18	3.54331	8.4928e-10	O15519, Q92934, Q99558, O14920, P48736, P19838, O15111, P27986, O00329, Q92569, P42338, P42336, P04629, O00459, Q9Y6K9, P31749, P10415, P01138	308	62	6879	6.48419	1.72404e-07	2.82629e-09	1.06708e-06
UP_KEYWORDS	Growth factor	18	3.54331	2.44295e-08	P34130, O60258, O15520, P05230, Q9GZV9, Q9NP95, P09038, O76093, P31371, P20783, P55075, P10767, P01133, P08620, O43320, O95750, P01138, P23560	508	131	20581	5.56678	7.69526e-06	3.20637e-07	3.2888e-05
KEGG_PATHWAY	hsa05222:Small cell lung cancer	18	3.54331	1.43764e-07	P06400, O14920, P48736, P19838, O15111, Q13309, P27986, O00329, Q92569, Q05397, P42338, P42336, O00459, Q9Y4K3, Q9Y6K9, P31749, Q13114, P10415	308	85	6879	4.72964	2.91836e-05	4.29177e-07	0.000180632
GOTERM_MF_DIRECT	GO:0008083~growth factor activity	18	3.54331	5.68766e-06	P34130, O60258, O15520, P05230, Q9GZV9, Q9NP95, P09038, O76093, P31371, P20783, P55075, P10767, P01133, P08620, O43320, O95750, P01138, P23560	496	162	16881	3.78159	0.00388281	0.000102373	0.00855045
BIOCARTA	h_nfatPathway:NFAT and Hypertrophy of the heart (Transcription in the broken heart)	18	3.54331	5.7247e-06	P43694, P48736, Q92793, P27361, Q02750, P09038, P04049, Q14012, P27986, Q06413, P42336, P28482, P52952, Q12968, Q16539, P31749, P01112, P45983	160	54	1625	3.38542	0.00125864	4.19804e-05	0.00728695
KEGG_PATHWAY	hsa04270:Vascular smooth muscle contraction	18	3.54331	1.46535e-05	P62140, P36873, P27361, Q02750, P10398, O14974, O60237, Q08462, P62136, O43306, P04049, Q9BZM1, O75116, O95622, P28482, Q9BZL4, P36507, P15056	308	117	6879	3.43606	0.00297027	3.76536e-05	0.0184099
KEGG_PATHWAY	hsa04152:AMPK signaling pathway	18	3.54331	2.86071e-05	Q96EB6, P30154, P48736, P35568, P08069, Q13362, P27986, O00329, O15530, Q92569, P42338, P67775, P42336, Q02930, O00459, P37231, P06213, P31749	308	123	6879	3.26845	0.0057905	7.2589e-05	0.0359375
GOTERM_CC_DIRECT	GO:0005768~endosome	18	3.54331	0.00019583	Q86XP1, Q9NR09, P98164, Q9UKS6, Q9Y5X1, P17948, P05067, O14964, Q03135, Q16620, P46109, P35968, P62993, P04629, Q8WU20, P00533, Q13114, P01138	508	225	18224	2.86992	0.0854353	0.00318446	0.277989
KEGG_PATHWAY	hsa04932:Non-alcoholic fatty liver disease (NAFLD)	18	3.54331	0.000375388	P60953, O14920, P48736, P19838, P35568, P63000, P27986, O00329, Q99683, Q92569, P42338, P42336, P05198, P06213, O00459, P31749, O14543, P45983	308	151	6879	2.66238	0.0733858	0.000885863	0.470634
KEGG_PATHWAY	hsa05152:Tuberculosis	18	3.54331	0.00225136	Q09472, P12931, Q92934, Q92793, P27361, P19838, P04049, P10809, Q9UQM7, P43405, P28482, Q8IVT5, Q13554, Q16539, Q9Y4K3, P31749, P45983, P10415	308	177	6879	2.2713	0.367163	0.00501531	2.7922
KEGG_PATHWAY	hsa05168:Herpes simplex infection	18	3.54331	0.00319952	P62140, Q09472, P36873, O14920, Q92793, P19838, O15516, O15111, P62136, P24928, Q13309, Q06124, P05198, Q9Y4K3, Q9Y6K9, O14543, Q13114, P45983	308	183	6879	2.19683	0.478238	0.00697068	3.9465
GOTERM_BP_DIRECT	GO:0007399~nervous system development	18	3.54331	0.00465247	P78352, Q09472, Q12824, O14492, O60258, P05067, Q14155, P51532, Q16555, Q92565, P09038, Q06413, P56524, P20783, P29323, O95750, Q12959, P23560	491	287	16792	2.14492	1	0.0720733	8.09889
GOTERM_BP_DIRECT	GO:0038128~ERBB2 signaling pathway	17	3.34646	2.68272e-15	Q16543, P12931, Q96RT1, Q07889, Q13480, P27986, P62993, P04626, P42336, P21860, P01133, P01116, P00533, P31749, P29353, P01111, P01112	491	38	16792	15.2998	8.41993e-12	4.43201e-13	4.82947e-12
BIOCARTA	h_spryPathway:Sprouty regulation of tyrosine kinase signals	17	3.34646	4.42306e-15	P20936, P12931, O43609, P22681, P27361, Q02750, Q07889, O43610, P04049, Q9C004, P62993, P28482, P01133, P00533, P29353, O43597, P01112	160	18	1625	9.59201	9.76996e-13	9.76996e-13	5.65104e-12
GOTERM_BP_DIRECT	GO:0038083~peptidyl-tyrosine autophosphorylation	17	3.34646	7.19548e-15	P51451, P12931, P16591, P27361, P00519, P08069, P35968, P43403, Q05397, P43405, P08922, P08631, Q08345, P06213, P09769, P07947, P07948	491	40	16792	14.5348	2.2804e-11	1.08591e-12	1.30673e-11
GOTERM_BP_DIRECT	GO:0000186~activation of MAPKK activity	17	3.34646	9.60109e-14	P41279, Q13233, Q99558, P19174, Q9UHA4, P09038, P04049, P46109, Q99683, P04629, P01133, Q8WU20, P00533, P46108, P01138, P62834, P15056	491	46	16792	12.639	3.03468e-10	1.16719e-11	1.73928e-10
KEGG_PATHWAY	hsa04930:Type II diabetes mellitus	17	3.34646	1.03746e-10	O14920, P48736, P27361, P35568, O15524, P27986, O00329, Q92569, P42338, P42336, P28482, P14618, O43497, O00459, P06213, O14543, P45983	308	48	6879	7.91011	2.10604e-08	3.97366e-10	1.30352e-07
GOTERM_BP_DIRECT	GO:0031295~T cell costimulation	17	3.34646	7.04479e-10	P41279, P60953, Q13153, P12931, Q99558, Q13177, Q03135, P63000, Q15116, P27986, O15530, P62993, P42336, Q06124, P07947, P31749, P07948	491	78	16792	7.45376	2.22615e-06	5.05944e-08	1.27588e-06
GOTERM_BP_DIRECT	GO:0043410~positive regulation of MAPK cascade	17	3.34646	1.26949e-09	P10721, P10275, P36888, Q16620, P35968, P31371, P22607, P51636, P21802, P35916, P17948, O15520, Q8IVT5, Q99578, P06213, O43435, P01112	491	81	16792	7.17769	4.01157e-06	8.91461e-08	2.29916e-06
KEGG_PATHWAY	hsa05120:Epithelial cell signaling in Helicobacter pylori infection	17	3.34646	2.3867e-08	P60953, Q13153, P12931, Q99558, O14920, P08581, P19174, P19838, O15111, P63000, Q06124, P45985, Q16539, P00533, Q9Y6K9, P07948, P45983	308	67	6879	5.66694	4.84498e-06	7.45383e-08	2.99877e-05
UP_KEYWORDS	Angiogenesis	17	3.34646	8.58432e-08	Q15464, P29317, Q99814, P48736, P17948, P05230, P09038, Q02763, Q9Y4D7, P35968, Q05397, P54760, P43405, P42336, P10767, P35916, P29353	508	126	20581	5.46614	2.70403e-05	1.04002e-06	0.000115566
KEGG_PATHWAY	hsa04916:Melanogenesis	17	3.34646	7.47776e-06	Q09472, Q92793, P27361, Q02750, Q08462, O43306, P10721, P04049, Q9UQM7, O95622, P28482, Q13554, P01116, P63096, P36507, P01111, P01112	308	100	6879	3.79685	0.00151684	1.9714e-05	0.00939504
GOTERM_CC_DIRECT	GO:0030027~lamellipodium	17	3.34646	1.03691e-05	Q96SB3, P29317, Q13574, Q15811, P16591, Q8IZP0, P19174, Q14155, P63000, Q9Y4D7, P35240, P15153, Q05397, P49023, P42336, P60763, Q14195	508	160	18224	3.81161	0.00471718	0.000225134	0.0147375
GOTERM_BP_DIRECT	GO:0007411~axon guidance	17	3.34646	1.70798e-05	Q01082, P07333, P27361, Q07889, P63000, Q16555, P54762, P62993, Q05397, P28482, P04629, Q9NRY4, P01116, P29323, P01111, P01112, P23560	491	159	16792	3.65656	0.0525418	0.000592928	0.0309285
GOTERM_BP_DIRECT	GO:0016477~cell migration	17	3.34646	4.51152e-05	Q96SB3, P29317, O43639, Q13574, P19174, P13688, P17948, P00519, O15530, P42338, P09619, O43157, Q96B97, Q13618, Q9NRY4, P09769, P34741	491	172	16792	3.38019	0.132871	0.00142466	0.0816762
GOTERM_CC_DIRECT	GO:0014069~postsynaptic density	17	3.34646	5.84568e-05	Q96SB3, P78352, Q01082, P12931, O43566, Q8IZP0, Q96PV0, Q07889, O75970, Q16620, O15530, P32121, Q8WXI2, Q9UQM7, Q6TDP4, P07948, Q12959	508	184	18224	3.31445	0.0263049	0.0011101	0.0830573
GOTERM_CC_DIRECT	GO:0000790~nuclear chromatin	17	3.34646	0.000103113	Q96EB6, Q12824, Q92830, P16591, P35713, Q92793, P15941, O96019, P51532, Q15788, Q9Y6Q9, P10275, Q02078, P15172, Q15796, P08047, O14497	508	193	18224	3.15989	0.0459337	0.00180691	0.146464
KEGG_PATHWAY	hsa04120:Ubiquitin mediated proteolysis	17	3.34646	0.000367321	Q9NR09, P68036, P62837, Q13233, Q9Y297, P22681, Q13191, O15524, Q13309, P38398, Q15370, P62877, Q13618, Q9Y4K3, P63279, Q13049, O14543	308	137	6879	2.77142	0.0718667	0.000877025	0.460542
GOTERM_BP_DIRECT	GO:0042981~regulation of apoptotic process	17	3.34646	0.000532577	Q8WWW0, O15519, P36888, O60346, Q9UM73, Q92793, P35609, O00141, Q9UKT9, P04049, Q13309, P35232, P38398, P20783, Q8WU20, P55072, Q13114	491	213	16792	2.72954	0.814257	0.0114639	0.960164
INTERPRO	IPR003598:Immunoglobulin subtype 2	17	3.34646	0.00125585	Q96LC7, P07333, P22607, P16284, Q8N441, P16234, P17948, P13688, Q96P31, P10721, Q96PJ5, Q16620, P35968, P09619, P21802, P35916, P08047	500	250	18559	2.52402	0.627574	0.0212432	1.90607
UP_SEQ_FEATURE	nucleotide phosphate-binding region:GTP	17	3.34646	0.00544122	Q92963, P60953, P62070, P08134, O43824, P63000, P15153, Q92730, O14807, P60763, P10301, Q99578, P01116, P63096, P01111, P62834, P01112	505	310	20063	2.17867	0.99996	0.160123	8.87909
UP_KEYWORDS	GTP-binding	17	3.34646	0.0114266	Q92963, P60953, P62070, P08134, O43824, P63000, P15153, Q92730, O14807, P60763, P10301, Q99578, P01116, P63096, P01111, P62834, P01112	508	343	20581	2.00797	0.97322	0.0525975	14.3341
SMART	SM00408:IGc2	17	3.34646	0.0236258	Q96LC7, P07333, P22607, P16284, Q8N441, P16234, P17948, P13688, Q96P31, P10721, Q96PJ5, Q16620, P35968, P09619, P21802, P35916, P08047	374	250	10057	1.82855	0.994805	0.160825	26.2399
GOTERM_MF_DIRECT	GO:0004842~ubiquitin-protein transferase activity	17	3.34646	0.0338808	Q7Z569, Q9NR09, P68036, Q96BD6, P62837, Q9Y297, P22681, Q13191, Q13309, P38398, P62877, Q6TDP4, Q13618, Q9Y4K3, Q13263, Q13049, Q13114	496	329	16881	1.75861	1	0.188311	40.4403
KEGG_PATHWAY	hsa04144:Endocytosis	17	3.34646	0.0713535	P60953, P12931, P22607, P22681, Q13191, P51636, P16234, O14964, Q03135, P08069, Q15796, P32121, P21802, Q96B97, P00533, Q9Y4K3, P01112	308	241	6879	1.57546	1	0.131028	60.5491
KEGG_PATHWAY	hsa05219:Bladder cancer	16	3.14961	8.76676e-11	P06400, P12931, P22607, P27361, Q02750, P10398, P04049, P04626, P28482, P01133, P01116, P36507, P00533, P01111, P01112, P15056	308	41	6879	8.71587	1.77965e-08	3.48952e-10	1.1015e-07
GOTERM_CC_DIRECT	GO:0031234~extrinsic component of cytoplasmic side of plasma membrane	16	3.14961	4.31008e-10	P46940, P78352, P51451, P12931, P51636, Q9Y5X1, P16591, P00519, Q05397, P43403, P43405, P08631, P01116, P09769, P07947, P07948	508	68	18224	8.44094	1.9654e-07	1.9654e-08	6.12627e-07
BIOCARTA	h_egfPathway:EGF Signaling Pathway	16	3.14961	2.36351e-09	P20936, Q13233, P19174, P27361, Q02750, Q07889, P04049, P27986, P62993, P42336, P45985, P01133, P00533, P29353, P01112, P45983	160	27	1625	6.01852	5.19973e-07	3.99979e-08	3.00861e-06
BIOCARTA	h_pdgfPathway:PDGF Signaling Pathway	16	3.14961	4.66277e-09	P20936, Q13233, P16234, P48736, P19174, P27361, Q02750, Q07889, P04049, P27986, P62993, P42336, P45985, P29353, P01112, P45983	160	28	1625	5.80357	1.02581e-06	7.32721e-08	5.93542e-06
BIOCARTA	h_hdacPathway:Control of skeletal myogenesis by HDAC & calcium/calmodulin-dependent kinase (CaMK)	16	3.14961	8.84663e-09	P48736, Q13164, P08069, Q02078, P27986, P15172, Q14012, Q06413, Q9UQL6, P42336, Q02080, Q9Y6J0, Q04917, P06213, Q16539, P31749	160	29	1625	5.60345	1.94626e-06	1.29751e-07	1.12612e-05
INTERPRO	IPR008936:Rho GTPase activation protein	16	3.14961	1.88996e-08	P46940, P20936, Q15283, Q96PV0, Q96QB1, Q86YV0, Q14644, Q9Y4D7, Q9UIW2, P27986, Q9UJF2, O95294, O43157, P21359, Q9NRY4, O00459	500	91	18559	6.52624	1.4855e-05	7.42755e-07	2.89437e-05
KEGG_PATHWAY	hsa05131:Shigellosis	16	3.14961	8.65873e-08	P60953, P12931, Q9Y297, O14920, P27361, P00519, P19838, P63000, O15111, P46109, O75116, P28482, Q16539, P46108, Q9Y6K9, P45983	308	64	6879	5.5836	1.75771e-05	2.66321e-07	0.000108793
UP_KEYWORDS	Biological rhythms	16	3.14961	4.58619e-07	Q96EB6, O14744, P62140, Q09472, P36873, Q9Y297, Q15596, Q92793, Q92831, O15516, Q00653, O75116, P63244, P37231, P08047, P45983	508	125	20581	5.18576	0.000144454	5.15945e-06	0.000617409
UP_SEQ_FEATURE	domain:Ig-like C2-type 3	16	3.14961	7.95881e-07	Q96LC7, P07333, P22607, P43626, P16284, Q8N441, P16234, P17948, P13688, Q96P31, P10721, Q96PJ5, P35968, P09619, P21802, P35916	505	128	20063	4.96609	0.00147527	7.77001e-05	0.00135634
GOTERM_BP_DIRECT	GO:0018105~peptidyl-serine phosphorylation	16	3.14961	3.64657e-06	P12931, Q15349, P27361, Q13177, Q13164, O00141, O15530, Q9UQM7, P43405, Q9NYY3, P28482, Q16539, Q86Y07, P31749, P45983, P10415	491	125	16792	4.37755	0.0114571	0.000149641	0.00660407
INTERPRO	IPR001806:Small GTPase superfamily	16	3.14961	5.16299e-06	Q92963, P60953, P62070, P08134, P63000, Q92730, P15153, O14807, P10301, P60763, Q9NRY4, Q99578, P01116, P01111, P62834, P01112	500	139	18559	4.27258	0.0040499	0.000144923	0.00790654
KEGG_PATHWAY	hsa04064:NF-kappa B signaling pathway	16	3.14961	5.62024e-06	O15519, P25942, Q99558, O14920, P19174, P19838, O15111, Q00653, P43403, P43405, Q9Y4K3, Q9Y6K9, P63279, Q13114, P07948, P10415	308	87	6879	4.10748	0.00114026	1.50119e-05	0.00706133
GOTERM_BP_DIRECT	GO:0051092~positive regulation of NF-kappaB transcription factor activity	16	3.14961	7.88979e-06	O15519, P25942, Q9UM73, O14920, P16591, P19838, O15516, O15111, P10275, Q00653, Q9UQM7, P04629, P01116, Q9Y4K3, Q9Y6K9, Q13049	491	133	16792	4.11424	0.0246236	0.000300338	0.0142882
GOTERM_BP_DIRECT	GO:0043123~positive regulation of I-kappaB kinase/NF-kappaB signaling	16	3.14961	7.61738e-05	Q8NFZ5, O15519, P25942, Q8IUH5, Q99558, O14920, Q9NYY3, P55085, Q12802, P00519, P08134, P63279, Q9Y6K9, Q9Y4K3, Q13049, O15111	491	161	16792	3.39872	0.213937	0.00214696	0.137868
KEGG_PATHWAY	hsa05145:Toxoplasmosis	16	3.14961	9.89617e-05	P25942, Q92934, O14920, P27361, P19838, O15524, O15111, O15530, P28482, Q16539, P63096, Q9Y4K3, Q9Y6K9, P31749, P45983, P10415	308	110	6879	3.24864	0.0198898	0.000244973	0.124269
UP_KEYWORDS	GTPase activation	16	3.14961	0.000116088	P20936, Q15283, O43665, Q8IV04, O43566, Q96PV0, Q9Y4G8, Q96QB1, Q86YV0, Q14644, P52306, Q13671, Q9UJF2, O95294, P21359, Q9NRY4	508	197	20581	3.29046	0.0359093	0.000812334	0.15617
GOTERM_BP_DIRECT	GO:0006974~cellular response to DNA damage stimulus	16	3.14961	0.00118764	Q96EB6, P22681, O60285, P46937, P27361, P00519, O00141, P38398, P28482, O75807, P55072, Q9Y4K3, Q9Y6K9, P31749, P10415, P07948	491	208	16792	2.63074	0.976604	0.0226373	2.12921
GOTERM_MF_DIRECT	GO:0044212~transcription regulatory region DNA binding	16	3.14961	0.00158968	P43694, P35713, P46937, P19838, P35712, Q9UKT9, P10275, O14686, P35232, Q06413, Q9UQL6, P38398, P56524, P52952, P37231, P08047	496	213	16881	2.55657	0.66318	0.0144047	2.36344
KEGG_PATHWAY	hsa04630:Jak-STAT signaling pathway	16	3.14961	0.00195386	Q09472, P48736, Q92793, Q07889, O15524, P27986, O00329, Q92569, P62993, P42338, P42336, Q06124, Q07890, O00459, P31749, O14543	308	145	6879	2.46449	0.32768	0.00440163	2.42738
GOTERM_CC_DIRECT	GO:0043005~neuron projection	16	3.14961	0.00270965	P46940, P60953, P12931, Q15811, Q13972, Q9Y4G8, Q15788, Q14155, P35240, Q8WXI2, Q13526, Q96B97, P60763, Q99578, P15056, P62834	508	237	18224	2.42187	0.709827	0.0277282	3.78325
GOTERM_CC_DIRECT	GO:0016324~apical plasma membrane	16	3.14961	0.0166298	Q8TEU7, P98164, Q13572, Q969L2, P13688, Q9Y4G8, P15941, O75970, Q03135, Q02763, P08238, Q05397, P09619, P04626, P21860, P00533	508	291	18224	1.97245	0.999523	0.119662	21.2081
GOTERM_BP_DIRECT	GO:0042493~response to drug	16	3.14961	0.0335534	O75815, P12931, P43694, Q92934, P31327, P00519, O15111, Q16555, Q9UQL6, P10809, P56524, P55075, P04629, P37231, P10415, P07948	491	304	16792	1.79998	1	0.328314	46.1039
UP_KEYWORDS	Cell division	16	3.14961	0.0583875	Q16543, Q9NR09, P60953, P62140, P36873, Q9Y5X1, O43566, Q9Y5K6, P62136, O43482, Q6P1J9, Q96GD4, P30304, Q9Y265, P63096, P63279	508	388	20581	1.67067	1	0.206346	55.5106
GOTERM_BP_DIRECT	GO:0043552~positive regulation of phosphatidylinositol 3-kinase activity	15	2.95276	4.55301e-14	P36888, P60953, P12931, P22607, P16234, P17948, P35568, P63000, P10721, P09038, Q02763, Q05397, P09619, P09769, P07948	491	31	16792	16.5482	1.4384e-10	5.75362e-12	8.24341e-11
BIOCARTA	h_erk5Pathway:Role of Erk5 in Neuronal Survival	15	2.95276	9.31845e-12	P19174, P48736, P27361, Q13164, Q02078, P27986, Q06413, P62993, P42336, Q02080, P28482, P04629, P31749, P29353, P01112	160	18	1625	8.46354	2.05006e-09	5.12514e-10	1.18618e-08
BIOCARTA	h_igf1Pathway:IGF-1 Signaling Pathway	15	2.95276	2.7209e-10	P20936, P48736, P27361, Q02750, P35568, Q07889, P08069, P04049, P27986, P62993, P42336, Q06124, P29353, P45983, P01112	160	21	1625	7.25446	5.98598e-08	7.48248e-09	3.46354e-07
BIOCARTA	h_insulinPathway:Insulin Signaling Pathway	15	2.95276	2.7209e-10	P20936, P48736, P27361, Q02750, P35568, Q07889, P04049, P27986, P62993, P42336, Q06124, P06213, P29353, P01112, P45983	160	21	1625	7.25446	5.98598e-08	7.48248e-09	3.46354e-07
KEGG_PATHWAY	hsa04960:Aldosterone-regulated sodium reabsorption	15	2.95276	5.09512e-10	P31947, P48736, P27361, P35568, O00141, P27986, O00329, O15530, Q92569, P42338, P42336, P28482, O00459, P06213, P01116	308	39	6879	8.59016	1.03431e-07	1.72385e-09	6.40178e-07
BIOCARTA	h_igf1rPathway:Multiple antiapoptotic pathways from IGF-1R signaling lead to BAD phosphorylation	15	2.95276	1.60408e-09	Q92934, P27361, Q02750, P35568, Q07889, P08069, P04049, P27986, P62993, P42336, P28482, Q04917, P31749, P29353, P01112	160	23	1625	6.62364	3.52897e-07	3.20815e-08	2.04189e-06
BIOCARTA	h_her2Pathway:Role of ERBB2 in Signal Transduction and Oncology	15	2.95276	1.60408e-09	P04049, P27986, P62993, Q09472, P04626, P42336, P28482, P48736, Q02750, P27361, P21860, P00533, Q07889, P29353, P01112	160	23	1625	6.62364	3.52897e-07	3.20815e-08	2.04189e-06
BIOCARTA	h_gleevecPathway:Inhibition of Cellular Proliferation by Gleevec	15	2.95276	1.60408e-09	Q13233, Q92934, P48736, P27361, Q02750, Q07889, P04049, P27986, P46109, P62993, P42336, P45985, P31749, P01112, P45983	160	23	1625	6.62364	3.52897e-07	3.20815e-08	2.04189e-06
GOTERM_BP_DIRECT	GO:0014068~positive regulation of phosphatidylinositol 3-kinase signaling	15	2.95276	4.20955e-09	Q96EB6, P36888, P22681, P16234, P17948, P10721, Q02763, Q16620, P35968, Q05397, P09619, O43157, P55085, P21860, P09769	491	65	16792	7.89221	1.33021e-05	2.77129e-07	7.62388e-06
BIOCARTA	h_ghPathway:Growth Hormone Signaling Pathway	15	2.95276	2.77029e-08	P48736, P19174, P27361, Q02750, P35568, Q07889, O15524, P04049, P27986, P62993, P42336, P28482, P06213, P29353, P01112	160	27	1625	5.64236	6.09462e-06	3.38591e-07	3.52641e-05
BIOCARTA	h_erkPathway:Erk1/Erk2 Mapk Signaling pathway	15	2.95276	1.54282e-07	P12931, P16234, P27361, Q02750, Q07889, P08069, P04049, P62993, P67775, P28482, P00533, P36507, P29353, P01138, P01112	160	30	1625	5.07812	3.39414e-05	1.61628e-06	0.000196391
KEGG_PATHWAY	hsa04150:mTOR signaling pathway	15	2.95276	1.58537e-07	P27986, O00329, O15530, Q92569, P42338, O14920, P42336, Q15349, P28482, P48736, P27361, O00459, P35568, P31749, P15056	308	58	6879	5.77614	3.21826e-05	4.66421e-07	0.000199194
GOTERM_BP_DIRECT	GO:0006338~chromatin remodeling	15	2.95276	1.7877e-07	P06400, Q9GZN1, Q12824, Q92830, Q9Y230, Q9NPF5, O96019, P51532, Q92831, Q96T23, Q9UQL6, P56524, Q9Y265, O14497, Q9BZS1	491	86	16792	5.96505	0.000564755	9.73986e-06	0.000323769
KEGG_PATHWAY	hsa04730:Long-term depression	15	2.95276	2.50018e-07	P30154, P27361, Q02750, P10398, P08069, P04049, P67775, P28482, P01116, P63096, P36507, P01111, P07948, P15056, P01112	308	60	6879	5.5836	5.07524e-05	7.1484e-07	0.000314135
BIOCARTA	h_bcrPathway:BCR Signaling Pathway	15	2.95276	1.03881e-06	Q13233, P19174, P27361, Q02750, Q07889, P63000, P04049, P62993, P43405, Q12968, Q16539, P29353, P01112, P07948, P45983	160	34	1625	4.4807	0.000228512	8.78989e-06	0.00132233
BIOCARTA	h_biopeptidesPathway:Bioactive Peptide Induced Signaling Pathway	15	2.95276	5.07567e-06	P19174, P27361, Q02750, Q07889, P04049, P62993, Q9UQM7, P28482, Q13554, Q16539, P63096, P36507, P29353, P01112, P45983	160	38	1625	4.00905	0.00111603	3.85044e-05	0.00646082
GOTERM_MF_DIRECT	GO:0005085~guanyl-nucleotide exchange factor activity	15	2.95276	9.26552e-06	O75815, Q8TEU7, Q92565, Q8TF40, Q9P212, Q8WZA2, O95267, Q15811, Q13972, Q12967, Q07890, Q12802, Q07889, Q14155, Q9UHA4	496	118	16881	4.32639	0.0063176	0.000154565	0.0139288
GOTERM_MF_DIRECT	GO:0017124~SH3 domain binding	15	2.95276	1.02241e-05	P98164, P78324, Q07666, P22681, Q13191, Q8IZP0, Q96PV0, P00519, Q9Y5K6, Q07889, Q92835, P62993, Q96B97, Q14195, P07948	496	119	16881	4.29003	0.00696889	0.000166493	0.0153697
UP_KEYWORDS	Guanine-nucleotide releasing factor	15	2.95276	1.97318e-05	O75815, Q8TEU7, Q92565, Q9P212, Q8WZA2, O95267, Q13972, Q12967, Q07890, Q9Y4G8, Q12802, Q3MIN7, Q9NZL6, Q07889, Q14155	508	149	20581	4.07857	0.00619631	0.000177572	0.0265605
UP_KEYWORDS	Prenylation	15	2.95276	7.45059e-05	P60953, P15153, Q92730, P62070, O14807, P60763, P10301, Q96I34, Q96T49, P01116, P08134, P01111, P63000, P01112, P62834	508	168	20581	3.6173	0.0231969	0.000572281	0.100256
INTERPRO	IPR005225:Small GTP-binding protein domain	15	2.95276	0.000173109	Q92963, P60953, P15153, Q92730, P62070, O14807, P60763, P10301, P01116, Q99578, P08134, P01111, P63000, P01112, P62834	500	167	18559	3.33395	0.127224	0.00377275	0.264779
KEGG_PATHWAY	hsa04110:Cell cycle	15	2.95276	0.00118573	P06400, Q09472, P31947, Q92793, P00519, P31946, P61981, P27348, Q13309, Q15796, P62258, P62877, Q04917, P30304, P63104	308	124	6879	2.70174	0.214038	0.00276453	1.47965
KEGG_PATHWAY	hsa04728:Dopaminergic synapse	15	2.95276	0.00161465	P62140, P36873, P30154, P62136, O15516, Q13362, Q9UQM7, P67775, Q02930, O95622, Q13554, Q16539, P63096, P31749, P45983	308	128	6879	2.61731	0.279664	0.00367904	2.00989
GOTERM_MF_DIRECT	GO:0001077~transcriptional activator activity, RNA polymerase II core promoter proximal region sequence-specific binding	15	2.95276	0.0100446	Q99814, P35713, Q8IZQ8, P28347, P10275, Q02078, Q15796, Q06413, P15173, Q00653, P50222, Q02080, P52952, Q12968, P32242	496	236	16881	2.1632	0.998997	0.0673728	14.0817
GOTERM_CC_DIRECT	GO:0043025~neuronal cell body	15	2.95276	0.0576411	Q96SB3, P60953, O43665, Q9Y4G8, P00519, Q07889, Q14155, Q16555, Q13671, Q8WXI2, P60763, P63244, P04629, Q6TDP4, P29323	508	315	18224	1.70829	1	0.287092	56.9953
GOTERM_CC_DIRECT	GO:0030425~dendrite	15	2.95276	0.0868995	Q96SB3, Q13153, O43566, O75970, Q08462, O95696, Q16555, P54762, Q13671, Q9NYY3, P50406, P63244, P04629, P21359, P29323	508	335	18224	1.6063	1	0.3691	72.5326
GOTERM_MF_DIRECT	GO:0005070~SH3/SH2 adaptor activity	14	2.75591	6.05198e-09	O75815, Q15464, O43639, P12931, O14492, Q07666, Q9BX66, Q9H6Q3, Q13480, P46109, P62993, Q06124, P16333, P46108	496	56	16881	8.50857	4.13955e-06	2.29975e-07	9.09851e-06
BIOCARTA	h_rasPathway:Ras Signaling Pathway	14	2.75591	2.2692e-08	P04049, P27986, P60953, Q92934, P42336, P48736, Q12967, Q02750, P27361, P19838, P31749, P63000, O15111, P01112	160	23	1625	6.18207	4.99222e-06	2.93661e-07	2.88855e-05
BIOCARTA	h_tffPathway:Trefoil Factors Initiate Mucosal Healing	14	2.75591	1.58462e-07	Q92934, P48736, P27361, Q07889, P27986, P62993, Q05397, P04626, P42336, P28482, P00533, P31749, P29353, P01112	160	26	1625	5.46875	3.48611e-05	1.58462e-06	0.000201713
INTERPRO	IPR013151:Immunoglobulin	14	2.75591	2.69724e-07	P36888, P43628, P07333, P43626, P16234, P17948, P13688, Q16288, Q96P31, P10721, Q96PJ5, P35968, P09619, P20138	500	82	18559	6.33722	0.000211981	8.83343e-06	0.000413066
BIOCARTA	h_raccycdPathway:Influence of Ras and Rho proteins on G1 to S Transition	14	2.75591	2.79882e-07	P06400, Q13153, O14920, P27361, P19838, P63000, O15111, P04049, P27986, P42336, P28482, Q9Y6K9, P31749, P01112	160	27	1625	5.2662	6.15721e-05	2.67713e-06	0.000356272
GOTERM_BP_DIRECT	GO:0008286~insulin receptor signaling pathway	14	2.75591	3.70692e-07	O14492, Q9BX66, P51636, P35568, Q07889, P08069, Q13480, P27986, Q92569, P62993, P06213, O00459, P31749, P29353	491	78	16792	6.13839	0.0011707	1.92029e-05	0.000671356
KEGG_PATHWAY	hsa04923:Regulation of lipolysis in adipocytes	14	2.75591	7.21599e-07	P48736, P35568, Q08462, O43306, P27986, O00329, Q92569, P42338, P42336, O95622, O00459, P06213, P63096, P31749	308	56	6879	5.5836	0.000146474	2.00664e-06	0.00090665
GOTERM_BP_DIRECT	GO:0045766~positive regulation of angiogenesis	14	2.75591	3.07956e-05	Q96EB6, O14746, P43694, P19174, P17948, P05230, Q02763, O94760, P09038, P35968, P38398, P05121, P04629, P10301	491	115	16792	4.16343	0.0927304	0.00100275	0.055759
GOTERM_CC_DIRECT	GO:0043235~receptor complex	14	2.75591	5.42704e-05	P98164, P17948, Q16288, P05067, P08069, Q16620, P04626, P04629, P35916, P21860, P01133, Q08345, P06213, P00533	508	127	18224	3.95462	0.0244443	0.00107542	0.0771113
GOTERM_BP_DIRECT	GO:1901796~regulation of signal transduction by p53 class mediator	14	2.75591	6.81705e-05	O14744, Q8WUF5, Q09472, Q92794, O60285, Q9HAF1, Q96GD4, P38398, Q13526, Q8N9N5, Q16539, P55201, Q8WYH8, P31749	491	124	16792	3.86124	0.193802	0.0019927	0.123391
GOTERM_BP_DIRECT	GO:0010629~negative regulation of gene expression	14	2.75591	0.000188465	P06400, Q96EB6, Q15796, Q06413, O14746, P60953, P08922, P63244, Q02750, P19838, P36507, O95750, P31749, P01112	491	137	16792	3.49485	0.448771	0.00483062	0.340778
UP_SEQ_FEATURE	compositionally biased region:Cys-rich	14	2.75591	0.000195309	A8MQ03, P29317, Q9H175, O43609, Q5TA82, O43610, P54762, O14686, Q9C004, P54760, Q99750, P06213, P29323, O43597	505	159	20063	3.49813	0.303949	0.011259	0.332326
GOTERM_BP_DIRECT	GO:0008360~regulation of cell shape	14	2.75591	0.000233796	P10721, P20936, P35968, P07333, Q9UEE9, Q05397, O43157, P08631, Q96B97, Q9NRY4, Q96QB1, P09769, Q86Y07, Q12959	491	140	16792	3.41996	0.522352	0.00575588	0.42258
INTERPRO	IPR000008:C2 calcium-dependent membrane targeting	14	2.75591	0.000532285	P20936, Q9P212, O00329, Q15283, P42338, O95294, Q9UJF2, Q15811, P42336, P19174, P48736, Q96PV0, Q86YV0, Q14644	500	165	18559	3.14941	0.341959	0.0101551	0.812066
UP_SEQ_FEATURE	lipid moiety-binding region:S-palmitoyl cysteine	14	2.75591	0.000835549	P78352, O43665, P30086, P15941, Q03135, Q9H400, P32239, Q9GZY6, Q7Z5G4, P01116, P63096, P01111, P01112, P07948	505	185	20063	3.0065	0.787878	0.0421576	1.41445
KEGG_PATHWAY	hsa05162:Measles	14	2.75591	0.00621192	P48736, P19838, Q99704, O15111, P27986, O00329, Q92569, P42338, P42336, P63244, P05198, O00459, Q9Y4K3, P31749	308	133	6879	2.35099	0.717747	0.0130902	7.53067
UP_SEQ_FEATURE	propeptide:Removed in mature form	14	2.75591	0.00717951	P28072, P60953, P15153, Q92730, P62070, O14807, P60763, P10301, P01116, P08134, P01111, P63000, P01112, P62834	505	237	20063	2.34684	0.999998	0.183326	11.5555
GOTERM_CC_DIRECT	GO:0015629~actin cytoskeleton	14	2.75591	0.00825369	P46940, P20929, Q96SB3, Q16587, P16591, P00519, Q9Y5K6, O60237, O14974, Q9UL03, Q6TDP4, Q9NRY4, P09769, P46108	508	218	18224	2.30384	0.977161	0.0664069	11.1129
GOTERM_MF_DIRECT	GO:0003924~GTPase activity	14	2.75591	0.0209542	Q92963, P60953, P15153, Q92730, P62070, O14807, P60763, P10301, P01116, Q99578, P63096, P63000, P01112, P62834	496	234	16881	2.03624	0.999999	0.13119	27.2668
UP_SEQ_FEATURE	compositionally biased region:Poly-Gly	14	2.75591	0.033995	P20936, Q13233, Q9Y2K5, P35568, Q86YV0, P10275, Q9UQL6, P04632, Q5T754, Q8IVT5, O00458, O43497, O15266, P15056	505	292	20063	1.9048	1	0.517639	44.5353
INTERPRO	IPR002209:Heparin-binding growth factor/Fibroblast growth factor	13	2.55906	6.34602e-14	O60258, O15520, P05230, Q9GZV9, Q9NP95, O76093, P09038, P31371, P55075, P10767, P08620, O43320, O95750	500	22	18559	21.9334	4.99147e-11	5.54612e-12	9.72555e-11
UP_SEQ_FEATURE	domain:Ras-GEF	13	2.55906	1.95281e-12	Q8TEU7, Q92565, O75815, Q9P212, Q8WZA2, O95267, Q13972, Q9Y4G8, Q12967, Q07890, Q3MIN7, Q9NZL6, Q07889	505	29	20063	17.8094	3.62239e-09	5.17484e-10	3.32793e-09
SMART	SM00442:FGF	13	2.55906	2.63216e-12	O60258, O15520, P05230, Q9GZV9, Q9NP95, O76093, P09038, P31371, P55075, P10767, P08620, O43320, O95750	374	22	10057	15.8898	5.79066e-10	1.93022e-10	3.35052e-09
INTERPRO	IPR001895:Guanine-nucleotide dissociation stimulator CDC25	13	2.55906	6.97509e-12	Q8TEU7, Q92565, O75815, Q9P212, Q8WZA2, O95267, Q13972, Q9Y4G8, Q12967, Q07890, Q3MIN7, Q9NZL6, Q07889	500	30	18559	16.0845	5.48242e-09	5.48242e-10	1.06819e-08
INTERPRO	IPR023578:Ras guanine nucleotide exchange factor, domain	13	2.55906	6.97509e-12	Q8TEU7, Q92565, O75815, Q9P212, Q8WZA2, O95267, Q13972, Q9Y4G8, Q12967, Q07890, Q3MIN7, Q9NZL6, Q07889	500	30	18559	16.0845	5.48242e-09	5.48242e-10	1.06819e-08
INTERPRO	IPR008996:Cytokine, IL-1-like	13	2.55906	2.65868e-11	O60258, O15520, P05230, Q9GZV9, Q9NP95, O76093, P09038, P31371, P55075, P10767, P08620, O43320, O95750	500	33	18559	14.6222	2.08973e-08	1.74144e-09	4.07162e-08
SMART	SM00147:RasGEF	13	2.55906	2.68911e-10	Q8TEU7, Q92565, O75815, Q9P212, Q8WZA2, O95267, Q13972, Q9Y4G8, Q12967, Q07890, Q3MIN7, Q9NZL6, Q07889	374	30	10057	11.6525	5.91604e-08	1.18321e-08	3.42308e-07
BIOCARTA	h_hcmvPathway:Human Cytomegalovirus and Map Kinase Pathways	13	2.55906	2.09001e-09	P06400, Q13233, P48736, Q02750, P27361, P19838, P27986, P42336, P28482, Q16539, P08047, P36507, P31749	160	17	1625	7.76654	4.59803e-07	3.83169e-08	2.66046e-06
GOTERM_MF_DIRECT	GO:0004402~histone acetyltransferase activity	13	2.55906	9.43893e-09	Q09472, Q92794, Q15596, Q92830, Q92793, O95251, Q15788, Q9Y6Q9, O15516, Q92831, Q9H2F5, Q8WYB5, Q6ZRS2	496	48	16881	9.21762	6.45621e-06	3.22811e-07	1.41904e-05
BIOCARTA	h_ngfPathway:Nerve growth factor pathway (NGF)	13	2.55906	3.26867e-08	P04049, P27986, P62993, P42336, P19174, P48736, Q02750, P27361, Q07889, P29353, P01112, P01138, P45983	160	20	1625	6.60156	7.19105e-06	3.59554e-07	4.16082e-05
BIOCARTA	h_cxcr4Pathway:CXCR4 Signaling Pathway	13	2.55906	4.93736e-07	P19174, P27361, Q02750, P19838, P04049, P27986, Q05397, P49023, P42336, P28482, P63096, P46108, P01112	160	24	1625	5.5013	0.000108616	4.5259e-06	0.000628494
GOTERM_BP_DIRECT	GO:0071260~cellular response to mechanical stimulus	13	2.55906	8.92771e-07	Q13233, P25942, Q92934, P56524, Q99558, Q5JVS0, P45985, P27361, P19838, P00533, P31749, P63000, P45983	491	71	16792	6.2619	0.00281718	4.40796e-05	0.00161688
GOTERM_CC_DIRECT	GO:0032587~ruffle membrane	13	2.55906	2.66629e-06	Q96SB3, P29317, Q13153, P12931, Q9H6S3, Q96QB1, P63000, P35240, Q9C004, Q8IVT5, P09769, Q8TE68, O43597	508	82	18224	5.68734	0.00121509	6.07897e-05	0.00378975
BBID	100.MAPK_signaling_cascades	13	2.55906	2.89199e-06	Q13233, P27361, Q02750, Q13164, Q13163, P04049, Q99683, P28482, P45985, Q16539, P36507, O14733, P45983	54	22	388	4.24579	0.000196636	0.000196636	0.00297516
GOTERM_BP_DIRECT	GO:0042060~wound healing	13	2.55906	3.31168e-06	Q6UWU4, Q13153, P16234, P16284, O15520, P04049, P09038, Q99683, P09619, P04626, P21860, P21359, P00533	491	80	16792	5.55743	0.0104103	0.000141408	0.00599758
UP_SEQ_FEATURE	short sequence motif:Effector region	13	2.55906	8.69825e-06	P60953, P15153, Q92730, P62070, O14807, P60763, P10301, P01116, P08134, P01111, P63000, P01112, P62834	505	101	20063	5.1136	0.0160058	0.000645204	0.0148226
GOTERM_BP_DIRECT	GO:0006469~negative regulation of protein kinase activity	13	2.55906	3.07831e-05	P06400, Q15464, P31947, P13688, Q13177, P61981, O15524, P35240, O15530, P21359, P16333, P31749, O14543	491	99	16792	4.49086	0.0926947	0.00101278	0.0557364
BIOCARTA	h_fmlpPathway:fMLP induced chemokine gene expression in HMC-1 cells	13	2.55906	0.000108027	P04049, Q14012, Q13153, Q13233, P28482, Q02750, P27361, P19838, Q16539, Q12968, P36507, P63000, P01112	160	37	1625	3.56841	0.023487	0.000579521	0.137425
GOTERM_BP_DIRECT	GO:0071222~cellular response to lipopolysaccharide	13	2.55906	0.000113871	Q6P1J9, Q8NFZ5, Q06413, P12931, P30530, P25942, Q9UQL6, P05121, Q16539, P19838, P00519, Q9Y4K3, P45983	491	113	16792	3.93447	0.302221	0.00304496	0.20603
BIOCARTA	h_p38mapkPathway:p38 MAPK Signaling Pathway	13	2.55906	0.000250441	P60953, Q13233, Q9Y4G8, P63000, Q02078, Q06413, P62993, Q99683, Q02080, P45985, Q16539, P29353, P01112	160	40	1625	3.30078	0.0536133	0.0011972	0.318329
GOTERM_BP_DIRECT	GO:0006470~protein dephosphorylation	13	2.55906	0.000318982	P62140, P36873, O60346, Q9Y297, Q3ZCQ8, O95685, Q86XI6, Q9UQK1, O14974, P62136, P67775, P10415, Q12959	491	126	16792	3.52853	0.635104	0.00738541	0.576131
GOTERM_BP_DIRECT	GO:0030036~actin cytoskeleton organization	13	2.55906	0.000425188	P60953, O14492, Q96QB1, P00519, P63000, P35240, O15530, P15153, O14807, P60763, Q6TDP4, P21359, P01116	491	130	16792	3.41996	0.739169	0.00941931	0.767261
GOTERM_BP_DIRECT	GO:0051056~regulation of small GTPase mediated signal transduction	13	2.55906	0.000559807	P60953, P15153, Q15811, P60763, Q07890, Q12802, Q9NRY4, O00459, Q96QB1, P08134, Q07889, Q14155, P63000	491	134	16792	3.31787	0.829579	0.0118848	1.00902
GOTERM_BP_DIRECT	GO:0050821~protein stabilization	13	2.55906	0.000639532	Q16543, Q09472, Q13188, P49368, Q8NFZ5, P27986, P35232, P46379, P08238, P10809, Q13526, Q7Z5G4, P50749	491	136	16792	3.26908	0.867553	0.0132987	1.15194
UP_KEYWORDS	Acyltransferase	13	2.55906	0.00112204	Q09472, Q92794, Q8IUH5, Q92830, Q92793, O95251, Q15788, Q9Y6Q9, O15516, Q92831, Q8WYB5, Q9Y397, Q8WVZ1	508	171	20581	3.07999	0.297874	0.00640922	1.50002
KEGG_PATHWAY	hsa04070:Phosphatidylinositol signaling system	13	2.55906	0.00129929	P27986, Q92835, Q86XP1, Q9P212, O00329, Q92569, Q13572, P42338, Q13574, P42336, P48736, P19174, O00459	308	98	6879	2.96273	0.231971	0.00299468	1.62029
GOTERM_MF_DIRECT	GO:0046983~protein dimerization activity	13	2.55906	0.00157178	Q9Y297, Q15596, P13688, Q13188, P35609, Q8WVJ9, Q15788, Q9Y6Q9, O15516, P10275, P08238, P04626, O43435	496	150	16881	2.94964	0.659025	0.0144346	2.33712
UP_KEYWORDS	Myristate	13	2.55906	0.00336615	P51451, P12931, Q9H6Q3, Q13177, P00519, P61601, P08631, P62241, Q8WU20, P09769, P07947, P63096, P07948	508	195	20581	2.70092	0.65428	0.0178411	4.43781
KEGG_PATHWAY	hsa04726:Serotonergic synapse	13	2.55906	0.00376276	P04049, P28482, P50406, O95622, Q02750, P27361, P01116, P05067, P10398, P63096, P01111, P01112, P15056	308	111	6879	2.61574	0.534797	0.00802323	4.62622
GOTERM_BP_DIRECT	GO:0001666~response to hypoxia	13	2.55906	0.00466556	Q09472, Q13153, Q92934, Q99814, Q92793, P15941, Q8IZQ8, Q03135, Q02763, P04049, P10809, P21359, P14618	491	172	16792	2.58485	1	0.0719176	8.12079
GOTERM_BP_DIRECT	GO:0000209~protein polyubiquitination	13	2.55906	0.00788384	Q13309, P28072, P62837, P68036, Q96BD6, Q9Y297, P62877, Q13191, Q13618, Q9Y4K3, Q13049, Q92530, P10415	491	184	16792	2.41628	1	0.111783	13.3549
BIOCARTA	h_hivnefPathway:HIV-I Nef: negative effector of Fas and TNF	13	2.55906	0.012472	P06400, P20936, O15519, Q13233, Q99558, P19838, Q13177, O15111, Q99683, Q05397, O14733, P45983, P10415	160	61	1625	2.16445	0.936777	0.0415888	14.7651
GOTERM_MF_DIRECT	GO:0003714~transcription corepressor activity	13	2.55906	0.0168456	Q96EB6, Q8WUI4, O14744, Q8WUF5, P46937, P31946, Q9NPF5, P51532, P56524, Q9UKV0, Q9NRY4, Q13263, Q9BZS1	496	203	16881	2.17953	0.999991	0.107677	22.5404
KEGG_PATHWAY	hsa04310:Wnt signaling pathway	13	2.55906	0.0200067	Q09472, P15153, Q9Y297, Q9UQM7, P62877, O75116, P60763, Q92793, Q12968, Q13554, Q9Y265, P63000, P45983	308	138	6879	2.10397	0.983469	0.0409984	22.4248
GOTERM_CC_DIRECT	GO:0031965~nuclear membrane	13	2.55906	0.0269881	Q7Z569, Q86XP1, Q13153, Q15349, Q92876, Q14693, P00519, Q96RT1, Q9H2F5, P00533, Q8N201, P10415, Q9H4L5	508	229	18224	2.03652	0.999996	0.17711	32.2181
GOTERM_CC_DIRECT	GO:0005769~early endosome	13	2.55906	0.0269881	P27361, Q02750, O14964, P35240, P35968, P35232, P10809, P28482, P04629, P55085, Q30201, P36507, P62834	508	229	18224	2.03652	0.999996	0.17711	32.2181
UP_KEYWORDS	Innate immunity	13	2.55906	0.0289627	P30530, P07333, O14879, Q9UIB8, O00329, Q99683, P30203, P43405, Q9BZW8, P55085, P08631, P09769, P07948	508	261	20581	2.01793	0.999905	0.116125	32.6768
UP_KEYWORDS	ANK repeat	13	2.55906	0.0312357	Q8WUF5, Q8IWZ3, Q00653, Q13574, Q8IUH5, O94925, Q6UB99, Q96I34, Q9BZL4, P19838, Q96T49, O14974, O60237	508	264	20581	1.995	0.999954	0.123246	34.7677
GOTERM_CC_DIRECT	GO:0031410~cytoplasmic vesicle	13	2.55906	0.0320675	P32121, P09619, P04626, P51636, Q9Y5X1, P21802, P04629, Q13501, O43924, Q30201, O75970, O15524, Q03135	508	235	18224	1.98452	1	0.193778	37.0777
INTERPRO	IPR002110:Ankyrin repeat	13	2.55906	0.0435366	Q8WUF5, Q8IWZ3, Q00653, Q13574, Q8IUH5, O94925, Q6UB99, Q96I34, Q9BZL4, P19838, Q96T49, O14974, O60237	500	255	18559	1.89229	1	0.357811	49.4237
INTERPRO	IPR020683:Ankyrin repeat-containing domain	13	2.55906	0.0553122	Q8WUF5, Q8IWZ3, Q00653, Q13574, Q8IUH5, O94925, Q6UB99, Q96I34, Q9BZL4, P19838, Q96T49, O14974, O60237	500	265	18559	1.82088	1	0.420399	58.1636
KEGG_PATHWAY	hsa04141:Protein processing in endoplasmic reticulum	13	2.55906	0.0745073	P62837, P13667, Q8TAT6, Q99683, P08238, P62877, O75807, P05198, P11021, O14733, P55072, P45983, P10415	308	169	6879	1.71803	1	0.134288	62.1999
GOTERM_MF_DIRECT	GO:0005104~fibroblast growth factor receptor binding	12	2.3622	6.50609e-12	P09038, P31371, P55075, P10767, O15520, Q8WU20, Q86Z14, P08620, O43320, O95750, P05230, Q9NP95	496	22	16881	18.5641	4.45019e-09	3.70849e-10	9.78128e-09
GOTERM_BP_DIRECT	GO:0070372~regulation of ERK1 and ERK2 cascade	12	2.3622	3.60057e-11	P54762, O14744, P29317, O95267, P04626, P43405, P21802, P08922, P10301, P13688, Q8WU20, P07948	491	25	16792	16.4158	1.13778e-07	2.84445e-09	6.52097e-08
BIOCARTA	h_aktPathway:AKT Signaling Pathway	12	2.3622	1.53568e-06	P27986, O15530, Q92934, P67775, O14920, P42336, P48736, Q04917, P19838, Q9Y6K9, P31749, O15111	160	22	1625	5.53977	0.000337793	1.25129e-05	0.00195481
BIOCARTA	h_ecmPathway:Erk and PI-3 Kinase Are Necessary for Collagen Binding in Corneal Epithelia	12	2.3622	4.56003e-06	P04049, P27986, P12931, Q05397, P49023, P42336, P28482, P48736, P27361, Q02750, P29353, P01112	160	24	1625	5.07812	0.00100271	3.58283e-05	0.00580449
BIOCARTA	h_tpoPathway:TPO Signaling Pathway	12	2.3622	4.56003e-06	P20936, P04049, P27986, P62993, P42336, P48736, P19174, P27361, Q02750, Q07889, P29353, P01112	160	24	1625	5.07812	0.00100271	3.58283e-05	0.00580449
BIOCARTA	h_crebPathway:Transcription factor CREB and its extracellular signals	12	2.3622	1.83123e-05	P27986, P62993, Q9UQM7, P42336, P28482, P27361, Q16539, Q13554, Q07889, P31749, P01112, P63000	160	27	1625	4.51389	0.00402064	0.000122076	0.023308
GOTERM_BP_DIRECT	GO:0051897~positive regulation of protein kinase B signaling	12	2.3622	3.17186e-05	P09038, Q02763, P12931, P30530, P32121, Q05397, Q15811, P48736, P06213, P00533, Q13188, O43597	491	84	16792	4.88566	0.0953727	0.00102226	0.0574297
BIOCARTA	h_vegfPathway:VEGF, Hypoxia, and Angiogenesis	12	2.3622	8.37898e-05	P27986, P35968, Q05397, P49023, P42336, P48736, P35916, P19174, P05198, P17948, P29353, P01112	160	31	1625	3.93145	0.0182656	0.000472568	0.106607
GOTERM_BP_DIRECT	GO:0051091~positive regulation of sequence-specific DNA binding transcription factor activity	12	2.3622	0.00024571	P10721, Q09472, Q12824, Q9UQL6, P56524, P37231, Q8IZQ8, Q9Y4K3, Q13188, P51532, Q13049, P31749	491	105	16792	3.90852	0.540005	0.00591024	0.444069
BIOCARTA	h_agrPathway:Agrin in Postsynaptic Differentiation	12	2.3622	0.000500754	P60953, P12931, Q13153, Q05397, P49023, P28482, P27361, Q13177, P08047, P00533, P45983, P63000	160	37	1625	3.29392	0.104339	0.00224632	0.63556
INTERPRO	IPR011011:Zinc finger, FYVE/PHD-type	12	2.3622	0.00151338	O14686, Q96T23, Q9UNL4, Q8WYB5, Q92794, Q92793, Q9ULD4, Q8WYH8, P55201, Q13263, O14964, O95696	500	141	18559	3.15898	0.695906	0.02501	2.29272
UP_SEQ_FEATURE	compositionally biased region:Gln-rich	12	2.3622	0.00162305	P10275, O14686, Q8WUF5, Q8N9N5, P46937, Q9Y2K5, P35712, Q8IZQ8, O14497, Q15788, O14964, O15516	505	152	20063	3.13648	0.950866	0.0725626	2.73029
GOTERM_CC_DIRECT	GO:0016023~cytoplasmic, membrane-bounded vesicle	12	2.3622	0.0016654	P35968, O15530, P09619, P34130, P20783, P21802, Q9Y5X1, Q9H6Q3, O15524, P01138, P63000, P23560	508	138	18224	3.11948	0.53236	0.018822	2.3413
UP_SEQ_FEATURE	compositionally biased region:Poly-Gln	12	2.3622	0.00199506	P10275, Q09472, Q9UQL6, O60346, P50222, Q15596, Q96L91, Q92793, P35568, O14497, O15516, Q9Y6Q9	505	156	20063	3.05605	0.975388	0.0807472	3.34614
GOTERM_CC_DIRECT	GO:0043209~myelin sheath	12	2.3622	0.00354747	P49368, P35232, P60953, P10809, P04626, P11021, P14618, P61981, P55072, Q16555, P62834, P10415	508	152	18224	2.83216	0.802205	0.0338916	4.92582
GOTERM_BP_DIRECT	GO:0002250~adaptive immune response	12	2.3622	0.00412754	Q96PJ5, O00329, Q9Y3P8, Q9H400, P43403, Q9GZY6, Q9UIB8, P43405, P30203, Q9BZW8, P48736, P07948	491	148	16792	2.77294	0.999998	0.0658078	7.21715
GOTERM_BP_DIRECT	GO:0006511~ubiquitin-dependent protein catabolic process	12	2.3622	0.0180255	Q13309, P62837, Q8TAT6, P68036, P46379, Q9UNS2, Q9Y297, Q13501, Q13618, P63279, P55072, Q92530	491	182	16792	2.25492	1	0.209124	28.0672
GOTERM_MF_DIRECT	GO:0000977~RNA polymerase II regulatory region sequence-specific DNA binding	12	2.3622	0.0425439	Q02078, P15172, Q06413, P15173, P43694, Q02080, P85037, Q9NRY4, P19838, P08047, Q92831, Q9UKT9	496	208	16881	1.96352	1	0.227856	47.9834
UP_SEQ_FEATURE	repeat:ANK 1	12	2.3622	0.0451542	Q8IWZ3, Q8WUF5, Q00653, Q13574, Q8IUH5, Q6UB99, Q96I34, Q9BZL4, P19838, Q96T49, O14974, O60237	505	244	20063	1.95387	1	0.606094	54.4991
UP_SEQ_FEATURE	repeat:ANK 2	12	2.3622	0.0461833	Q8IWZ3, Q8WUF5, Q00653, Q13574, Q8IUH5, Q6UB99, Q96I34, Q9BZL4, P19838, Q96T49, O14974, O60237	505	245	20063	1.9459	1	0.610594	55.3276
UP_SEQ_FEATURE	repeat:1	12	2.3622	0.0608754	O14686, P46379, Q12824, P60411, P60409, O75807, P15941, P60410, Q12968, P60370, Q9BYR5, P24928	505	257	20063	1.85504	1	0.684481	65.7117
GOTERM_CC_DIRECT	GO:0000164~protein phosphatase type 1 complex	11	2.16535	6.75812e-14	Q5SWA1, Q96SB3, P62140, P41236, O75807, Q9UQ13, Q86XI6, P16333, Q6NXS1, P62136, O60927	508	13	18224	30.3549	3.08313e-11	6.16629e-12	9.61009e-11
UP_SEQ_FEATURE	domain:N-terminal Ras-GEF	11	2.16535	4.51879e-11	Q8TEU7, Q92565, Q8WZA2, O95267, Q13972, Q9Y4G8, Q12967, Q07890, Q3MIN7, Q9NZL6, Q07889	505	22	20063	19.8644	8.38235e-08	1.04779e-08	7.70096e-08
INTERPRO	IPR000651:Ras-like guanine nucleotide exchange factor, N-terminal	11	2.16535	8.73884e-11	Q8TEU7, Q92565, Q8WZA2, O95267, Q13972, Q9Y4G8, Q12967, Q07890, Q3MIN7, Q9NZL6, Q07889	500	22	18559	18.559	6.86873e-08	4.90624e-09	1.3383e-07
SMART	SM00229:RasGEFN	11	2.16535	5.79681e-10	Q8TEU7, Q92565, Q8WZA2, O95267, Q13972, Q9Y4G8, Q12967, Q07890, Q3MIN7, Q9NZL6, Q07889	374	20	10057	14.7897	1.2753e-07	2.1255e-08	7.37899e-07
GOTERM_MF_DIRECT	GO:0005158~insulin receptor binding	11	2.16535	1.09476e-08	P08069, P27986, P12931, O15530, Q9BX66, Q06124, Q8WU20, P35568, Q99704, O60496, P29353	496	31	16881	12.0767	7.4881e-06	3.56578e-07	1.64585e-05
SMART	SM00314:RA	11	2.16535	4.65703e-08	Q8TEU7, P55196, Q13671, Q8WWW0, Q9P212, Q02833, Q9Y4G8, P50749, Q12967, Q3MIN7, Q9NZL6	374	29	10057	10.1998	1.02454e-05	1.02455e-06	5.92812e-05
INTERPRO	IPR000159:Ras-association	11	2.16535	7.41346e-08	Q8TEU7, P55196, Q13671, Q8WWW0, Q9P212, Q02833, Q9Y4G8, P50749, Q12967, Q3MIN7, Q9NZL6	500	40	18559	10.2074	5.82681e-05	2.53347e-06	0.000113533
GOTERM_BP_DIRECT	GO:0043966~histone H3 acetylation	11	2.16535	3.2973e-07	P15172, Q9UNL4, Q8WYB5, Q92794, Q92830, Q9ULD4, O95251, Q8WYH8, P55201, O95696, Q92831	491	43	16792	8.74873	0.0010414	1.76599e-05	0.000597169
GOTERM_MF_DIRECT	GO:0004715~non-membrane spanning protein tyrosine kinase activity	11	2.16535	6.77725e-07	P51451, P12931, Q05397, P43403, P43405, P16591, P08631, P00519, P07947, P09769, P07948	496	46	16881	8.13863	0.000463457	1.49536e-05	0.00101888
UP_KEYWORDS	Growth regulation	11	2.16535	1.15127e-06	O95619, Q9H2F5, P63244, Q9Y230, Q13177, Q9NPF5, Q9Y265, O96019, O14543, P29353, O15524	508	57	20581	7.81845	0.000362583	1.16983e-05	0.00154987
GOTERM_BP_DIRECT	GO:0040008~regulation of growth	11	2.16535	2.58143e-06	O95619, Q9H2F5, P67775, Q9Y230, Q13177, Q9NPF5, Q9Y265, O96019, O14543, P29353, O15524	491	53	16792	7.09803	0.00812415	0.000116527	0.00467511
GOTERM_MF_DIRECT	GO:0004702~receptor signaling protein serine/threonine kinase activity	11	2.16535	2.69704e-06	P41279, Q13153, Q13233, Q99558, P45985, Q02750, Q13177, O14733, Q13163, P36507, Q13188	496	53	16881	7.06372	0.00184308	5.27065e-05	0.00405463
GOTERM_BP_DIRECT	GO:0050853~B cell receptor signaling pathway	11	2.16535	3.08641e-06	P51451, O00329, Q06413, Q9H400, P43403, Q9GZY6, P43405, P28482, P00519, P10415, P07948	491	54	16792	6.96658	0.00970566	0.000133595	0.00558962
GOTERM_BP_DIRECT	GO:0001570~vasculogenesis	11	2.16535	4.35857e-06	P20936, Q8WUI4, Q16620, P29317, P35968, Q05397, P52952, P35713, P46937, Q8IZQ8, Q03135	491	56	16792	6.71778	0.0136787	0.000174328	0.00789349
INTERPRO	IPR002219:Protein kinase C-like, phorbol ester/diacylglycerol binding	11	2.16535	9.86644e-06	Q8WWW0, P04049, Q86XP1, O95267, Q13574, O75116, Q12802, Q8IVT5, Q6VAB6, P10398, P15056	500	66	18559	6.18633	0.00772507	0.000258469	0.0151088
GOTERM_BP_DIRECT	GO:0035019~somatic stem cell population maintenance	11	2.16535	1.73267e-05	P10721, P09038, P04049, Q86UU0, Q15796, Q99814, P46937, O15520, Q15906, P24928, P15056	491	65	16792	5.78762	0.053281	0.000594963	0.0313756
GOTERM_BP_DIRECT	GO:0030334~regulation of cell migration	11	2.16535	5.50085e-05	Q9Y4D7, Q13480, Q9UIW2, O43157, P16284, P13688, P16333, Q14195, P31749, O00141, P63000	491	74	16792	5.08372	0.159562	0.00170278	0.0995787
BIOCARTA	h_badPathway:Regulation of BAD phosphorylation	11	2.16535	8.12467e-05	P10721, P08069, P27986, Q92934, P42336, P28482, P48736, Q04917, P27361, P31749, P10415	160	26	1625	4.29688	0.0177162	0.000470284	0.103373
UP_KEYWORDS	Carbohydrate metabolism	11	2.16535	0.000106929	P36873, P62140, P41236, O95685, Q16821, P06213, Q86XI6, Q9UQK1, P31749, Q6NXS1, P62136	508	94	20581	4.74097	0.0331233	0.00076526	0.143856
BIOCARTA	h_edg1Pathway:Phospholipids as signalling intermediaries	11	2.16535	0.000118267	P27986, P12931, Q05397, P42336, P16234, P28482, P48736, P27361, P63096, P31749, P63000	160	27	1625	4.13773	0.0256846	0.000619338	0.150442
SMART	SM00109:C1	11	2.16535	0.00012632	Q8WWW0, P04049, Q86XP1, O95267, Q13574, O75116, Q12802, Q8IVT5, Q6VAB6, P10398, P15056	374	65	10057	4.55068	0.0274096	0.00231334	0.160679
KEGG_PATHWAY	hsa04621:NOD-like receptor signaling pathway	11	2.16535	0.000154713	P08238, O14920, P28482, P27361, Q16539, P19838, Q96RT1, Q9Y4K3, Q9Y6K9, P45983, O15111	308	56	6879	4.38712	0.0309211	0.00037385	0.194216
UP_KEYWORDS	Alternative initiation	11	2.16535	0.000248066	P41279, P09038, Q9Y6M1, P38398, P04626, P51636, Q9H6Q3, P08631, P31946, Q99704, Q03135	508	104	20581	4.28511	0.0751748	0.00159364	0.333441
GOTERM_BP_DIRECT	GO:0010976~positive regulation of neuron projection development	11	2.16535	0.00026377	Q14012, Q16620, P04629, Q9Y4G8, Q9NRY4, Q99578, Q13554, P16333, Q14195, P62834, P07948	491	89	16792	4.22692	0.565527	0.00629542	0.476635
GOTERM_BP_DIRECT	GO:0016310~phosphorylation	11	2.16535	0.000675496	Q86XP1, O00329, Q13572, P42338, P42336, Q9UM73, P48736, P27361, Q13177, P29323, P31749	491	100	16792	3.76196	0.88179	0.0138592	1.21634
GOTERM_CC_DIRECT	GO:0005938~cell cortex	11	2.16535	0.00230674	Q05397, P49023, P21802, P16591, Q12802, Q969H4, Q9Y4K3, P05230, Q03135, Q14155, Q86YV0	508	123	18224	3.20825	0.651142	0.0247618	3.22926
GOTERM_BP_DIRECT	GO:0090263~positive regulation of canonical Wnt signaling pathway	11	2.16535	0.00270548	P09038, P28072, P12931, P31371, Q13526, P21802, P46937, O15520, P19838, Q03135, Q92530	491	120	16792	3.13496	0.999809	0.0457035	4.78809
GOTERM_CC_DIRECT	GO:0030659~cytoplasmic vesicle membrane	11	2.16535	0.0027525	P27348, P62258, Q8IUH5, Q9Y5X1, P31947, Q96B97, Q04917, O43924, P31946, P61981, P63104	508	126	18224	3.13186	0.715457	0.027544	3.84199
INTERPRO	IPR009030:Insulin-like growth factor binding protein, N-terminal	11	2.16535	0.00437934	P54762, P08069, P98164, P29317, P54760, P04626, P01133, P21860, P06213, P00533, P29323	500	139	18559	2.9374	0.968245	0.0597431	6.50052
GOTERM_BP_DIRECT	GO:0007050~cell cycle arrest	11	2.16535	0.00840654	P06400, Q96SB3, Q9UNL4, Q07666, O75807, Q13618, Q02750, P00519, Q92831, P01112, Q9UHA4	491	141	16792	2.66805	1	0.117202	14.1779
UP_KEYWORDS	Adaptive immunity	11	2.16535	0.0112421	Q96PJ5, O00329, Q9Y3P8, Q9H400, P43403, Q9GZY6, Q9UIB8, P43405, P30203, Q9BZW8, P07948	508	174	20581	2.56122	0.971599	0.0525294	14.1186
GOTERM_CC_DIRECT	GO:0016323~basolateral plasma membrane	11	2.16535	0.0293823	P78352, Q02763, P08238, P32121, P04626, Q9UHI5, P21860, Q96RT1, P00533, Q03135, Q12959	508	180	18224	2.1923	0.999999	0.186205	34.5506
GOTERM_CC_DIRECT	GO:0005667~transcription factor complex	11	2.16535	0.0439625	Q02078, P15172, Q15796, P15173, Q09472, Q99814, Q9UKV0, Q02080, P52952, P46937, O15516	508	193	18224	2.04463	1	0.241975	47.2194
GOTERM_MF_DIRECT	GO:0061630~ubiquitin protein ligase activity	11	2.16535	0.049268	Q7Z569, Q13309, P60953, Q9Y297, P22681, P62877, Q13191, Q13618, Q9Y4K3, P63279, Q13049	496	187	16881	2.00202	1	0.253875	53.2128
UP_SEQ_FEATURE	repeat:3	11	2.16535	0.0587514	O14686, P46379, P60411, P60409, O75807, P15941, P60410, Q12968, P60370, Q9BYR5, P24928	505	225	20063	1.94229	1	0.674751	64.3658
UP_SEQ_FEATURE	zinc finger region:RING-type	11	2.16535	0.0661231	Q7Z569, O14686, Q13233, P38398, P22681, P62877, Q13191, Q9Y4K3, Q13263, Q13114, Q13049	505	230	20063	1.90007	1	0.704831	68.8345
GOTERM_BP_DIRECT	GO:0043161~proteasome-mediated ubiquitin-dependent protein catabolic process	11	2.16535	0.0740446	Q96EB6, Q13362, P28072, P32121, Q9Y297, P62877, Q13618, Q9Y5K6, P55072, Q92530, O15516	491	203	16792	1.85318	1	0.546992	75.1735
GOTERM_CC_DIRECT	GO:0030424~axon	11	2.16535	0.0921938	P54762, P46940, Q13153, P62258, Q15334, P28482, P04629, P45985, P21359, P05067, P29323	508	222	18224	1.77754	1	0.380855	74.7115
UP_KEYWORDS	Glycogen metabolism	10	1.9685	6.69918e-09	P36873, P62140, P41236, O95685, Q16821, Q86XI6, Q9UQK1, P31749, Q6NXS1, P62136	508	26	20581	15.5822	2.11024e-06	9.17496e-08	9.01871e-06
GOTERM_BP_DIRECT	GO:0046580~negative regulation of Ras protein signal transduction	10	1.9685	1.92158e-08	P20936, Q15283, O43609, O95294, Q9UJF2, Q96PV0, P21359, Q86YV0, O43597, Q14644	491	25	16792	13.6798	6.07201e-05	1.23922e-06	3.48016e-05
GOTERM_BP_DIRECT	GO:0014065~phosphatidylinositol 3-kinase signaling	10	1.9685	4.18466e-08	P08069, P27986, O00329, P42338, P04626, P48736, P21359, P21860, O00459, P35568	491	27	16792	12.6665	0.000132227	2.495e-06	7.57881e-05
GOTERM_BP_DIRECT	GO:1900740~positive regulation of protein insertion into mitochondrial membrane involved in apoptotic signaling pathway	10	1.9685	1.1815e-07	P27348, Q92934, P62258, P31947, Q04917, P31946, P61981, P45983, P10415, P63104	491	30	16792	11.3999	0.000373284	6.66702e-06	0.00021398
GOTERM_BP_DIRECT	GO:0043967~histone H4 acetylation	10	1.9685	1.6221e-07	P15172, O95619, Q09472, Q9H2F5, Q96L91, Q9Y230, Q9NPF5, Q9Y265, O96019, Q15788	491	31	16792	11.0321	0.000512453	8.99266e-06	0.000293777
GOTERM_BP_DIRECT	GO:0016573~histone acetylation	10	1.9685	3.90368e-07	Q9UNL4, Q8WYB5, Q92794, Q15596, Q92793, Q6ZRS2, Q8WYH8, Q9HAF1, O15516, Q9Y6Q9	491	34	16792	10.0587	0.0012328	1.9896e-05	0.000706989
UP_SEQ_FEATURE	domain:SH3 2	10	1.9685	5.07203e-07	P46109, O43639, P62993, Q9BX66, Q15811, Q96B97, P16333, Q9Y5K6, P46108, Q5TCZ1	505	40	20063	9.93218	0.00094042	5.22688e-05	0.000864377
GOTERM_BP_DIRECT	GO:0042059~negative regulation of epidermal growth factor receptor signaling pathway	10	1.9685	6.65185e-07	P60953, P62993, O43609, P22681, Q96B97, P01133, P00533, Q14155, O14964, O43597	491	36	16792	9.49989	0.00209978	3.33643e-05	0.0012047
UP_KEYWORDS	Ectodermal dysplasia	10	1.9685	6.73167e-07	Q04695, P22607, P21802, O15520, Q02750, P01116, P36507, Q9Y6K9, Q8WVJ9, P15056	508	42	20581	9.64614	0.000212025	7.06823e-06	0.000906241
BIOCARTA	h_trkaPathway:Trka Receptor Signaling Pathway	10	1.9685	8.64138e-07	P27986, P62993, P42336, P04629, P19174, Q07889, P29353, P31749, P01138, P01112	160	14	1625	7.25446	0.000190092	7.60439e-06	0.00109999
GOTERM_BP_DIRECT	GO:0045740~positive regulation of DNA replication	10	1.9685	2.69622e-06	P08069, P60953, P16234, P45985, O15520, P06213, P00533, P29353, P01112, P63000	491	42	16792	8.14276	0.00848388	0.000119994	0.004883
KEGG_PATHWAY	hsa05216:Thyroid cancer	10	1.9685	2.83885e-06	P28482, P04629, P27361, Q02750, P01116, P37231, P36507, P01111, P15056, P01112	308	29	6879	7.70152	0.000576121	7.78763e-06	0.00356682
GOTERM_BP_DIRECT	GO:0048538~thymus development	10	1.9685	3.32265e-06	P04049, P46109, P28482, P27361, O15520, Q02750, P00519, O43435, P15056, P10415	491	43	16792	7.95339	0.0104447	0.000139985	0.00601745
GOTERM_MF_DIRECT	GO:0004721~phosphoprotein phosphatase activity	10	1.9685	5.1586e-06	P36873, P62140, O60346, P67775, Q06124, Q3ZCQ8, P30304, Q86XI6, Q12959, P62136	496	45	16881	7.56317	0.00352227	9.53601e-05	0.00775513
GOTERM_MF_DIRECT	GO:0005080~protein kinase C binding	10	1.9685	6.24854e-06	Q8WUI4, P12931, Q9UQL6, Q9UKV0, P63244, Q13501, P00519, P35568, P61981, P31749	496	46	16881	7.39876	0.0042649	0.000109584	0.00939361
GOTERM_MF_DIRECT	GO:0097110~scaffold protein binding	10	1.9685	9.02943e-06	P78352, O43639, P12931, O14920, P51636, O95622, P27361, O43497, P36507, O15111	496	48	16881	7.09047	0.00615712	0.000154392	0.0135739
GOTERM_BP_DIRECT	GO:0007519~skeletal muscle tissue development	10	1.9685	1.45709e-05	O15519, P15172, Q06413, P15173, Q09472, P50222, P53805, P21359, Q16539, Q03135	491	51	16792	6.7058	0.0450005	0.000517219	0.026386
BIOCARTA	h_ptenPathway:PTEN dependent cell cycle arrest and apoptosis	10	1.9685	1.48186e-05	P27986, O15530, P62993, Q05397, P42336, P28482, P27361, Q07889, P29353, P31749	160	18	1625	5.64236	0.00325481	0.000101873	0.0188615
BIOCARTA	h_malPathway:Role of MAL in Rho-Mediated Activation of SRF	10	1.9685	2.58122e-05	P04049, P60953, Q13233, P28482, P27361, Q02750, P36507, P45983, P01112, P63000	160	19	1625	5.34539	0.00566267	0.000162237	0.0328525
GOTERM_BP_DIRECT	GO:0070373~negative regulation of ERK1 and ERK2 cascade	10	1.9685	4.25609e-05	Q9C004, P35232, Q8IV04, O43609, Q13526, O43566, P00519, O43597, Q12959, P07948	491	58	16792	5.89648	0.125843	0.00135762	0.0770537
GOTERM_BP_DIRECT	GO:0050679~positive regulation of epithelial cell proliferation	10	1.9685	5.61115e-05	Q92934, P31371, P04626, P21802, O15520, Q13163, P00533, P05230, O43435, P01112	491	60	16792	5.69993	0.162486	0.00172005	0.101574
GOTERM_BP_DIRECT	GO:0032092~positive regulation of protein binding	10	1.9685	6.41464e-05	Q9Y4D7, O14746, P08238, Q09472, Q9NYY3, Q9Y4G8, Q30201, Q13188, Q03135, Q14155	491	61	16792	5.60649	0.183484	0.00191052	0.116111
GOTERM_CC_DIRECT	GO:0005884~actin filament	10	1.9685	7.44205e-05	P46940, Q02763, P12931, O14492, P15153, P08631, Q12802, P07947, P35609, P63000	508	65	18224	5.51908	0.0333676	0.00135656	0.105728
GOTERM_CC_DIRECT	GO:0005901~caveola	10	1.9685	7.44205e-05	P12931, P51636, P28482, Q7Z699, P08631, P27361, P06213, Q96QB1, P35568, Q03135	508	65	18224	5.51908	0.0333676	0.00135656	0.105728
GOTERM_BP_DIRECT	GO:0043087~regulation of GTPase activity	10	1.9685	0.000106656	Q8TEU7, P46940, Q16620, Q05397, Q9UJF2, O43157, Q96PV0, P21359, P46108, Q86YV0	491	65	16792	5.26148	0.286127	0.00287663	0.192987
GOTERM_BP_DIRECT	GO:0043627~response to estrogen	10	1.9685	0.000106656	Q02763, O14686, Q09472, P38398, P09619, P10809, P53805, P28482, P37231, Q03135	491	65	16792	5.26148	0.286127	0.00287663	0.192987
BIOCARTA	h_ceramidePathway:Ceramide Signaling Pathway	10	1.9685	0.000107127	P04049, Q13233, Q92934, P28482, P45985, P27361, Q02750, P19838, P45983, P10415	160	22	1625	4.61648	0.0232936	0.000589056	0.13628
UP_SEQ_FEATURE	domain:Ig-like C2-type 4	10	1.9685	0.000118672	P10721, Q96PJ5, P35968, P07333, P09619, P16234, P16284, P35916, P17948, Q96P31	505	76	20063	5.22746	0.197602	0.00731147	0.20205
GOTERM_MF_DIRECT	GO:0002039~p53 binding	10	1.9685	0.000140587	Q96EB6, Q09472, P10809, Q12824, O60285, Q8N9N5, Q92793, P15941, Q16288, P51532	496	67	16881	5.07974	0.0916891	0.00177931	0.21115
GOTERM_BP_DIRECT	GO:0071300~cellular response to retinoic acid	10	1.9685	0.000190768	A1A4E9, Q06413, P15173, P46937, P15941, P37231, Q16288, P07947, O43435, P07948	491	70	16792	4.88566	0.452769	0.00485017	0.344935
INTERPRO	IPR019787:Zinc finger, PHD-finger	10	1.9685	0.000264776	O14686, Q96T23, Q9UNL4, Q8WYB5, Q92794, Q9ULD4, Q8WYH8, P55201, Q13263, O95696	500	79	18559	4.69848	0.187908	0.00519001	0.404721
GOTERM_BP_DIRECT	GO:1900034~regulation of cellular response to heat	10	1.9685	0.000323973	Q96EB6, Q99615, P08238, Q09472, P62258, Q9UQM7, P28482, P27361, Q92793, Q13554	491	75	16792	4.55995	0.640816	0.00744601	0.585122
GOTERM_BP_DIRECT	GO:0030324~lung development	10	1.9685	0.000358172	P09038, O76093, Q15796, P46379, Q09472, Q99814, P21802, P00533, P05230, P62136	491	76	16792	4.49995	0.67762	0.00811099	0.646698
GOTERM_BP_DIRECT	GO:0035023~regulation of Rho protein signal transduction	10	1.9685	0.0005769	P04049, Q15811, Q13972, Q12802, Q9H6S3, Q07890, Q96QB1, Q8TE68, Q07889, Q14155	491	81	16792	4.22217	0.838545	0.0121639	1.03968
INTERPRO	IPR001965:Zinc finger, PHD-type	10	1.9685	0.000645617	O14686, Q96T23, Q9UNL4, Q8WYB5, Q92794, Q9ULD4, Q8WYH8, P55201, Q13263, O95696	500	89	18559	4.17056	0.398073	0.0117357	0.98417
UP_KEYWORDS	Stress response	10	1.9685	0.000813791	P27986, Q99683, P08238, P10809, P45985, O75807, Q16539, O00459, O14733, O00141	508	100	20581	4.05138	0.226205	0.00482697	1.09002
GOTERM_CC_DIRECT	GO:0001726~ruffle	10	1.9685	0.000891217	P46940, P20936, P35240, Q13153, O14492, Q9Y5X1, P19174, P00519, Q9Y5K6, Q14155	508	90	18224	3.986	0.334074	0.0112302	1.25933
GOTERM_BP_DIRECT	GO:0007517~muscle organ development	10	1.9685	0.00114516	Q96EB6, P20929, Q02078, P15172, Q06413, O14807, Q02080, P85037, P35712, O43435	491	89	16792	3.84265	0.973238	0.0221025	2.05379
INTERPRO	IPR014756:Immunoglobulin E-set	10	1.9685	0.0023842	Q9Y4D7, Q9UIW2, Q00653, P32121, O43157, P08581, O43924, Q12968, P19838, A8K2U0	500	107	18559	3.46897	0.846832	0.035438	3.58962
GOTERM_BP_DIRECT	GO:0007229~integrin-mediated signaling pathway	10	1.9685	0.00241584	O95866, P12931, Q05397, P43405, Q06124, P08631, P13688, Q13618, Q96RT1, P09769	491	99	16792	3.4545	0.999521	0.042031	4.28604
UP_SEQ_FEATURE	lipid moiety-binding region:N-myristoyl glycine	10	1.9685	0.00263149	P51451, P61601, P12931, Q9H6Q3, P08631, Q8WU20, Q13177, P63096, P07947, P07948	505	116	20063	3.42489	0.992462	0.0968171	4.39119
UP_KEYWORDS	Endocytosis	10	1.9685	0.00307577	Q13671, Q9UKS6, P98164, P42338, Q15811, Q9Y5X1, P48736, Q96B97, P00519, P05067	508	121	20581	3.34825	0.621053	0.0165912	4.06229
KEGG_PATHWAY	hsa04622:RIG-I-like receptor signaling pathway	10	1.9685	0.0036855	Q13233, O14920, Q13526, Q16539, P19838, Q9Y4K3, Q9Y6K9, Q13114, P45983, O15111	308	70	6879	3.19063	0.527416	0.00794211	4.53324
INTERPRO	IPR013761:Sterile alpha motif/pointed domain	10	1.9685	0.00434479	P54762, Q86XP1, P29317, Q99683, Q8WXI2, P54760, Q9H706, Q969H4, Q96QB1, P29323	500	117	18559	3.17248	0.967368	0.0603298	6.45083
SMART	SM00249:PHD	10	1.9685	0.00559919	O14686, Q96T23, Q9UNL4, Q8WYB5, Q92794, Q9ULD4, Q8WYH8, P55201, Q13263, O95696	374	89	10057	3.02139	0.709248	0.054602	6.89801
GOTERM_BP_DIRECT	GO:0016569~covalent chromatin modification	10	1.9685	0.00583631	P06400, Q96T23, P46379, Q12824, Q9Y6J0, Q8N9N5, Q15906, O14497, Q13263, P51532	491	113	16792	3.02651	1	0.0866813	10.0585
GOTERM_MF_DIRECT	GO:0044325~ion channel binding	10	1.9685	0.00602054	P27348, P12931, P08238, P62258, Q04917, P07947, P35609, Q03135, Q12959, P07948	496	113	16881	3.01188	0.983925	0.0443753	8.67869
GOTERM_BP_DIRECT	GO:0006461~protein complex assembly	10	1.9685	0.00690708	P78352, P25942, Q15370, Q15334, P30154, P27361, Q92793, Q30201, Q9Y5K6, Q9Y4K3	491	116	16792	2.94824	1	0.0999442	11.7969
GOTERM_CC_DIRECT	GO:0005770~late endosome	10	1.9685	0.00707747	P12931, P28482, P04629, Q9H6Q3, Q13501, P27361, Q9Y4G8, Q02750, P36507, P62834	508	122	18224	2.94049	0.960789	0.0582145	9.60267
BIOCARTA	h_tollPathway:Toll-Like Receptor Pathway	10	1.9685	0.00883388	Q13233, Q99558, O14920, P45985, Q16539, P19838, Q9Y4K3, Q9Y6K9, P45983, O15111	160	38	1625	2.6727	0.858023	0.0305104	10.6804
GOTERM_CC_DIRECT	GO:0030496~midbody	10	1.9685	0.0100446	P46940, Q6UWU4, Q9NR09, P60953, P36873, Q96GD4, Q13526, P63244, P11021, P63096	508	129	18224	2.78093	0.989983	0.0789175	13.3675
GOTERM_BP_DIRECT	GO:0051726~regulation of cell cycle	10	1.9685	0.0105007	P06400, P09038, Q13309, O95273, P12931, Q09472, Q9Y297, Q92905, P30304, P63244	491	124	16792	2.75803	1	0.138935	17.4018
UP_KEYWORDS	Keratin	10	1.9685	0.0136991	A1A4E9, Q04695, Q15323, P19013, O76013, P60411, P60409, P60410, P60370, Q9BYR5	508	153	20581	2.64796	0.987029	0.0618989	16.9475
INTERPRO	IPR013098:Immunoglobulin I-set	10	1.9685	0.0140702	Q16620, P35968, P09619, P22607, P16234, P21802, Q8N441, P35916, P17948, Q16288	500	141	18559	2.63248	0.999985	0.157473	19.5076
GOTERM_BP_DIRECT	GO:0019221~cytokine-mediated signaling pathway	10	1.9685	0.0146639	P10721, P36888, P07333, O14492, Q92934, P16591, P08631, P01116, O14543, O15524	491	131	16792	2.61066	1	0.180157	23.4742
GOTERM_BP_DIRECT	GO:0006897~endocytosis	10	1.9685	0.0207857	Q13671, Q9UKS6, P98164, P60953, Q9Y5X1, P48736, Q96B97, P05067, Q16555, P01112	491	139	16792	2.4604	1	0.233178	31.6423
INTERPRO	IPR001478:PDZ domain	10	1.9685	0.0244409	Q8TEU7, P55196, P78352, Q96SB3, Q8WXI2, Q9Y4G8, Q969H4, Q96RT1, O75970, Q12959	500	155	18559	2.39471	1	0.242586	31.5419
GOTERM_CC_DIRECT	GO:0005815~microtubule organizing center	10	1.9685	0.0274715	Q9NR09, P60953, Q02833, Q05397, P28482, Q9P278, Q02750, Q13554, P07947, Q9Y265	508	153	18224	2.34471	0.999997	0.177511	32.6952
UP_SEQ_FEATURE	repeat:ANK 4	10	1.9685	0.0281691	Q8IWZ3, Q00653, Q8IUH5, Q6UB99, Q96I34, Q9BZL4, P19838, Q96T49, O14974, O60237	505	170	20063	2.33698	1	0.460074	38.5503
KEGG_PATHWAY	hsa05146:Amoebiasis	10	1.9685	0.0465155	P27986, O00329, Q92569, P42338, Q05397, P42336, P48736, P19838, O00459, P35609	308	106	6879	2.10702	0.999937	0.0904427	45.0351
GOTERM_BP_DIRECT	GO:0007010~cytoskeleton organization	10	1.9685	0.0467121	P51451, A1A4E9, Q01082, Q9P212, O95619, Q15323, P19013, Q96B97, Q9Y5K6, Q16555	491	161	16792	2.1242	1	0.412739	57.9536
UP_KEYWORDS	Manganese	10	1.9685	0.0515001	O43306, P81605, P49842, P36873, P62140, O60346, P67775, P00519, Q08462, P62136	508	194	20581	2.08834	1	0.187947	50.9243
UP_SEQ_FEATURE	repeat:4	10	1.9685	0.0540778	O14686, P46379, P60411, P60409, O75807, P15941, P60410, P60370, Q9BYR5, P24928	505	192	20063	2.0692	1	0.647147	61.2274
BIOCARTA	h_PparaPathway:Mechanism of Gene Regulation by Peroxisome Proliferators via PPARa(alpha)	10	1.9685	0.0606249	P06400, P27986, Q09472, P42336, P28482, P48736, P27361, Q92793, P08047, Q15788	160	52	1625	1.95312	0.999999	0.163632	54.8916
UP_SEQ_FEATURE	repeat:ANK 3	10	1.9685	0.0785184	Q8IWZ3, Q00653, Q8IUH5, Q6UB99, Q96I34, Q9BZL4, P19838, Q96T49, O14974, O60237	505	207	20063	1.91926	1	0.748165	75.1813
UP_SEQ_FEATURE	compositionally biased region:Poly-Lys	10	1.9685	0.0965351	Q14684, P38398, Q92794, Q13574, Q9UJF2, O14807, O43257, Q12802, P00519, P51532	505	216	20063	1.83929	1	0.802776	82.273
GOTERM_BP_DIRECT	GO:0001701~in utero embryonic development	10	1.9685	0.0976819	P10275, Q15796, Q9UNS2, Q6UB99, P21802, Q92830, P19174, P35713, P35712, P15941	491	187	16792	1.82886	1	0.634177	84.4575
INTERPRO	IPR023152:Ras GTPase-activating protein, conserved site	9	1.77165	6.73113e-10	P46940, P20936, Q15283, O95294, Q9UJF2, Q96PV0, P21359, Q86YV0, Q14644	500	14	18559	23.8616	5.29067e-07	3.52711e-08	1.03083e-06
UP_SEQ_FEATURE	domain:Ras-GAP	9	1.77165	8.27284e-10	P46940, P20936, Q15283, O95294, Q9UJF2, Q96PV0, P21359, Q86YV0, Q14644	505	15	20063	23.8372	1.53461e-06	1.53461e-07	1.40986e-06
INTERPRO	IPR001936:Ras GTPase-activating protein	9	1.77165	2.75085e-09	P46940, P20936, Q15283, O95294, Q9UJF2, Q96PV0, P21359, Q86YV0, Q14644	500	16	18559	20.8789	2.16217e-06	1.2012e-07	4.21277e-06
SMART	SM00323:RasGAP	9	1.77165	8.21144e-09	P46940, P20936, Q15283, O95294, Q9UJF2, Q96PV0, P21359, Q86YV0, Q14644	374	14	10057	17.2867	1.80652e-06	2.58074e-07	1.04527e-05
GOTERM_BP_DIRECT	GO:0030878~thyroid gland development	9	1.77165	3.46823e-07	P04049, P28482, P55075, P52952, P27361, O15520, Q02750, O43435, P15056	491	25	16792	12.3119	0.00109536	1.82659e-05	0.000628127
UP_SEQ_FEATURE	domain:Bromo	9	1.77165	4.04644e-07	Q09472, Q92830, Q92793, Q9ULD4, P55201, Q13263, P51532, O95696, Q92831	505	29	20063	12.3296	0.000750334	4.41529e-05	0.000689596
GOTERM_BP_DIRECT	GO:0042113~B cell activation	9	1.77165	1.24179e-06	O00329, P25942, P10809, Q9UQL6, P43403, Q9GZY6, P56524, Q9UKV0, Q9UKT9	491	29	16792	10.6137	0.00391636	5.94535e-05	0.00224897
GOTERM_BP_DIRECT	GO:0005977~glycogen metabolic process	9	1.77165	1.24179e-06	P36873, P62140, P41236, O95685, Q16821, Q86XI6, Q9UQK1, Q6NXS1, P62136	491	29	16792	10.6137	0.00391636	5.94535e-05	0.00224897
GOTERM_MF_DIRECT	GO:0042169~SH2 domain binding	9	1.77165	1.28827e-06	P12931, Q9Y3P8, Q05397, Q9GZY6, P63244, Q13501, Q96QB1, P35568, P46108	496	29	16881	10.5624	0.000880789	2.75364e-05	0.00193676
UP_SEQ_FEATURE	domain:Ras-associating	9	1.77165	1.53261e-06	Q8TEU7, Q13671, Q8WWW0, Q02833, Q9Y4G8, P50749, Q12967, Q3MIN7, Q9NZL6	505	34	20063	10.5164	0.00283896	0.00014214	0.00261186
GOTERM_BP_DIRECT	GO:0046326~positive regulation of glucose import	9	1.77165	1.65038e-06	P27986, O14746, Q9BX66, Q16539, P06213, P35568, O95750, P31749, P62834	491	30	16792	10.2599	0.00520163	7.66913e-05	0.00298895
GOTERM_BP_DIRECT	GO:0071364~cellular response to epidermal growth factor stimulus	9	1.77165	3.62467e-06	P46940, Q96SB3, O60658, O15530, P04626, Q9H706, P19174, P00533, P31749	491	33	16792	9.32716	0.0113886	0.000150699	0.00656441
GOTERM_BP_DIRECT	GO:0001932~regulation of protein phosphorylation	9	1.77165	4.61984e-06	Q8TF40, Q96SB3, Q05397, P16591, P48736, Q9P278, O14543, O15524, P07948	491	34	16792	9.05283	0.0144927	0.000182467	0.00836662
UP_SEQ_FEATURE	domain:SH3 1	9	1.77165	4.65076e-06	P46109, O43639, P62993, Q9BX66, Q15811, Q96B97, P16333, P46108, Q5TCZ1	505	39	20063	9.16816	0.00859007	0.000410733	0.00792557
GOTERM_BP_DIRECT	GO:0071902~positive regulation of protein serine/threonine kinase activity	9	1.77165	5.83697e-06	Q14012, P07333, P12931, P08238, P67775, Q02750, P36507, Q13188, O43597	491	35	16792	8.79418	0.0182758	0.000224912	0.0105708
BIOCARTA	h_cblPathway:CBL mediated ligand-induced downregulation of EGF receptors	9	1.77165	5.96731e-06	P07333, P12931, P62993, P22681, P08581, P16234, Q96B97, P01133, P00533	160	13	1625	7.03125	0.00131195	4.23479e-05	0.00759576
INTERPRO	IPR020849:Small GTPase superfamily, Ras type	9	1.77165	7.62666e-06	Q92963, P62070, O14807, P10301, P01116, Q99578, P01111, P62834, P01112	500	39	18559	8.56569	0.00597664	0.000206688	0.0116792
UP_SEQ_FEATURE	zinc finger region:Phorbol-ester/DAG-type	9	1.77165	1.42761e-05	Q8WWW0, P04049, O95267, O75116, Q12802, Q8IVT5, Q6VAB6, P10398, P15056	505	45	20063	7.94574	0.0261348	0.000980348	0.0243267
INTERPRO	IPR001487:Bromodomain	9	1.77165	1.63568e-05	Q09472, Q92830, Q92793, Q9ULD4, P55201, Q13263, P51532, O95696, Q92831	500	43	18559	7.76888	0.0127742	0.000414641	0.0250465
GOTERM_MF_DIRECT	GO:0032947~protein complex scaffold	9	1.77165	1.73815e-05	P32121, P51636, Q15811, P63244, Q6TDP4, Q12802, Q03135, Q12959, Q9UHA4	496	40	16881	7.65771	0.0118187	0.000270169	0.0261281
BIOCARTA	h_cd40Pathway:CD40L Signaling Pathway	9	1.77165	2.51045e-05	P25942, Q13233, Q99558, O14920, P19838, Q9Y4K3, Q9Y6K9, Q13114, O15111	160	15	1625	6.09375	0.00550783	0.000162429	0.0319518
GOTERM_MF_DIRECT	GO:0030971~receptor tyrosine kinase binding	9	1.77165	3.03393e-05	P22681, Q13191, Q06124, P63244, Q13501, P19174, O00459, P16333, P61981	496	43	16881	7.12345	0.0205386	0.000441443	0.0456023
BIOCARTA	h_achPathway:Role of nicotinic acetylcholine receptors in the regulation of apoptosis	9	1.77165	4.60599e-05	P27986, O14746, P12931, Q92934, Q05397, P42336, P48736, Q04917, P31749	160	16	1625	5.71289	0.0100822	0.000281444	0.0586156
UP_KEYWORDS	S-nitrosylation	9	1.77165	4.93253e-05	Q96EB6, O94760, P08238, O14920, P01116, P19838, Q16555, P45983, P01112	508	54	20581	6.7523	0.0154178	0.000388371	0.0663833
GOTERM_BP_DIRECT	GO:0008630~intrinsic apoptotic signaling pathway in response to DNA damage	9	1.77165	5.73564e-05	Q96EB6, P27986, P29317, P38398, Q92934, P31947, Q9P278, P00519, P10415	491	47	16792	6.54886	0.165774	0.00174128	0.103827
GOTERM_BP_DIRECT	GO:0042110~T cell activation	9	1.77165	5.73564e-05	O43639, O00329, P10809, P43403, P48736, Q9H6Q3, P16333, Q12959, Q9BZS1	491	47	16792	6.54886	0.165774	0.00174128	0.103827
UP_SEQ_FEATURE	domain:Ig-like C2-type 5	9	1.77165	6.47229e-05	P10721, P35968, P07333, P09619, P16234, P16284, P35916, P17948, Q96P31	505	55	20063	6.50106	0.113137	0.00413161	0.110244
SMART	SM00297:BROMO	9	1.77165	0.000129593	Q09472, Q92830, Q92793, Q9ULD4, P55201, Q13263, P51532, O95696, Q92831	374	42	10057	5.76222	0.0281097	0.00219085	0.164839
BIOCARTA	h_telPathway:Telomeres, Telomerase, Cellular Aging, and Immortality	9	1.77165	0.000131817	P06400, P08069, O14746, P67775, P01116, P00533, P31749, P24928, P10415	160	18	1625	5.07812	0.0285852	0.000674231	0.167666
GOTERM_BP_DIRECT	GO:0048511~rhythmic process	9	1.77165	0.00015873	Q00653, Q9Y297, O75116, P63244, Q92793, P37231, P08047, Q92831, P45983	491	54	16792	5.69993	0.394455	0.00410325	0.287085
BIOCARTA	h_epoPathway:EPO Signaling Pathway	9	1.77165	0.000208912	P04049, P62993, P19174, P27361, Q02750, Q07889, P29353, P45983, P01112	160	19	1625	4.81086	0.044925	0.00102093	0.265606
GOTERM_BP_DIRECT	GO:0006661~phosphatidylinositol biosynthetic process	9	1.77165	0.000264093	P09038, P27986, Q92835, O00329, Q92569, P42338, P42336, P48736, O00459	491	58	16792	5.30683	0.565971	0.00625588	0.477218
BIOCARTA	h_bArrestin-srcPathway:Roles of √Ø¬ø¬Ω-arrestin-dependent Recruitment of Src Kinases in GPCR Signaling	9	1.77165	0.000319501	P04049, P12931, P28482, P08631, P27361, Q02750, P36507, P09769, P01112	160	20	1625	4.57031	0.0678872	0.00149466	0.405944
GOTERM_BP_DIRECT	GO:0007249~I-kappaB kinase/NF-kappaB signaling	9	1.77165	0.000335032	Q8NFZ5, Q00653, Q99558, O14920, O75116, P19838, Q9Y4K3, Q9Y6K9, O15111	491	60	16792	5.12994	0.653155	0.00764367	0.605038
BIOCARTA	h_sppaPathway:Aspirin Blocks Signaling Pathway Involved in Platelet Activation	9	1.77165	0.000473632	P04049, P12931, Q05397, P43405, P28482, P27361, Q02750, P63096, P01112	160	21	1625	4.35268	0.0989763	0.00216897	0.601233
GOTERM_BP_DIRECT	GO:0030512~negative regulation of transforming growth factor beta receptor signaling pathway	9	1.77165	0.000523546	Q96EB6, Q86UU0, Q15796, O15530, P51636, Q13526, P11021, Q8N907, Q03135	491	64	16792	4.80932	0.808877	0.0113478	0.943955
GOTERM_MF_DIRECT	GO:0001047~core promoter binding	9	1.77165	0.00054071	P06400, P15172, P15173, Q09472, Q9UQL6, P56524, P24928, O15516, Q9BZS1	496	64	16881	4.78607	0.309228	0.00567531	0.809824
GOTERM_BP_DIRECT	GO:0046330~positive regulation of JNK cascade	9	1.77165	0.000582057	Q99683, P60953, O95267, P35916, P55085, P50749, O95750, Q13188, P01112	491	65	16792	4.73533	0.841156	0.0121907	1.04893
GOTERM_BP_DIRECT	GO:0050790~regulation of catalytic activity	9	1.77165	0.00064574	P10275, Q13362, Q15435, P53805, Q9UQ13, Q86XI6, Q96T49, Q9UQK1, O00141	491	66	16792	4.66358	0.870127	0.0133392	1.16306
BBID	104.Insulin_signaling	9	1.77165	0.000666213	P04049, P27986, O15530, P62993, Q06124, P28482, P35568, Q07889, P31749	54	17	388	3.80392	0.0443061	0.022404	0.683265
BIOCARTA	h_il2Pathway:IL 2 signaling pathway	9	1.77165	0.000683063	P04049, P62993, P43405, P27361, Q02750, Q07889, P29353, P45983, P01112	160	22	1625	4.15483	0.139572	0.00300199	0.866023
GOTERM_BP_DIRECT	GO:0001938~positive regulation of endothelial cell proliferation	9	1.77165	0.000871187	Q96EB6, P09038, Q02763, P35968, P51636, P35916, P21359, Q96T49, P31749	491	69	16792	4.46082	0.936337	0.0170661	1.5661
GOTERM_BP_DIRECT	GO:0043154~negative regulation of cysteine-type endopeptidase activity involved in apoptotic process	9	1.77165	0.000871187	Q8TF40, P04049, P12931, P32121, P62258, P31947, Q13163, P31749, P01138	491	69	16792	4.46082	0.936337	0.0170661	1.5661
UP_SEQ_FEATURE	domain:SAM	9	1.77165	0.00113687	P54762, Q86XP1, P29317, Q8WXI2, P54760, Q9H706, Q969H4, Q96QB1, P29323	505	83	20063	4.30793	0.878774	0.055434	1.9199
GOTERM_MF_DIRECT	GO:0019900~kinase binding	9	1.77165	0.00155742	P06400, P78352, Q16543, O60658, P12931, P08238, Q9Y3P8, P04629, P13688	496	75	16881	4.08411	0.655653	0.0144981	2.316
BIOCARTA	h_stressPathway:TNF/Stress Related Signaling	9	1.77165	0.00178674	Q13233, Q99558, O14920, P45985, Q16539, P19838, Q9Y6K9, P45983, O15111	160	25	1625	3.65625	0.325265	0.00753751	2.25073
BIOCARTA	h_vdrPathway:Control of Gene Expression by Vitamin D Receptor	9	1.77165	0.00236935	Q09472, Q15596, Q92793, O96019, O14497, P51532, Q15788, Q92831, Q9Y6Q9	160	26	1625	3.51562	0.406593	0.0096178	2.97448
GOTERM_BP_DIRECT	GO:0030307~positive regulation of cell growth	9	1.77165	0.00310903	P60953, Q04695, P04626, P31947, Q13163, P00533, Q13049, P31749, P10415	491	84	16792	3.66424	0.999947	0.051259	5.48344
UP_SEQ_FEATURE	cross-link:Glycyl lysine isopeptide (Lys-Gly) (interchain with G-Cter in SUMO)	9	1.77165	0.004186	P10275, Q06413, P56524, Q14693, P35712, P08047, Q9Y4K3, Q9Y6K9, Q15788	505	102	20063	3.50547	0.999583	0.134198	6.89924
UP_SEQ_FEATURE	lipid moiety-binding region:S-geranylgeranyl cysteine	9	1.77165	0.00590315	P60953, P15153, Q92730, O14807, P60763, P10301, P08134, P62834, P63000	505	108	20063	3.31073	0.999983	0.164768	9.59767
GOTERM_CC_DIRECT	GO:0043197~dendritic spine	9	1.77165	0.00676329	P78352, Q96SB3, O43665, P32121, P36873, O43566, P05067, P35609, P62136	508	100	18224	3.22866	0.954704	0.0567157	9.19527
GOTERM_MF_DIRECT	GO:0047485~protein N-terminus binding	9	1.77165	0.007647	P27348, P36873, Q9BT49, Q9H6Q3, Q02750, Q9Y4K3, P51532, Q15788, Q9Y6Q9	496	97	16881	3.15782	0.994756	0.0537703	10.8996
GOTERM_MF_DIRECT	GO:0005178~integrin binding	9	1.77165	0.0120664	P35968, P12931, P49023, P43405, Q96RT1, P00533, P05230, P35609, P07948	496	105	16881	2.91722	0.999752	0.0796818	16.6822
KEGG_PATHWAY	hsa04920:Adipocytokine signaling pathway	9	1.77165	0.0122021	O14920, Q06124, P19838, P35568, Q9Y6K9, O14543, P31749, P45983, O15111	308	70	6879	2.87157	0.917277	0.0253661	14.2948
GOTERM_CC_DIRECT	GO:0030426~growth cone	9	1.77165	0.0157746	P46940, Q96SB3, P22681, Q13972, Q8IZP0, P60763, P00519, Q14195, Q16555	508	116	18224	2.78333	0.99929	0.11564	20.2286
UP_SEQ_FEATURE	domain:Fibronectin type-III 2	9	1.77165	0.0192134	P54762, P08069, Q02763, P29317, P30530, P54760, P08922, P06213, P29323	505	133	20063	2.68841	1	0.365894	28.1524
UP_SEQ_FEATURE	domain:Fibronectin type-III 1	9	1.77165	0.0200017	P54762, P08069, Q02763, P29317, P30530, P54760, P08922, P06213, P29323	505	134	20063	2.66835	1	0.374054	29.1302
GOTERM_BP_DIRECT	GO:0030308~negative regulation of cell growth	9	1.77165	0.0254554	Q96EB6, Q96SB3, P35232, P67775, P85037, P63244, P37231, P51532, P10415	491	121	16792	2.54377	1	0.268155	37.3113
KEGG_PATHWAY	hsa04350:TGF-beta signaling pathway	9	1.77165	0.0330863	Q15796, Q09472, P62877, P67775, P28482, P30154, P27361, Q92793, P08047	308	84	6879	2.39297	0.998919	0.0660211	34.4755
GOTERM_BP_DIRECT	GO:0000086~G2/M transition of mitotic cell cycle	9	1.77165	0.0476547	Q13309, P62140, Q07666, P62258, Q9Y297, P30304, O14974, O60237, P61981	491	137	16792	2.24669	1	0.416956	58.7002
UP_SEQ_FEATURE	DNA-binding region:Basic motif	9	1.77165	0.0538782	P15172, P15173, Q99814, Q02930, Q15596, Q15788, Q8WVJ9, O15516, Q9Y6Q9	505	163	20063	2.19361	1	0.64948	61.0876
KEGG_PATHWAY	hsa04713:Circadian entrainment	9	1.77165	0.060954	O43306, Q9UQM7, P28482, O95622, P27361, O43497, Q13554, P63096, Q08462	308	95	6879	2.11589	0.999997	0.116576	54.6243
KEGG_PATHWAY	hsa04922:Glucagon signaling pathway	9	1.77165	0.0739118	Q96EB6, Q09472, Q02930, Q9UQM7, Q92793, P14618, Q13554, Q08462, P31749	308	99	6879	2.0304	1	0.134397	61.8931
GOTERM_MF_DIRECT	GO:0008201~heparin binding	9	1.77165	0.0990659	O95866, P09038, P31371, P21802, Q8N441, O15520, P05067, P08620, P05230	496	160	16881	1.91443	1	0.427348	79.1619
SMART	SM00239:C2	9	1.77165	0.0995717	P20936, Q9P212, Q15283, O95294, Q9UJF2, Q15811, P19174, Q96PV0, Q14644	374	127	10057	1.90562	1	0.473215	73.6873
INTERPRO	IPR001824:Tyrosine-protein kinase, receptor class III, conserved site	8	1.5748	7.61816e-11	P10721, P36888, P35968, P07333, P09619, P16234, P35916, P17948	500	8	18559	37.118	5.98787e-08	4.60606e-09	1.16668e-07
GOTERM_MF_DIRECT	GO:0004716~receptor signaling protein tyrosine kinase activity	8	1.5748	1.98739e-09	P10721, P35968, P04626, P43405, P21860, P06213, P00533, P07948	496	10	16881	27.2274	1.35937e-06	9.0625e-08	2.98783e-06
INTERPRO	IPR002011:Tyrosine-protein kinase, receptor class II, conserved site	8	1.5748	2.9289e-09	P08069, Q16620, Q9UM73, P08922, P04629, Q08345, P06213, Q16288	500	11	18559	26.9949	2.30211e-06	1.21164e-07	4.48544e-06
UP_SEQ_FEATURE	domain:SH2 2	8	1.5748	4.30206e-09	P20936, P27986, Q92569, P43403, P43405, Q06124, P19174, O00459	505	12	20063	26.4858	7.98029e-06	6.65026e-07	7.33161e-06
UP_SEQ_FEATURE	domain:SH2 1	8	1.5748	4.30206e-09	P20936, P27986, Q92569, P43403, P43405, Q06124, P19174, O00459	505	12	20063	26.4858	7.98029e-06	6.65026e-07	7.33161e-06
INTERPRO	IPR019804:Ras guanine-nucleotide exchange factor, conserved site	8	1.5748	2.83922e-08	Q92565, Q8WZA2, Q13972, Q12967, Q07890, Q3MIN7, Q9NZL6, Q07889	500	14	18559	21.2103	2.2316e-05	1.01438e-06	4.34811e-05
GOTERM_CC_DIRECT	GO:0031235~intrinsic component of the cytoplasmic side of the plasma membrane	8	1.5748	6.56414e-08	P20936, Q15283, O95294, Q9UJF2, Q96PV0, P21359, Q86YV0, Q14644	508	15	18224	19.1328	2.9932e-05	2.13803e-06	9.33014e-05
GOTERM_BP_DIRECT	GO:0043968~histone H2A acetylation	8	1.5748	9.06912e-08	O95619, Q9H2F5, Q96L91, Q9Y230, Q9NPF5, Q9Y265, O96019, Q9HAF1	491	15	16792	18.2398	0.000286543	5.21061e-06	0.00016425
GOTERM_MF_DIRECT	GO:0017016~Ras GTPase binding	8	1.5748	9.3777e-08	Q8TEU7, P55196, Q13671, Q8WWW0, Q9P212, Q8WZA2, Q3MIN7, P62834	496	15	16881	18.1516	6.41414e-05	2.56573e-06	0.000140984
GOTERM_CC_DIRECT	GO:0035267~NuA4 histone acetyltransferase complex	8	1.5748	3.01865e-07	O95619, Q9H2F5, Q96L91, Q9Y230, Q9NPF5, Q9Y265, O96019, Q9HAF1	508	18	18224	15.944	0.000137641	8.60312e-06	0.000429064
GOTERM_BP_DIRECT	GO:0051403~stress-activated MAPK cascade	8	1.5748	1.40712e-06	P41279, Q8NFZ5, Q9Y297, O14920, P19838, O14733, Q9Y6K9, O15111	491	21	16792	13.0284	0.00443663	6.63635e-05	0.00254839
GOTERM_MF_DIRECT	GO:0033613~activating transcription factor binding	8	1.5748	2.07867e-06	Q02078, Q8WUI4, Q15796, Q06413, P43694, Q09472, P56524, P37231	496	22	16881	12.3761	0.0014208	4.30843e-05	0.00312501
GOTERM_MF_DIRECT	GO:0004709~MAP kinase kinase kinase activity	8	1.5748	2.07867e-06	P41279, P04049, Q99683, Q13233, Q99558, P10398, P00533, P15056	496	22	16881	12.3761	0.0014208	4.30843e-05	0.00312501
GOTERM_BP_DIRECT	GO:0051149~positive regulation of muscle cell differentiation	8	1.5748	3.88146e-06	Q02078, Q14012, P15172, Q06413, P15173, P60953, Q16539, P00519	491	24	16792	11.3999	0.0121905	0.000157237	0.00702944
INTERPRO	IPR018359:Bromodomain, conserved site	8	1.5748	4.11067e-06	Q09472, Q92830, Q92793, Q9ULD4, P55201, P51532, O95696, Q92831	500	26	18559	11.4209	0.00322578	0.000119659	0.00629507
GOTERM_BP_DIRECT	GO:2000352~negative regulation of endothelial cell apoptotic process	8	1.5748	1.19996e-05	Q8NFZ5, Q02763, P35968, O14746, P05121, Q13164, P00519, P15056	491	28	16792	9.77131	0.0372089	0.000435754	0.0217301
GOTERM_BP_DIRECT	GO:0048008~platelet-derived growth factor receptor signaling pathway	8	1.5748	1.54225e-05	P46940, Q13480, P12931, P09619, Q06124, P16234, O43566, P16591	491	29	16792	9.43437	0.0475669	0.000541358	0.0279279
UP_KEYWORDS	Bromodomain	8	1.5748	4.10125e-05	Q09472, Q92830, Q92793, Q9ULD4, P55201, P51532, O95696, Q92831	508	39	20581	8.31052	0.0128361	0.000339921	0.0551986
GOTERM_BP_DIRECT	GO:0043407~negative regulation of MAP kinase activity	8	1.5748	6.91197e-05	Q9C004, O43609, Q6TCH7, O43566, P21359, Q13164, O43597, P07948	491	36	16792	7.59991	0.196217	0.0020019	0.125108
KEGG_PATHWAY	hsa04320:Dorso-ventral axis formation	8	1.5748	0.000135075	P62993, P28482, P27361, Q07890, Q02750, P01116, P00533, Q07889	308	27	6879	6.6176	0.0270495	0.000330331	0.169582
GOTERM_MF_DIRECT	GO:0005057~receptor signaling protein activity	8	1.5748	0.000143861	P04049, Q9P212, O43566, P19174, P10398, Q99704, O60496, P15056	496	40	16881	6.80685	0.0937208	0.00178763	0.216061
GOTERM_BP_DIRECT	GO:1904837~beta-catenin-TCF complex assembly	8	1.5748	0.000223701	Q6P1J9, Q86UU0, O14686, O14746, Q09472, Q92793, Q9Y265, P51532	491	43	16792	6.36271	0.506866	0.00555127	0.404369
GOTERM_BP_DIRECT	GO:0008542~visual learning	8	1.5748	0.000299585	P10721, Q8IY31, O43566, Q96PV0, P21359, P01116, P05067, P15056	491	45	16792	6.07993	0.612031	0.00698902	0.541188
GOTERM_MF_DIRECT	GO:0019902~phosphatase binding	8	1.5748	0.0003086	Q9H175, Q15796, Q9H788, P43405, P28482, Q7Z699, P27361, Q12959	496	45	16881	6.05054	0.190319	0.0035124	0.462944
GOTERM_BP_DIRECT	GO:0051781~positive regulation of cell division	8	1.5748	0.00039486	P09038, P31371, P21802, Q9H706, P55075, P10767, P08620, P05230	491	47	16792	5.82121	0.712923	0.00887469	0.712717
GOTERM_CC_DIRECT	GO:0030139~endocytic vesicle	8	1.5748	0.000706769	Q8TEU7, P98164, P32121, Q15811, Q96B97, Q9Y4G8, Q9Y5K6, P00533	508	54	18224	5.31467	0.275592	0.00916915	0.999911
GOTERM_BP_DIRECT	GO:0048661~positive regulation of smooth muscle cell proliferation	8	1.5748	0.00175148	P09038, Q13309, P09619, P56524, P21802, P00533, Q9Y4K3, P31749	491	60	16792	4.55995	0.996072	0.0322469	3.125
GOTERM_BP_DIRECT	GO:0009967~positive regulation of signal transduction	8	1.5748	0.00192979	O75815, Q15464, P62993, O14492, Q07666, Q9BX66, Q9H6Q3, P46108	491	61	16792	4.48519	0.997766	0.0346682	3.43792
KEGG_PATHWAY	hsa04973:Carbohydrate digestion and absorption	8	1.5748	0.00230895	P27986, O00329, Q92569, P42338, P42336, P48736, O00459, P31749	308	42	6879	4.25417	0.374534	0.00508765	2.86266
UP_SEQ_FEATURE	repeat:15	8	1.5748	0.0025531	O14686, P60411, P60409, P15941, P60410, P60370, Q9BYR5, P24928	505	74	20063	4.295	0.991279	0.095972	4.26305
BIOCARTA	h_il6Pathway:IL 6 signaling pathway	8	1.5748	0.00268368	P04049, P62993, Q06124, P27361, Q02750, Q07889, P29353, P01112	160	21	1625	3.86905	0.44634	0.0105017	3.36291
GOTERM_MF_DIRECT	GO:0000980~RNA polymerase II distal enhancer sequence-specific DNA binding	8	1.5748	0.00286428	P0C0S5, Q06413, Q12824, P50222, Q9Y230, P19838, O96019, P51532	496	65	16881	4.18883	0.85942	0.0233611	4.22066
GOTERM_BP_DIRECT	GO:0038061~NIK/NF-kappaB signaling	8	1.5748	0.0030416	P28072, Q00653, Q99558, Q9Y297, Q9UM73, P19838, Q92530, O15111	491	66	16792	4.14541	0.999934	0.0504369	5.36759
UP_KEYWORDS	Cardiomyopathy	8	1.5748	0.0038213	P04049, P43694, Q02750, P01116, Q9BR39, P36507, P35609, P15056	508	81	20581	4.00136	0.700612	0.0195766	5.02366
UP_SEQ_FEATURE	repeat:14	8	1.5748	0.00396462	O14686, P60411, P60409, P15941, P60410, P60370, Q9BYR5, P24928	505	80	20063	3.97287	0.999369	0.129804	6.54589
GOTERM_BP_DIRECT	GO:0031647~regulation of protein stability	8	1.5748	0.00423896	P35240, O14746, P60953, Q07666, P28482, Q92830, P01116, P10415	491	70	16792	3.90852	0.999999	0.0668542	7.40497
UP_SEQ_FEATURE	domain:C2	8	1.5748	0.00454654	P20936, Q9P212, Q9UJF2, P42336, Q15811, P19174, Q96PV0, Q86YV0	505	82	20063	3.87597	0.999787	0.140107	7.47204
BIOCARTA	h_rac1Pathway:Rac 1 cell motility signaling pathway	8	1.5748	0.00477931	P27986, Q13153, Q13233, P42336, P16234, P48736, O60237, P63000	160	23	1625	3.53261	0.651449	0.0177053	5.91613
BIOCARTA	h_ccr3Pathway:CCR3 signaling in Eosinophils	8	1.5748	0.00477931	P04049, Q05397, P28482, O75116, P27361, Q02750, O60237, P01112	160	23	1625	3.53261	0.651449	0.0177053	5.91613
GOTERM_CC_DIRECT	GO:0042995~cell projection	8	1.5748	0.00480992	P60953, O15530, P16591, P08631, P19174, O43924, Q96T49, Q5TCZ1	508	75	18224	3.82656	0.889043	0.0438779	6.62366
GOTERM_BP_DIRECT	GO:0007015~actin filament organization	8	1.5748	0.0049569	Q96SB3, O43639, P15153, Q92730, Q9BX66, P16333, Q12959, P10415	491	72	16792	3.79995	1	0.0751495	8.60663
UP_SEQ_FEATURE	repeat:13	8	1.5748	0.00519069	O14686, P60411, P60409, P15941, P60410, P60370, Q9BYR5, P24928	505	84	20063	3.78369	0.999936	0.155799	8.48713
UP_SEQ_FEATURE	repeat:12	8	1.5748	0.00590104	O14686, P60411, P60409, P15941, P60410, P60370, Q9BYR5, P24928	505	86	20063	3.69569	0.999983	0.167216	9.59439
GOTERM_BP_DIRECT	GO:0043086~negative regulation of catalytic activity	8	1.5748	0.00620041	Q96SB3, Q12972, Q96CS3, P41236, Q9Y6J0, Q9P278, O14974, Q6NXS1	491	75	16792	3.64796	1	0.090999	10.6532
BIOCARTA	h_eif4Pathway:Regulation of eIF4e and p70 S6 Kinase	8	1.5748	0.00620227	P27986, O15530, P42336, P28482, P27361, Q16539, P35568, P31749	160	24	1625	3.38542	0.745575	0.0221886	7.61421
BIOCARTA	h_pgc1aPathway:Regulation of PGC-1a	8	1.5748	0.00620227	Q02078, Q14012, Q06413, Q9UQL6, Q9UQM7, Q02080, Q04917, Q13554	160	24	1625	3.38542	0.745575	0.0221886	7.61421
UP_KEYWORDS	Alternative promoter usage	8	1.5748	0.00680376	Q8WZA2, Q05397, P16591, Q96QB1, O60237, P29353, O00141, P23560	508	90	20581	3.60122	0.883575	0.0335591	8.7811
UP_SEQ_FEATURE	repeat:11	8	1.5748	0.00709944	O14686, P60411, P60409, P15941, P60410, P60370, Q9BYR5, P24928	505	89	20063	3.57112	0.999998	0.183991	11.4339
GOTERM_MF_DIRECT	GO:0005089~Rho guanyl-nucleotide exchange factor activity	8	1.5748	0.00733597	Q15811, Q13972, Q12802, Q9H6S3, Q07890, Q8TE68, Q07889, Q14155	496	77	16881	3.53603	0.993502	0.0521676	10.4788
GOTERM_BP_DIRECT	GO:0035264~multicellular organism growth	8	1.5748	0.00876985	P10275, Q8WUF5, P60953, Q6UB99, Q06124, P21802, Q92830, Q07889	491	80	16792	3.41996	1	0.120386	14.7456
GOTERM_BP_DIRECT	GO:0050731~positive regulation of peptidyl-tyrosine phosphorylation	8	1.5748	0.00999001	P12931, P32121, P43405, P20783, O15520, Q13177, P00519, P07947	491	82	16792	3.33655	1	0.133733	16.6264
UP_SEQ_FEATURE	repeat:10	8	1.5748	0.0117776	O14686, P60411, P60409, P15941, P60410, P60370, Q9BYR5, P24928	505	98	20063	3.24316	1	0.266214	18.2829
GOTERM_BP_DIRECT	GO:0009636~response to toxic substance	8	1.5748	0.0120459	P09619, Q9UHI5, P28482, P31327, P27361, P10415, O15111, P07948	491	85	16792	3.21879	1	0.153997	19.7069
INTERPRO	IPR001660:Sterile alpha motif domain	8	1.5748	0.0133855	P54762, Q86XP1, P29317, Q8WXI2, P54760, Q969H4, Q96QB1, P29323	500	94	18559	3.15898	0.999975	0.154754	18.6472
UP_KEYWORDS	Translation regulation	8	1.5748	0.0151784	Q5SWA1, Q9Y6M1, O43639, P63244, P05198, O75807, P16333, P31749	508	105	20581	3.08676	0.991916	0.0674419	18.6089
GOTERM_BP_DIRECT	GO:0009653~anatomical structure morphogenesis	8	1.5748	0.0180015	O76093, Q9Y6M1, Q8N653, P55075, P49639, P05230, O15111, P63000	491	92	16792	2.97388	1	0.209633	28.0353
GOTERM_BP_DIRECT	GO:0009887~organ morphogenesis	8	1.5748	0.0180015	P09038, P46109, Q09472, P43405, P21802, O43320, P15056, P01112	491	92	16792	2.97388	1	0.209633	28.0353
UP_SEQ_FEATURE	repeat:9	8	1.5748	0.0183572	O14686, P60411, P60409, P15941, P60410, P60370, Q9BYR5, P24928	505	107	20063	2.97037	1	0.360041	27.076
GOTERM_CC_DIRECT	GO:0016605~PML body	8	1.5748	0.0195294	P06400, Q96EB6, O14746, Q92794, O43566, Q13501, Q13164, P63279	508	98	18224	2.92849	0.999876	0.135027	24.4468
GOTERM_BP_DIRECT	GO:0030182~neuron differentiation	8	1.5748	0.021097	Q16620, P29317, Q06413, P36873, Q9UQL6, Q9UKV0, Q13526, Q02750	491	95	16792	2.87997	1	0.235433	32.0348
GOTERM_MF_DIRECT	GO:0001228~transcriptional activator activity, RNA polymerase II transcription regulatory region sequence-specific binding	8	1.5748	0.0216006	P15172, Q9H175, P15173, P43694, Q09472, P52952, Q8IZQ8, Q9UKT9	496	95	16881	2.86604	1	0.132599	27.9853
UP_SEQ_FEATURE	domain:Helix-loop-helix motif	8	1.5748	0.0260692	P15172, P15173, Q99814, Q15596, Q15788, Q8WVJ9, O15516, Q9Y6Q9	505	115	20063	2.76374	1	0.441964	36.2478
KEGG_PATHWAY	hsa05031:Amphetamine addiction	8	1.5748	0.0269078	Q96EB6, P36873, P62140, Q02930, Q9UQM7, O95622, Q13554, P62136	308	66	6879	2.7072	0.996062	0.0543951	29.016
GOTERM_BP_DIRECT	GO:0002576~platelet degranulation	8	1.5748	0.0311151	P05121, Q5JVS0, P16284, P01133, Q9ULD4, P05067, P35609, P07948	491	103	16792	2.65628	1	0.312095	43.5874
BIOCARTA	h_il1rPathway:Signal transduction through IL1R	8	1.5748	0.0360821	Q13233, Q99558, O14920, Q16539, P19838, Q9Y4K3, P45983, O15111	160	33	1625	2.46212	0.999692	0.106214	37.3618
UP_SEQ_FEATURE	repeat:8	8	1.5748	0.0370981	O14686, P60411, P60409, P15941, P60410, P60370, Q9BYR5, P24928	505	124	20063	2.56314	1	0.541217	47.4946
INTERPRO	IPR011598:Myc-type, basic helix-loop-helix (bHLH) domain	8	1.5748	0.0371634	P15172, P15173, Q99814, Q15596, Q15788, Q8WVJ9, O15516, Q9Y6Q9	500	116	18559	2.55986	1	0.324074	44.0091
KEGG_PATHWAY	hsa00562:Inositol phosphate metabolism	8	1.5748	0.0381237	Q92835, Q9P212, O00329, Q13572, P42338, P42336, P48736, P19174	308	71	6879	2.51655	0.999626	0.0751499	38.6377
GOTERM_BP_DIRECT	GO:0009615~response to virus	8	1.5748	0.042154	Q06413, P12931, O14879, O14920, P09769, Q9Y6K9, O15111, Q9BZS1	491	110	16792	2.48724	1	0.384952	54.1596
GOTERM_BP_DIRECT	GO:0006979~response to oxidative stress	8	1.5748	0.042154	Q96EB6, Q13480, O43566, P55075, P00519, P05067, P00533, P31749	491	110	16792	2.48724	1	0.384952	54.1596
GOTERM_BP_DIRECT	GO:0071356~cellular response to tumor necrosis factor	8	1.5748	0.042154	Q96EB6, Q99683, P38398, P56524, O14920, Q92830, Q96RT1, O15111	491	110	16792	2.48724	1	0.384952	54.1596
GOTERM_CC_DIRECT	GO:0031901~early endosome membrane	8	1.5748	0.0433298	P54762, Q15334, P04629, P51793, P00533, Q03135, O14964, P63000	508	116	18224	2.47407	1	0.241719	46.7207
UP_SEQ_FEATURE	repeat:7	8	1.5748	0.0508273	O14686, P60411, P60409, P15941, P60410, P60370, Q9BYR5, P24928	505	133	20063	2.3897	1	0.638893	58.893
UP_KEYWORDS	Centromere	8	1.5748	0.053173	O43482, Q13362, Q9UEE9, P36873, Q96GD4, P67775, P50749, Q9HAF1	508	137	20581	2.36577	1	0.191427	52.0768
GOTERM_BP_DIRECT	GO:0010951~negative regulation of endopeptidase activity	8	1.5748	0.0641168	Q9NR09, P05121, O75635, P30086, P05067, A8K2U0, P31749, Q92530	491	121	16792	2.26113	1	0.503574	69.884
GOTERM_BP_DIRECT	GO:0006935~chemotaxis	8	1.5748	0.0664019	P09038, P15153, P42338, P28482, P16591, Q02750, Q16539, P01112	491	122	16792	2.2426	1	0.512734	71.1883
UP_SEQ_FEATURE	repeat:ANK 5	8	1.5748	0.067397	Q8IWZ3, Q00653, Q8IUH5, Q96I34, P19838, Q96T49, O14974, O60237	505	142	20063	2.23824	1	0.705087	69.5512
KEGG_PATHWAY	hsa04925:Aldosterone synthesis and secretion	8	1.5748	0.0688007	O43306, Q14012, Q02930, Q9UQM7, O95622, O43497, Q13554, Q08462	308	81	6879	2.20587	0.999999	0.127604	59.1647
KEGG_PATHWAY	hsa05132:Salmonella infection	8	1.5748	0.0763128	P60953, P28482, O75116, P27361, Q16539, P19838, P45983, P63000	308	83	6879	2.15271	1	0.13627	63.1161
UP_SEQ_FEATURE	repeat:6	8	1.5748	0.0778539	O14686, P60411, P60409, P15941, P60410, P60370, Q9BYR5, P24928	505	147	20063	2.16211	1	0.748261	74.8745
GOTERM_CC_DIRECT	GO:0015630~microtubule cytoskeleton	8	1.5748	0.0882687	P46940, P67775, Q92876, P28482, P16591, O60285, P27361, P31749	508	137	18224	2.09483	1	0.370648	73.1122
KEGG_PATHWAY	hsa04530:Tight junction	8	1.5748	0.0927225	P55196, P60953, P12931, Q15334, P67775, P30154, O75970, P35609	308	87	6879	2.05374	1	0.161691	70.5541
GOTERM_BP_DIRECT	GO:0007204~positive regulation of cytosolic calcium ion concentration	8	1.5748	0.0976016	P78352, Q9P212, P32239, P16234, O95622, P48736, P55085, P00519	491	134	16792	2.04177	1	0.634999	84.4324
INTERPRO	IPR023410:14-3-3 domain	7	1.37795	2.50966e-09	P27348, P62258, P31947, Q04917, P31946, P61981, P63104	500	7	18559	37.118	1.97259e-06	1.16035e-07	3.84341e-06
INTERPRO	IPR023409:14-3-3 protein, conserved site	7	1.37795	2.50966e-09	P27348, P62258, P31947, Q04917, P31946, P61981, P63104	500	7	18559	37.118	1.97259e-06	1.16035e-07	3.84341e-06
INTERPRO	IPR000308:14-3-3 protein	7	1.37795	2.50966e-09	P27348, P62258, P31947, Q04917, P31946, P61981, P63104	500	7	18559	37.118	1.97259e-06	1.16035e-07	3.84341e-06
GOTERM_CC_DIRECT	GO:0070776~MOZ/MORF histone acetyltransferase complex	7	1.37795	3.07883e-09	Q8WYB5, Q92794, Q9ULD4, Q8WYH8, P55201, Q9HAF1, O95696	508	7	18224	35.874	1.40395e-06	1.16996e-07	4.37619e-06
UP_SEQ_FEATURE	site:Interaction with phosphoserine on interacting protein	7	1.37795	6.54692e-09	P27348, P62258, P31947, Q04917, P31946, P61981, P63104	505	8	20063	34.7626	1.21445e-05	9.34194e-07	1.11573e-05
SMART	SM00101:14_3_3	7	1.37795	1.69757e-08	P27348, P62258, P31947, Q04917, P31946, P61981, P63104	374	7	10057	26.8904	3.73464e-06	4.14961e-07	2.1609e-05
PIR_SUPERFAMILY	PIRSF000868:14-3-3 protein	7	1.37795	5.80022e-08	P27348, P62258, P31947, Q04917, P31946, P61981, P63104	80	7	1692	21.15	3.19012e-06	3.19012e-06	5.705e-05
GOTERM_MF_DIRECT	GO:0043560~insulin receptor substrate binding	7	1.37795	2.51477e-07	P08069, P27986, P62993, P42338, P42336, Q06124, P06213	496	11	16881	21.6582	0.000171995	6.37072e-06	0.000378068
GOTERM_CC_DIRECT	GO:0005942~phosphatidylinositol 3-kinase complex	7	1.37795	1.11805e-06	P27986, O00329, Q92569, P42338, P42336, P48736, O00459	508	14	18224	17.937	0.0005097	2.68328e-05	0.00158916
GOTERM_MF_DIRECT	GO:0005159~insulin-like growth factor receptor binding	7	1.37795	2.46437e-06	P27986, Q04917, P06213, P35568, P61981, P29353, O15524	496	15	16881	15.8827	0.00168421	4.95762e-05	0.00370486
UP_SEQ_FEATURE	domain:SH3 3	7	1.37795	9.60171e-06	O43639, Q9BX66, Q15811, Q96B97, P16333, Q9Y5K6, Q5TCZ1	505	21	20063	13.2429	0.0176536	0.000684814	0.0163621
GOTERM_BP_DIRECT	GO:0046579~positive regulation of Ras protein signal transduction	7	1.37795	1.17548e-05	O95267, Q13972, P04629, O15520, Q9UQ13, P01138, P01112	491	19	16792	12.5998	0.0364641	0.000431832	0.021287
GOTERM_CC_DIRECT	GO:0042629~mast cell granule	7	1.37795	1.71111e-05	Q7Z6M3, P10721, O00329, O95267, Q9GZY6, P48736, P07948	508	21	18224	11.958	0.00777235	0.000354606	0.0243186
BIOCARTA	h_mitrPathway:Signal Dependent Regulation of Myogenesis by Corepressor MITR	7	1.37795	5.25046e-05	Q02078, Q14012, P15172, Q06413, Q9UKV0, Q02080, Q04917	160	9	1625	7.89931	0.0114849	0.000312149	0.0668146
GOTERM_BP_DIRECT	GO:0051090~regulation of sequence-specific DNA binding transcription factor activity	7	1.37795	6.61076e-05	P43405, P28482, P08631, P27361, Q16539, O00141, P45983	491	25	16792	9.57589	0.188529	0.0019505	0.119659
GOTERM_MF_DIRECT	GO:0046875~ephrin receptor binding	7	1.37795	8.61302e-05	P12931, P62993, P22681, P48736, P16333, P46108, P29353	496	26	16881	9.16307	0.0572137	0.00120164	0.129409
GOTERM_BP_DIRECT	GO:0055007~cardiac muscle cell differentiation	7	1.37795	0.000105152	Q8IY31, Q92830, P52952, Q12802, P35712, Q8IZQ8, O14497	491	27	16792	8.86656	0.282727	0.00286054	0.190269
GOTERM_BP_DIRECT	GO:2000145~regulation of cell motility	7	1.37795	0.000130557	P04049, P04626, O75116, P01133, P21860, P00519, P00533	491	28	16792	8.5499	0.338065	0.00343233	0.236187
INTERPRO	IPR002909:Cell surface receptor IPT/TIG	7	1.37795	0.000152335	Q9Y4D7, Q9UIW2, Q00653, O43157, P08581, Q12968, P19838	500	31	18559	8.38148	0.112853	0.00341542	0.233038
GOTERM_MF_DIRECT	GO:0019888~protein phosphatase regulator activity	7	1.37795	0.000164926	Q13362, Q15435, O75807, Q9UQ13, Q86XI6, Q96T49, Q9UQK1	496	29	16881	8.21517	0.106687	0.00201259	0.247662
GOTERM_BP_DIRECT	GO:0090004~positive regulation of establishment of protein localization to plasma membrane	7	1.37795	0.000195837	Q96SB3, P27986, P29317, O15530, Q9BX66, P31749, Q12959	491	30	16792	7.9799	0.461467	0.00493901	0.354086
GOTERM_BP_DIRECT	GO:1990090~cellular response to nerve growth factor stimulus	7	1.37795	0.000236909	P22681, Q92830, P04629, Q9Y4G8, P05067, P31749, P62834	491	31	16792	7.72249	0.52703	0.00574285	0.428196
GOTERM_BP_DIRECT	GO:0071392~cellular response to estradiol stimulus	7	1.37795	0.000236909	Q96SB3, P0C0S5, P15172, P15173, Q9Y230, P00533, Q9Y6Q9	491	31	16792	7.72249	0.52703	0.00574285	0.428196
GOTERM_BP_DIRECT	GO:0031663~lipopolysaccharide-mediated signaling pathway	7	1.37795	0.000284466	P30203, P28482, P08631, P27361, Q16539, P31749, P07948	491	32	16792	7.48116	0.59304	0.00668681	0.513943
GOTERM_BP_DIRECT	GO:0048167~regulation of synaptic plasticity	7	1.37795	0.000284466	Q06413, Q13972, Q9NYY3, Q04917, Q96PV0, Q9Y4G8, P61981	491	32	16792	7.48116	0.59304	0.00668681	0.513943
GOTERM_BP_DIRECT	GO:0061024~membrane organization	7	1.37795	0.000284466	P27348, P62258, P31947, Q04917, P31946, P61981, P63104	491	32	16792	7.48116	0.59304	0.00668681	0.513943
GOTERM_BP_DIRECT	GO:1900026~positive regulation of substrate adhesion-dependent cell spreading	7	1.37795	0.000284466	P46109, P60953, P60763, P46108, Q14155, P15056, P63000	491	32	16792	7.48116	0.59304	0.00668681	0.513943
SMART	SM00429:IPT	7	1.37795	0.00038164	Q9Y4D7, Q9UIW2, Q00653, O43157, P08581, Q12968, P19838	374	27	10057	6.97158	0.0805475	0.00558282	0.484719
UP_KEYWORDS	Mitogen	7	1.37795	0.000408847	P09038, P31371, Q9H706, P55075, P10767, P08620, P05230	508	40	20581	7.08991	0.120862	0.00247411	0.549006
GOTERM_BP_DIRECT	GO:0019933~cAMP-mediated signaling	7	1.37795	0.000747453	O43306, Q8WZA2, O95622, Q9Y4G8, Q8IVT5, Q13164, Q08462	491	38	16792	6.29992	0.905847	0.015226	1.34508
GOTERM_BP_DIRECT	GO:0034446~substrate adhesion-dependent cell spreading	7	1.37795	0.000747453	Q02763, P12931, P30530, Q8N441, P16591, P00519, P63000	491	38	16792	6.29992	0.905847	0.015226	1.34508
BIOCARTA	h_cdk5Pathway:Phosphorylation of MEK1 by cdk5/p35 down regulates the MAP kinase pathway	7	1.37795	0.000766719	P04049, P28482, P27361, Q02750, P36507, P01138, P01112	160	13	1625	5.46875	0.155274	0.00330322	0.971611
GOTERM_BP_DIRECT	GO:0006605~protein targeting	7	1.37795	0.000861884	Q16543, P27348, P62258, P31946, Q96RT1, P61981, P63104	491	39	16792	6.13839	0.934436	0.0169906	1.54949
GOTERM_CC_DIRECT	GO:0009898~cytoplasmic side of plasma membrane	7	1.37795	0.00100856	P10721, O14920, P36507, Q9Y4K3, Q13114, Q12959, O15111	508	42	18224	5.979	0.368801	0.012359	1.42403
UP_SEQ_FEATURE	repeat:19	7	1.37795	0.00122354	P60411, P60409, P15941, P60410, P60370, Q9BYR5, P24928	505	48	20063	5.79377	0.896797	0.0580138	2.06483
UP_SEQ_FEATURE	repeat:18	7	1.37795	0.00136516	P60411, P60409, P15941, P60410, P60370, Q9BYR5, P24928	505	49	20063	5.67553	0.920667	0.0629108	2.30121
GOTERM_MF_DIRECT	GO:0001046~core promoter sequence-specific DNA binding	7	1.37795	0.00149658	Q96EB6, O14744, Q06413, P37231, P08047, Q8IZQ8, O15516	496	43	16881	5.54046	0.640997	0.0141274	2.22647
GOTERM_BP_DIRECT	GO:0034644~cellular response to UV	7	1.37795	0.00164928	P27986, Q09472, Q96GD4, P30304, Q9Y230, P05198, Q92793	491	44	16792	5.44084	0.994571	0.0305707	2.94522
GOTERM_BP_DIRECT	GO:0030838~positive regulation of actin filament polymerization	7	1.37795	0.00185692	O43639, P62993, P16591, P08631, P16333, Q12959, P63000	491	45	16792	5.31994	0.997187	0.0337638	3.31016
GOTERM_BP_DIRECT	GO:0071363~cellular response to growth factor stimulus	7	1.37795	0.00185692	P15173, P04626, P63244, Q13164, P06213, Q13163, P29353	491	45	16792	5.31994	0.997187	0.0337638	3.31016
UP_SEQ_FEATURE	zinc finger region:PHD-type	7	1.37795	0.00186569	Q96T23, Q9UNL4, Q9ULD4, Q8WYH8, P55201, Q13263, O95696	505	52	20063	5.3481	0.968699	0.0774007	3.13239
BIOCARTA	h_tall1Pathway:TACI and BCMA stimulation of B cell immune responses.	7	1.37795	0.0018922	Q99558, Q16539, P19838, Q9Y4K3, Q13114, P45983, O15111	160	15	1625	4.73958	0.340767	0.00783103	2.3821
BIOCARTA	h_il3Pathway:IL 3 signaling pathway	7	1.37795	0.0018922	P04049, P62993, P27361, Q02750, Q07889, P29353, P01112	160	15	1625	4.73958	0.340767	0.00783103	2.3821
BIOCARTA	h_longevityPathway:The IGF-1 Receptor and Longevity	7	1.37795	0.0018922	P08069, P27986, P42336, P48736, P29353, P31749, P01112	160	15	1625	4.73958	0.340767	0.00783103	2.3821
GOTERM_BP_DIRECT	GO:0030900~forebrain development	7	1.37795	0.00208377	P98164, P12931, Q8WU20, Q9NRY4, P05067, Q96QB1, O14497	491	46	16792	5.20429	0.998628	0.0369657	3.70737
GOTERM_BP_DIRECT	GO:0031424~keratinization	7	1.37795	0.00259952	Q5T7P3, P60953, Q04695, Q5T754, P31947, Q92817, Q5TA82	491	48	16792	4.98744	0.999732	0.0441872	4.60471
GOTERM_BP_DIRECT	GO:0048812~neuron projection morphogenesis	7	1.37795	0.00259952	Q13153, P34130, P20783, O43157, P00533, O00141, P01138	491	48	16792	4.98744	0.999732	0.0441872	4.60471
UP_SEQ_FEATURE	repeat:17	7	1.37795	0.0027353	P60411, P60409, P15941, P60410, P60370, Q9BYR5, P24928	505	56	20063	4.96609	0.993786	0.0984976	4.56064
BIOCARTA	h_relaPathway:Acetylation and Deacetylation of RelA in The Nucleus	7	1.37795	0.00278547	Q09472, O14920, Q92793, P19838, Q9Y4K3, Q9Y6K9, O15111	160	16	1625	4.44336	0.458634	0.0107082	3.48839
GOTERM_BP_DIRECT	GO:0021762~substantia nigra development	7	1.37795	0.00289067	P09038, P27348, P60953, P62258, P31371, Q04917, P11021	491	49	16792	4.88566	0.999894	0.0482446	5.10778
GOTERM_BP_DIRECT	GO:0007254~JNK cascade	7	1.37795	0.00289067	P46109, Q99683, P45985, O14733, Q9Y4K3, Q9Y6K9, P45983	491	49	16792	4.88566	0.999894	0.0482446	5.10778
GOTERM_BP_DIRECT	GO:0042752~regulation of circadian rhythm	7	1.37795	0.00289067	P36873, P62140, Q9Y297, O75116, P37231, P45983, P62136	491	49	16792	4.88566	0.999894	0.0482446	5.10778
GOTERM_BP_DIRECT	GO:0071560~cellular response to transforming growth factor beta stimulus	7	1.37795	0.00289067	Q06413, P35711, P35712, Q13164, P00519, P07947, Q03135	491	49	16792	4.88566	0.999894	0.0482446	5.10778
GOTERM_BP_DIRECT	GO:0042542~response to hydrogen peroxide	7	1.37795	0.00354527	Q96EB6, Q5SWA1, P12931, P09619, P10809, Q92934, P10415	491	51	16792	4.69406	0.999987	0.0573575	6.22971
UP_SEQ_FEATURE	repeat:16	7	1.37795	0.00421169	P60411, P60409, P15941, P60410, P60370, Q9BYR5, P24928	505	61	20063	4.55903	0.999602	0.132681	6.94017
UP_KEYWORDS	SH3-binding	7	1.37795	0.00449942	Q92835, P98164, P78324, Q07666, Q96B97, Q96PV0, Q9Y5K6	508	63	20581	4.50153	0.758411	0.0226511	5.89036
BIOCARTA	h_tnfr2Pathway:TNFR2 Signaling Pathway	7	1.37795	0.00546841	Q13233, Q99558, O14920, P19838, Q9Y6K9, Q13114, O15111	160	18	1625	3.94965	0.700712	0.0199051	6.74202
BIOCARTA	h_41BBPathway:The 4-1BB-dependent immune response	7	1.37795	0.00546841	Q99683, Q13233, O14920, Q16539, P19838, P45983, O15111	160	18	1625	3.94965	0.700712	0.0199051	6.74202
GOTERM_BP_DIRECT	GO:0050680~negative regulation of epithelial cell proliferation	7	1.37795	0.00565803	Q6P1J9, P06400, P10275, Q06413, P19013, P21802, Q12959	491	56	16792	4.27495	1	0.0849377	9.76594
GOTERM_BP_DIRECT	GO:0021987~cerebral cortex development	7	1.37795	0.00565803	P55196, Q96SB3, Q16620, Q92934, P62258, P21359, Q15788	491	56	16792	4.27495	1	0.0849377	9.76594
GOTERM_BP_DIRECT	GO:0032922~circadian regulation of gene expression	7	1.37795	0.00617166	Q96EB6, O14744, P36873, P62140, Q15596, O15516, P62136	491	57	16792	4.19995	1	0.0910167	10.6064
GOTERM_MF_DIRECT	GO:0004722~protein serine/threonine phosphatase activity	7	1.37795	0.00687551	Q5SWA1, P36873, P62140, Q3ZCQ8, O95685, Q9UQK1, P62136	496	58	16881	4.10758	0.991077	0.0500011	9.8525
INTERPRO	IPR019786:Zinc finger, PHD-type, conserved site	7	1.37795	0.0091673	Q96T23, Q9UNL4, Q9ULD4, Q8WYH8, P55201, Q13263, O95696	500	67	18559	3.878	0.999282	0.111897	13.1545
BIOCARTA	h_igf1mtorPathway:Skeletal muscle hypertrophy is regulated via AKT/mTOR pathway	7	1.37795	0.00967496	P08069, P27986, O15530, P67775, P42336, P05198, P31749	160	20	1625	3.55469	0.88221	0.0328673	11.6405
BIOCARTA	h_nkcellsPathway:Ras-Independent pathway in NK cell-mediated cytotoxicity	7	1.37795	0.00967496	P27986, Q13153, P43405, P42336, P27361, Q02750, P63000	160	20	1625	3.55469	0.88221	0.0328673	11.6405
UP_KEYWORDS	Diabetes mellitus	7	1.37795	0.0104294	Q5SWA1, P51451, Q16821, P06213, P37231, P35568, Q9BZS1	508	75	20581	3.78129	0.96321	0.0495389	13.1634
GOTERM_BP_DIRECT	GO:0031398~positive regulation of protein ubiquitination	7	1.37795	0.0107588	Q8WWW0, P68036, P32121, P38398, P11021, Q9Y4K3, Q03135	491	64	16792	3.74058	1	0.140365	17.7911
UP_SEQ_FEATURE	metal ion-binding site:Zinc 1	7	1.37795	0.0114021	P04049, P62877, Q8IVT5, Q6VAB6, P10398, P24928, P15056	505	75	20063	3.70801	1	0.262059	17.752
UP_SEQ_FEATURE	metal ion-binding site:Zinc 2	7	1.37795	0.0121247	P04049, P62877, Q8IVT5, Q6VAB6, P10398, P24928, P15056	505	76	20063	3.65922	1	0.269691	18.7706
GOTERM_BP_DIRECT	GO:0030183~B cell differentiation	7	1.37795	0.0124222	P27986, P36888, Q09472, Q9UQL6, P56524, Q9UKV0, P04629	491	66	16792	3.62723	1	0.156553	20.259
GOTERM_BP_DIRECT	GO:0035690~cellular response to drug	7	1.37795	0.0152438	Q96SB3, Q06413, P08238, P00533, O14974, P15056, P62834	491	69	16792	3.46952	1	0.184501	24.2859
BBID	54.T-cell_anergy	7	1.37795	0.0183468	P04049, P43403, P28482, P19174, P27361, Q07889, P45983	54	17	388	2.95861	0.716111	0.164631	17.3454
BIOCARTA	h_nfkbPathway:NF-kB Signaling Pathway	7	1.37795	0.0196785	Q13233, Q99558, O14920, P19838, Q9Y4K3, Q9Y6K9, O15111	160	23	1625	3.09103	0.98738	0.0622769	22.3527
UP_KEYWORDS	Heparin-binding	7	1.37795	0.0215502	O95866, P09038, P31371, P21802, P05067, P08620, P05230	508	88	20581	3.22269	0.998954	0.0933839	25.4194
GOTERM_BP_DIRECT	GO:0034976~response to endoplasmic reticulum stress	7	1.37795	0.0221604	P13667, P27986, Q99683, P05198, O75807, P00519, O00459	491	75	16792	3.19196	1	0.242479	33.3596
GOTERM_BP_DIRECT	GO:0007623~circadian rhythm	7	1.37795	0.0221604	Q16620, Q09472, P05121, P04629, Q16288, P00533, O15516	491	75	16792	3.19196	1	0.242479	33.3596
GOTERM_BP_DIRECT	GO:0030216~keratinocyte differentiation	7	1.37795	0.0234888	Q5T7P3, P29317, Q5T754, Q92817, P46937, Q02750, Q5TA82	491	76	16792	3.14996	1	0.253424	34.9803
BIOCARTA	h_nthiPathway:NFkB activation by Nontypeable Hemophilus influenzae	7	1.37795	0.0241706	Q09472, Q99558, O14920, Q92793, Q16539, P19838, O15111	160	24	1625	2.96224	0.995405	0.0740157	26.7621
GOTERM_BP_DIRECT	GO:0043085~positive regulation of catalytic activity	7	1.37795	0.030931	O15519, P48736, P31946, O60237, Q03135, Q5TCZ1, P10415	491	81	16792	2.95552	1	0.311509	43.3929
GOTERM_MF_DIRECT	GO:0008013~beta-catenin binding	7	1.37795	0.0332537	P10275, Q86UU0, Q09472, P49023, Q9Y297, Q13526, Q9Y5K6	496	82	16881	2.90536	1	0.186605	39.8565
GOTERM_BP_DIRECT	GO:0006919~activation of cysteine-type endopeptidase activity involved in apoptotic process	7	1.37795	0.0342938	P10809, Q92934, P63244, P37231, Q96QB1, P55072, P01138	491	83	16792	2.8843	1	0.333293	46.8468
GOTERM_BP_DIRECT	GO:0008544~epidermis development	7	1.37795	0.0378842	Q13480, Q04695, Q15323, P34130, P49862, Q92817, P06213	491	85	16792	2.81644	1	0.357363	50.3142
BIOCARTA	H_gsk3Pathway:Inactivation of Gsk3 by AKT causes accumulation of b-catenin in Alveolar Macrophages	7	1.37795	0.0415997	P27986, O15530, P67775, P42336, P19838, P63096, P31749	160	27	1625	2.6331	0.999913	0.118668	41.7757
GOTERM_BP_DIRECT	GO:0030336~negative regulation of cell migration	7	1.37795	0.0593616	P35240, P05121, P10301, P21359, Q96QB1, Q14195, P10415	491	95	16792	2.51997	1	0.481989	66.9888
GOTERM_CC_DIRECT	GO:0045095~keratin filament	7	1.37795	0.0603458	A1A4E9, P19013, P60411, P60409, P60410, P60370, Q9BYR5	508	100	18224	2.51118	1	0.295599	58.7168
GOTERM_BP_DIRECT	GO:0071456~cellular response to hypoxia	7	1.37795	0.0618386	Q96EB6, O14746, P12931, Q92934, Q99814, P31749, P10415	491	96	16792	2.49372	1	0.491805	68.5282
GOTERM_CC_DIRECT	GO:0042470~melanosome	7	1.37795	0.0627273	P13667, P08238, P62258, P11021, P31946, P63000, P63104	508	101	18224	2.48632	1	0.302495	60.1794
UP_SEQ_FEATURE	domain:PDZ	7	1.37795	0.0655156	Q8TEU7, P55196, Q96SB3, Q8WXI2, Q9Y4G8, Q969H4, Q96RT1	505	113	20063	2.46107	1	0.704872	68.4873
GOTERM_BP_DIRECT	GO:0031175~neuron projection development	7	1.37795	0.0723499	P06400, Q96SB3, Q13972, P60763, Q9Y4G8, P05067, P07948	491	100	16792	2.39397	1	0.539549	74.3376
BIOCARTA	h_carm-erPathway:CARM1 and Regulation of the Estrogen Receptor	7	1.37795	0.0748166	Q06413, Q09472, P38398, Q9UQL6, P56524, Q92793, P24928	160	31	1625	2.29335	1	0.190395	62.8379
GOTERM_BP_DIRECT	GO:0001649~osteoblast differentiation	7	1.37795	0.0838221	P29317, Q06413, P35232, P31371, P62070, P21359, P31749	491	104	16792	2.3019	1	0.585641	79.5158
BIOCARTA	h_fasPathway:FAS signaling pathway ( CD95 )	7	1.37795	0.0849537	P06400, O15519, Q13153, Q13233, P45985, Q13177, P45983	160	32	1625	2.22168	1	0.205296	67.7006
UP_KEYWORDS	Protease inhibitor	7	1.37795	0.0863709	Q9NR09, P05121, O75635, P30086, P05067, A8K2U0, P01138	508	124	20581	2.28707	1	0.276274	70.3606
GOTERM_BP_DIRECT	GO:0006464~cellular protein modification process	7	1.37795	0.0868389	P62837, P68036, P00519, P10398, P07947, P63279, P31749	491	105	16792	2.27997	1	0.594533	80.7036
GOTERM_BP_DIRECT	GO:0001764~neuron migration	7	1.37795	0.0868389	Q16620, Q06413, P30530, Q05397, P62258, Q9Y4G8, Q16288	491	105	16792	2.27997	1	0.594533	80.7036
KEGG_PATHWAY	hsa04918:Thyroid hormone synthesis	7	1.37795	0.091176	O43306, P13667, P98164, Q02930, O95622, P11021, Q08462	308	70	6879	2.23344	1	0.160411	69.9172
SMART	SM00454:SAM	7	1.37795	0.0952975	P54762, Q86XP1, P29317, Q8WXI2, P54760, Q969H4, P29323	374	85	10057	2.2145	1	0.467146	72.0524
UP_SEQ_FEATURE	domain:SPR	6	1.1811	1.97595e-07	Q9C004, O43609, Q2MJR0, Q7Z699, O43597, O43610	505	7	20063	34.0532	0.000366471	2.29084e-05	0.000336742
INTERPRO	IPR007875:Sprouty	6	1.1811	2.76676e-07	Q9C004, O43609, Q2MJR0, Q7Z699, O43597, O43610	500	7	18559	31.8154	0.000217443	8.69864e-06	0.000423712
GOTERM_CC_DIRECT	GO:0072357~PTW/PP1 phosphatase complex	6	1.1811	3.27731e-07	Q6UXN9, P36873, P62140, O94842, O14974, P62136	508	7	18224	30.7492	0.000149434	8.79086e-06	0.00046583
GOTERM_BP_DIRECT	GO:0005979~regulation of glycogen biosynthetic process	6	1.1811	1.07968e-06	P62140, Q6ZSY5, O95685, Q86XI6, P31749, P62136	491	8	16792	25.6497	0.00340596	5.24875e-05	0.00195537
GOTERM_BP_DIRECT	GO:0006473~protein acetylation	6	1.1811	2.3709e-06	Q9UNL4, Q09472, Q92794, Q92793, Q8WYH8, Q92831	491	9	16792	22.7997	0.00746405	0.000108575	0.00429383
GOTERM_MF_DIRECT	GO:0005068~transmembrane receptor protein tyrosine kinase adaptor activity	6	1.1811	4.73998e-06	Q9UQC2, P27986, Q8WU20, P35568, O60496, P29353	496	10	16881	20.4206	0.0032369	9.00558e-05	0.00712582
GOTERM_BP_DIRECT	GO:0001759~organ induction	6	1.1811	1.38555e-05	P09038, O43609, P55075, O15520, Q8WU20, P05230	491	12	16792	17.0998	0.042839	0.000497418	0.0250906
GOTERM_BP_DIRECT	GO:0043303~mast cell degranulation	6	1.1811	2.19756e-05	Q7Z6M3, P10721, O00329, O95267, Q9GZY6, P48736	491	13	16792	15.7844	0.0670873	0.000746427	0.0397924
GOTERM_MF_DIRECT	GO:0001784~phosphotyrosine binding	6	1.1811	2.24994e-05	P62993, P22681, Q13191, P28482, P27361, P09769	496	13	16881	15.7081	0.015272	0.000341937	0.0338202
GOTERM_BP_DIRECT	GO:0048011~neurotrophin TRK receptor signaling pathway	6	1.1811	6.93563e-05	P04049, P12931, Q06124, P04629, Q07889, P01138	491	16	16792	12.8248	0.196818	0.0019905	0.125536
OMIM_DISEASE	114500~Colorectal cancer, somatic	6	1.1811	8.0473e-05	Q09472, P22607, P42336, Q96QB1, P01111, P31749	145	16	4740	12.2586	0.024639	0.024639	0.10802
GOTERM_BP_DIRECT	GO:2000811~negative regulation of anoikis	6	1.1811	9.59067e-05	Q16620, P12931, Q05397, P42336, Q03135, P10415	491	17	16792	12.0704	0.26146	0.00265506	0.173553
GOTERM_BP_DIRECT	GO:0048514~blood vessel morphogenesis	6	1.1811	9.59067e-05	P20936, P43405, P35916, P17948, O43435, Q07889	491	17	16792	12.0704	0.26146	0.00265506	0.173553
INTERPRO	IPR013767:PAS fold	6	1.1811	0.000117184	O60658, Q99814, Q15596, Q15788, O15516, Q9Y6Q9	500	19	18559	11.7215	0.0879971	0.00270551	0.17931
GOTERM_BP_DIRECT	GO:0048169~regulation of long-term neuronal synaptic plasticity	6	1.1811	0.000129623	P78352, Q96PV0, P21359, P01116, Q13554, P01112	491	18	16792	11.3999	0.336107	0.00343638	0.234498
GOTERM_MF_DIRECT	GO:0008157~protein phosphatase 1 binding	6	1.1811	0.000132632	Q96SB3, P36873, P16591, O75807, Q9UQ13, P62136	496	18	16881	11.3448	0.0867324	0.00174322	0.199213
BIOCARTA	h_sam68Pathway:Regulation of Splicing through Sam68	6	1.1811	0.000150808	P20936, P12931, Q07666, P28482, P27361, P01112	160	7	1625	8.70536	0.0326358	0.000753811	0.191799
GOTERM_MF_DIRECT	GO:0043548~phosphatidylinositol 3-kinase binding	6	1.1811	0.000175684	P08069, P27986, P30530, P09619, P06213, P35568	496	19	16881	10.7477	0.113238	0.00210617	0.263797
GOTERM_MF_DIRECT	GO:0035257~nuclear hormone receptor binding	6	1.1811	0.000369967	Q96EB6, P15172, Q09472, Q15596, Q15788, Q9Y6Q9	496	22	16881	9.28207	0.223613	0.00407401	0.554765
GOTERM_BP_DIRECT	GO:0033137~negative regulation of peptidyl-serine phosphorylation	6	1.1811	0.000451232	O43639, Q6TCH7, P63244, P50749, P16333, Q03135	491	23	16792	8.92163	0.759783	0.00992396	0.814075
GOTERM_BP_DIRECT	GO:0048041~focal adhesion assembly	6	1.1811	0.000556423	O15530, Q9BX66, Q96QB1, P35609, Q14155, P10415	491	24	16792	8.5499	0.827746	0.0118933	1.00295
GOTERM_BP_DIRECT	GO:0070371~ERK1 and ERK2 cascade	6	1.1811	0.000556423	P28482, P27361, P01133, O15520, Q02750, P36507	491	24	16792	8.5499	0.827746	0.0118933	1.00295
GOTERM_MF_DIRECT	GO:0071889~14-3-3 protein binding	6	1.1811	0.000568933	Q8WUI4, P27348, P32121, Q92934, O14974, P31749	496	24	16881	8.50857	0.322442	0.00588053	0.851923
GOTERM_BP_DIRECT	GO:0032148~activation of protein kinase B activity	6	1.1811	0.000820709	P12931, O15530, P20783, P06213, Q16288, P05230	491	26	16792	7.89221	0.925317	0.0162868	1.47599
GOTERM_MF_DIRECT	GO:0019838~growth factor binding	6	1.1811	0.00100508	Q02763, P35968, P04626, P35916, P17948, P21860	496	27	16881	7.56317	0.49733	0.00977791	1.50042
GOTERM_BP_DIRECT	GO:0061418~regulation of transcription from RNA polymerase II promoter in response to hypoxia	6	1.1811	0.00116872	P62837, Q09472, Q15370, Q99814, P62877, Q92793	491	28	16792	7.32848	0.975161	0.0224156	2.09563
GOTERM_MF_DIRECT	GO:0004712~protein serine/threonine/tyrosine kinase activity	6	1.1811	0.00140891	Q96GD4, Q15349, Q02750, P36507, P31749, O00141	496	29	16881	7.04157	0.618777	0.0134909	2.09733
GOTERM_BP_DIRECT	GO:0009966~regulation of signal transduction	6	1.1811	0.00161533	Q8WXI2, P41236, Q2MJR0, P61981, Q6NXS1, O43610	491	30	16792	6.83992	0.993955	0.0301271	2.88543
GOTERM_BP_DIRECT	GO:0045765~regulation of angiogenesis	6	1.1811	0.00188041	Q9Y4D7, P09038, P29317, P04626, P21359, Q13164	491	31	16792	6.61928	0.997388	0.0339886	3.35136
GOTERM_MF_DIRECT	GO:0005154~epidermal growth factor receptor binding	6	1.1811	0.00192109	Q5T0W9, P62993, P16591, P01133, P07947, P29353	496	31	16881	6.58728	0.731603	0.0165114	2.84954
INTERPRO	IPR000014:PAS domain	6	1.1811	0.00201194	O60658, Q99814, Q15596, Q15788, O15516, Q9Y6Q9	500	34	18559	6.55024	0.794637	0.0324408	3.03719
GOTERM_BP_DIRECT	GO:0003007~heart morphogenesis	6	1.1811	0.00217596	Q05397, P54760, P52952, P06213, Q96QB1, O43435	491	32	16792	6.41242	0.998975	0.0383559	3.86835
GOTERM_BP_DIRECT	GO:0002931~response to ischemia	6	1.1811	0.00250395	Q06413, Q99683, P10809, Q9UQM7, Q03135, P10415	491	33	16792	6.21811	0.999637	0.0430588	4.43903
GOTERM_CC_DIRECT	GO:0008180~COP9 signalosome	6	1.1811	0.00266149	P08238, P62993, Q9UNS2, Q92905, P19174, P11021	508	35	18224	6.14983	0.703366	0.0278662	3.71719
GOTERM_MF_DIRECT	GO:0051219~phosphoprotein binding	6	1.1811	0.00292735	P06400, P12931, P62258, P31947, P31946, P07948	496	34	16881	6.00605	0.865373	0.0235893	4.3117
GOTERM_BP_DIRECT	GO:0051898~negative regulation of protein kinase B signaling	6	1.1811	0.00418027	Q96EB6, P29317, P32121, O60346, P63244, Q12959	491	37	16792	5.54588	0.999998	0.066288	7.30607
GOTERM_BP_DIRECT	GO:0045597~positive regulation of cell differentiation	6	1.1811	0.00418027	P10275, P35240, Q8WUF5, P08238, P55075, O14543	491	37	16792	5.54588	0.999998	0.066288	7.30607
GOTERM_BP_DIRECT	GO:2001240~negative regulation of extrinsic apoptotic signaling pathway in absence of ligand	6	1.1811	0.00418027	O14746, O15520, Q13164, Q13163, P31749, P10415	491	37	16792	5.54588	0.999998	0.066288	7.30607
GOTERM_MF_DIRECT	GO:0001105~RNA polymerase II transcription coactivator activity	6	1.1811	0.0042677	Q02078, Q92793, Q8IZQ8, Q13263, P51532, Q15788	496	37	16881	5.51907	0.946354	0.0334437	6.22741
GOTERM_BP_DIRECT	GO:0007257~activation of JUN kinase activity	6	1.1811	0.00470039	Q13480, Q99683, Q99750, P43405, P45985, O14733	491	38	16792	5.39994	1	0.0720852	8.179
UP_SEQ_FEATURE	repeat:20	6	1.1811	0.00575691	P60411, P60409, P15941, P60370, Q9BYR5, P24928	505	46	20063	5.18201	0.999978	0.166002	9.37076
BBID	105.Signaling_glucose_uptake	6	1.1811	0.00584256	P04049, P27986, O15530, P28482, P35568, P31749	54	10	388	4.31111	0.328647	0.0765992	5.85019
GOTERM_MF_DIRECT	GO:0050681~androgen receptor binding	6	1.1811	0.00599646	P06400, Q09472, P38398, P51532, Q15788, Q9Y6Q9	496	40	16881	5.10514	0.983657	0.0446813	8.64542
GOTERM_BP_DIRECT	GO:0030521~androgen receptor signaling pathway	6	1.1811	0.00653468	P06400, P10275, P38398, O14497, Q15788, Q9Y6Q9	491	41	16792	5.00482	1	0.0952384	11.1959
GOTERM_CC_DIRECT	GO:0030864~cortical actin cytoskeleton	6	1.1811	0.00658164	Q96SB3, P35240, Q15334, Q12802, Q96QB1, P35609	508	43	18224	5.00568	0.950765	0.056262	8.95892
UP_KEYWORDS	Allosteric enzyme	6	1.1811	0.00695281	Q14012, Q13153, P31327, O60701, P14618, Q13177	508	49	20581	4.96087	0.888951	0.0337574	8.96521
GOTERM_BP_DIRECT	GO:0043525~positive regulation of neuron apoptotic process	6	1.1811	0.00800485	P60953, P56524, Q13526, P45985, P21359, P00519	491	43	16792	4.77204	1	0.1129	13.5461
GOTERM_BP_DIRECT	GO:0030155~regulation of cell adhesion	6	1.1811	0.00800485	P62140, P67775, O75116, O60285, P00519, O14974	491	43	16792	4.77204	1	0.1129	13.5461
GOTERM_BP_DIRECT	GO:0034260~negative regulation of GTPase activity	6	1.1811	0.00800485	P46940, P32121, O43609, O43924, O43597, P01112	491	43	16792	4.77204	1	0.1129	13.5461
GOTERM_BP_DIRECT	GO:0023014~signal transduction by protein phosphorylation	6	1.1811	0.00881966	P35968, P08922, Q13177, P06213, Q13188, P07948	491	44	16792	4.66358	1	0.120509	14.8232
GOTERM_BP_DIRECT	GO:0045165~cell fate commitment	6	1.1811	0.0106176	Q15796, P43694, P21802, P55075, P37231, O43597	491	46	16792	4.46082	1	0.139795	17.5784
GOTERM_BP_DIRECT	GO:0010595~positive regulation of endothelial cell migration	6	1.1811	0.0106176	P09038, Q02763, P35968, O75116, P35916, P05230	491	46	16792	4.46082	1	0.139795	17.5784
GOTERM_BP_DIRECT	GO:0045860~positive regulation of protein kinase activity	6	1.1811	0.0116041	P46940, Q05397, Q9Y5X1, Q9Y4G8, P50749, P62834	491	47	16792	4.36591	1	0.149968	19.0542
GOTERM_BP_DIRECT	GO:0032956~regulation of actin cytoskeleton organization	6	1.1811	0.0116041	P09619, O75116, Q9NRY4, P00519, Q96QB1, P46108	491	47	16792	4.36591	1	0.149968	19.0542
UP_SEQ_FEATURE	short sequence motif:SH3-binding	6	1.1811	0.0140597	Q9UQC2, P98164, P78324, Q96PV0, O15266, Q9Y5K6	505	57	20063	4.18197	1	0.29546	21.4399
GOTERM_BP_DIRECT	GO:0007266~Rho protein signal transduction	6	1.1811	0.014933	P16284, O75116, Q9H6S3, Q969H4, Q8TE68, O15111	491	50	16792	4.10395	1	0.182463	23.852
BIOCARTA	h_cdc42racPathway:Role of PI3K subunit p85 in regulation of Actin Organization and Cell Migration	6	1.1811	0.0150699	P27986, P60953, Q13153, P42336, P16234, P63000	160	16	1625	3.80859	0.964584	0.0493556	17.5757
GOTERM_BP_DIRECT	GO:0019722~calcium-mediated signaling	6	1.1811	0.0161708	Q96SB3, Q9P212, P61601, O15530, Q9GZY6, P19174	491	51	16792	4.02348	1	0.193181	25.5664
GOTERM_BP_DIRECT	GO:0042472~inner ear morphogenesis	6	1.1811	0.0174751	P31371, P21802, P32242, P29323, O43435, O43597	491	52	16792	3.94611	1	0.204876	27.3334
GOTERM_BP_DIRECT	GO:0032880~regulation of protein localization	6	1.1811	0.0174751	P55196, Q14012, P63244, P31749, P45983, P10415	491	52	16792	3.94611	1	0.204876	27.3334
BIOCARTA	h_uCalpainPathway:uCalpain and friends in Cell spread	6	1.1811	0.0196985	P12931, Q05397, P49023, P04632, P35609, P63000	160	17	1625	3.58456	0.987436	0.0614635	22.3728
BIOCARTA	h_cdmacPathway:Cadmium induces DNA synthesis and proliferation in macrophages	6	1.1811	0.0196985	P04049, P28482, P27361, Q02750, P19838, P01112	160	17	1625	3.58456	0.987436	0.0614635	22.3728
BIOCARTA	h_il7Pathway:IL-7 Signal Transduction	6	1.1811	0.0196985	P27986, Q09472, P42336, P48736, Q92793, P10415	160	17	1625	3.58456	0.987436	0.0614635	22.3728
GOTERM_BP_DIRECT	GO:0042475~odontogenesis of dentin-containing tooth	6	1.1811	0.0217992	P35240, Q6UB99, O15520, P08620, Q9Y4K3, O43435	491	55	16792	3.73086	1	0.240645	32.9124
INTERPRO	IPR011511:Variant SH3	6	1.1811	0.0238794	P46109, Q9BX66, Q15811, P46108, Q14155, Q12959	500	61	18559	3.65095	1	0.24067	30.936
GOTERM_BP_DIRECT	GO:0032091~negative regulation of protein binding	6	1.1811	0.0250365	Q14012, Q96GD4, Q13526, Q03135, P45983, P62136	491	57	16792	3.59996	1	0.266079	36.8215
BIOCARTA	h_arfPathway:Tumor Suppressor Arf Inhibits Ribosomal Biogenesis	6	1.1811	0.0251716	P06400, P27986, P42336, P48736, P00519, P63000	160	18	1625	3.38542	0.996334	0.0759553	27.7126
GOTERM_BP_DIRECT	GO:0051259~protein oligomerization	6	1.1811	0.0267646	P10275, Q02763, Q86XP1, O95267, P51636, Q13263	491	58	16792	3.53789	1	0.278169	38.8192
GOTERM_MF_DIRECT	GO:0031490~chromatin DNA binding	6	1.1811	0.027259	P0C0S5, P15172, P15173, Q09472, Q9Y230, O15516	496	58	16881	3.52079	1	0.159225	33.9989
UP_SEQ_FEATURE	domain:DH	6	1.1811	0.0280365	Q15811, Q13972, Q12802, Q07890, Q07889, Q14155	505	68	20063	3.50547	1	0.462376	38.4072
BBID	107.mRNA_translation-protein_synthesis	6	1.1811	0.0299897	P04049, P27986, O15530, P28482, P35568, P31749	54	14	388	3.07937	0.873878	0.205511	26.893
GOTERM_BP_DIRECT	GO:0006950~response to stress	6	1.1811	0.0323975	P08238, P28482, Q13501, P00533, O00141, P45983	491	61	16792	3.36389	1	0.320829	44.9244
GOTERM_BP_DIRECT	GO:0051965~positive regulation of synapse assembly	6	1.1811	0.0344272	P54762, Q16620, P04629, Q16288, P29323, P23560	491	62	16792	3.30964	1	0.333369	46.9796
GOTERM_BP_DIRECT	GO:0060326~cell chemotaxis	6	1.1811	0.0409806	P54762, P10721, P29317, P32121, P09619, P16234	491	65	16792	3.15689	1	0.37745	53.1319
INTERPRO	IPR000219:Dbl homology (DH) domain	6	1.1811	0.042161	Q15811, Q13972, Q12802, Q07890, Q07889, Q14155	500	71	18559	3.13673	1	0.352132	48.2982
GOTERM_BP_DIRECT	GO:0051291~protein heterooligomerization	6	1.1811	0.0457411	P62993, Q8N441, Q13501, P31946, P15056, P01112	491	67	16792	3.06265	1	0.408239	57.1711
GOTERM_BP_DIRECT	GO:0032088~negative regulation of NF-kappaB transcription factor activity	6	1.1811	0.056211	Q96EB6, P32121, Q96RT1, Q13163, Q13114, Q9BZS1	491	71	16792	2.89011	1	0.465314	64.9279
BIOCARTA	h_mCalpainPathway:mCalpain and friends in Cell motility	6	1.1811	0.0562494	Q05397, P49023, P04632, P01133, P00533, P01112	160	22	1625	2.76989	0.999997	0.154296	52.1427
BIOCARTA	h_chemicalPathway:Apoptotic Signaling in Response to DNA Damage	6	1.1811	0.0562494	Q92934, Q05397, P49023, P05198, P31749, P10415	160	22	1625	2.76989	0.999997	0.154296	52.1427
KEGG_PATHWAY	hsa05030:Cocaine addiction	6	1.1811	0.0659398	P78352, Q02930, O95622, P19838, P63096, P23560	308	49	6879	2.73483	0.999999	0.123555	57.5601
BIOCARTA	h_ptdinsPathway:Phosphoinositides and their downstream targets.	6	1.1811	0.0664079	O15530, Q92934, P19174, P31749, P63000, P07948	160	23	1625	2.64946	1	0.172187	58.3017
BBID	99.NF-kB_activation	6	1.1811	0.0669693	P25942, Q99558, Q92793, P19838, Q9Y4K3, P10415	54	17	388	2.53595	0.991027	0.285865	50.9886
GOTERM_BP_DIRECT	GO:0090630~activation of GTPase activity	6	1.1811	0.0809377	P29317, Q8IV04, O95267, P20783, Q13972, Q16288	491	79	16792	2.59744	1	0.574647	78.3158
UP_KEYWORDS	Hydroxylation	6	1.1811	0.0855609	P32121, Q99814, O14920, P14618, P19838, O14974	508	95	20581	2.55877	1	0.276642	70.0049
INTERPRO	IPR009110:Nuclear receptor coactivator, interlocking	5	0.984252	2.5275e-06	Q09472, Q15596, Q92793, Q15788, Q9Y6Q9	500	5	18559	37.118	0.00198464	7.64054e-05	0.00387065
UP_SEQ_FEATURE	domain:CBM21	5	0.984252	5.67138e-06	Q6ZSY5, O95685, Q16821, Q86XI6, Q9UQK1	505	6	20063	33.1073	0.0104653	0.000478088	0.00966479
GOTERM_MF_DIRECT	GO:0005168~neurotrophin TRKA receptor binding	5	0.984252	1.04557e-05	P27986, P62993, P19174, Q8WU20, P29353	496	6	16881	28.3619	0.00712621	0.000166305	0.0157178
INTERPRO	IPR005036:Putative phosphatase regulatory subunit	5	0.984252	1.69463e-05	Q6ZSY5, O95685, Q16821, Q86XI6, Q9UQK1	500	7	18559	26.5129	0.0132316	0.000416161	0.0259492
INTERPRO	IPR000494:EGF receptor, L domain	5	0.984252	1.69463e-05	P08069, P04626, P21860, P06213, P00533	500	7	18559	26.5129	0.0132316	0.000416161	0.0259492
INTERPRO	IPR006211:Furin-like cysteine-rich domain	5	0.984252	1.69463e-05	P08069, P04626, P21860, P06213, P00533	500	7	18559	26.5129	0.0132316	0.000416161	0.0259492
GOTERM_BP_DIRECT	GO:0060449~bud elongation involved in lung branching	5	0.984252	2.33758e-05	O43609, P21802, P46937, O15520, O43597	491	7	16792	24.4283	0.0712062	0.000785527	0.0423274
GOTERM_MF_DIRECT	GO:0005021~vascular endothelial growth factor-activated receptor activity	5	0.984252	2.38298e-05	P36888, P35968, P16234, P35916, P17948	496	7	16881	24.3102	0.0161677	0.000354281	0.0358196
GOTERM_BP_DIRECT	GO:2000641~regulation of early endosome to late endosome transport	5	0.984252	4.5672e-05	P12931, P28482, P27361, Q02750, P36507	491	8	16792	21.3747	0.134395	0.00142796	0.0826839
GOTERM_BP_DIRECT	GO:0007172~signal complex assembly	5	0.984252	4.5672e-05	O43639, P12931, Q05397, P49023, P16333	491	8	16792	21.3747	0.134395	0.00142796	0.0826839
GOTERM_BP_DIRECT	GO:0060020~Bergmann glial cell differentiation	5	0.984252	8.03129e-05	Q06124, P28482, P27361, Q02750, P00519	491	9	16792	18.9998	0.224152	0.00224349	0.145354
GOTERM_BP_DIRECT	GO:0010863~positive regulation of phospholipase C activity	5	0.984252	8.03129e-05	P10721, P09038, P09619, P16234, P17948	491	9	16792	18.9998	0.224152	0.00224349	0.145354
GOTERM_BP_DIRECT	GO:0035308~negative regulation of protein dephosphorylation	5	0.984252	8.03129e-05	Q12972, P62258, O75807, P31946, Q96T49	491	9	16792	18.9998	0.224152	0.00224349	0.145354
GOTERM_BP_DIRECT	GO:0051146~striated muscle cell differentiation	5	0.984252	0.00013077	P06400, P01116, Q16539, P31749, O15111	491	10	16792	17.0998	0.338509	0.00340954	0.236571
GOTERM_MF_DIRECT	GO:0008599~protein phosphatase type 1 regulator activity	5	0.984252	0.000133263	Q12972, Q15435, Q96I34, O75807, Q96T49	496	10	16881	17.0171	0.0871263	0.00171848	0.200159
UP_SEQ_FEATURE	short sequence motif:TXY	5	0.984252	0.000165924	P28482, P27361, Q16539, Q13164, P45983	505	12	20063	16.5536	0.264949	0.00988039	0.282394
GOTERM_CC_DIRECT	GO:0035631~CD40 receptor complex	5	0.984252	0.000167207	P25942, O14920, Q9Y4K3, Q13114, O15111	508	11	18224	16.3064	0.073418	0.00282019	0.237403
GOTERM_BP_DIRECT	GO:0033628~regulation of cell adhesion mediated by integrin	5	0.984252	0.000200763	P29317, Q05397, Q06124, P48736, P07948	491	11	16792	15.5453	0.469786	0.00502286	0.362977
INTERPRO	IPR003527:Mitogen-activated protein (MAP) kinase, conserved site	5	0.984252	0.000215266	P28482, P27361, Q16539, Q13164, P45983	500	12	18559	15.4658	0.155674	0.0043295	0.329159
GOTERM_BP_DIRECT	GO:2001275~positive regulation of glucose import in response to insulin stimulus	5	0.984252	0.000415213	P27986, Q92569, Q06124, O00459, P35568	491	13	16792	13.1537	0.730812	0.00926424	0.749324
GOTERM_MF_DIRECT	GO:0016407~acetyltransferase activity	5	0.984252	0.000422982	Q09472, Q8WYB5, Q92794, Q92793, Q92831	496	13	16881	13.0901	0.251273	0.00458281	0.634024
UP_SEQ_FEATURE	short sequence motif:ITIM motif 2	5	0.984252	0.000430914	O95297, Q96LC7, Q96PJ5, P20138, Q96P31	505	15	20063	13.2429	0.550454	0.0232409	0.731834
UP_SEQ_FEATURE	short sequence motif:ITIM motif 1	5	0.984252	0.000430914	O95297, Q96LC7, Q96PJ5, P20138, Q96P31	505	15	20063	13.2429	0.550454	0.0232409	0.731834
GOTERM_MF_DIRECT	GO:0004707~MAP kinase activity	5	0.984252	0.000578512	P28482, P27361, Q16539, Q13164, P45983	496	14	16881	12.1551	0.32687	0.00589029	0.866209
GOTERM_MF_DIRECT	GO:0032794~GTPase activating protein binding	5	0.984252	0.000578512	Q13526, O43157, O43566, P63096, P31749	496	14	16881	12.1551	0.32687	0.00589029	0.866209
GOTERM_CC_DIRECT	GO:0016514~SWI/SNF complex	5	0.984252	0.000632967	P06400, Q12824, O96019, O14497, P51532	508	15	18224	11.958	0.250781	0.00871106	0.895935
GOTERM_BP_DIRECT	GO:2000251~positive regulation of actin cytoskeleton reorganization	5	0.984252	0.000756716	Q02763, P20783, P08631, Q16288, P01112	491	15	16792	11.3999	0.908565	0.0153146	1.36165
GOTERM_BP_DIRECT	GO:0010832~negative regulation of myotube differentiation	5	0.984252	0.000985836	Q9UQL6, P56524, P52952, Q8IZQ8, P23560	491	16	16792	10.6874	0.9557	0.0191727	1.77046
GOTERM_BP_DIRECT	GO:0046328~regulation of JNK cascade	5	0.984252	0.000985836	P54762, P08069, O60346, Q92905, P55085	491	16	16792	10.6874	0.9557	0.0191727	1.77046
GOTERM_BP_DIRECT	GO:0061028~establishment of endothelial barrier	5	0.984252	0.000985836	P55085, Q9Y4G8, P35713, Q96T49, P62834	491	16	16792	10.6874	0.9557	0.0191727	1.77046
GOTERM_BP_DIRECT	GO:0035855~megakaryocyte development	5	0.984252	0.000985836	P10721, O95866, Q09472, Q06124, Q8IZP0	491	16	16792	10.6874	0.9557	0.0191727	1.77046
GOTERM_MF_DIRECT	GO:0031434~mitogen-activated protein kinase kinase binding	5	0.984252	0.00100393	P04049, Q13526, Q8IVT5, P15056, Q12959	496	16	16881	10.6357	0.496935	0.00990764	1.49872
GOTERM_CC_DIRECT	GO:0031143~pseudopodium	5	0.984252	0.00105593	P04049, P28482, P55085, P27361, P35609	508	17	18224	10.5512	0.382304	0.0125978	1.49045
INTERPRO	IPR006212:Furin-like repeat	5	0.984252	0.00117059	P08069, P04626, P21860, P06213, P00533	500	18	18559	10.3106	0.601729	0.0202504	1.77775
BBID	65.Integrin_affinity_modulation	5	0.984252	0.00141395	P28482, P10301, P01116, P01111, P01112	54	5	388	7.18519	0.0917329	0.0315634	1.44512
GOTERM_BP_DIRECT	GO:0001782~B cell homeostasis	5	0.984252	0.00158253	Q06413, Q07889, P10415, P07948, Q9BZS1	491	18	16792	9.49989	0.993294	0.0296991	2.82763
GOTERM_BP_DIRECT	GO:0060324~face development	5	0.984252	0.00158253	P04049, P28482, P27361, Q02750, P15056	491	18	16792	9.49989	0.993294	0.0296991	2.82763
GOTERM_BP_DIRECT	GO:0035066~positive regulation of histone acetylation	5	0.984252	0.00158253	P38398, Q92830, P27361, Q9Y230, Q9BZS1	491	18	16792	9.49989	0.993294	0.0296991	2.82763
GOTERM_BP_DIRECT	GO:0036120~cellular response to platelet-derived growth factor stimulus	5	0.984252	0.00158253	P46940, P12931, P09619, P22681, P07947	491	18	16792	9.49989	0.993294	0.0296991	2.82763
GOTERM_MF_DIRECT	GO:0043539~protein serine/threonine kinase activator activity	5	0.984252	0.00161121	P46940, Q02750, P36507, Q13188, O43597	496	18	16881	9.45397	0.668112	0.0144078	2.39509
GOTERM_MF_DIRECT	GO:0051019~mitogen-activated protein kinase binding	5	0.984252	0.00161121	P46940, Q96EB6, P32121, Q13164, P00519	496	18	16881	9.45397	0.668112	0.0144078	2.39509
GOTERM_BP_DIRECT	GO:0043393~regulation of protein binding	5	0.984252	0.00195874	Q14012, P12931, Q9UQL6, P56524, P05067	491	19	16792	8.99989	0.997962	0.034981	3.48864
GOTERM_MF_DIRECT	GO:0070064~proline-rich region binding	5	0.984252	0.00199402	Q15811, Q9H706, Q9UI14, P46937, P00519	496	19	16881	8.95639	0.744689	0.0169211	2.95621
GOTERM_BP_DIRECT	GO:0045664~regulation of neuron differentiation	5	0.984252	0.00239256	P34130, P20783, Q04917, P61981, P01138	491	20	16792	8.5499	0.999484	0.0418642	4.24557
BIOCARTA	h_pelp1Pathway:Pelp1 Modulation of Estrogen Receptor Activity	5	0.984252	0.00244329	P12931, Q09472, P28482, P27361, Q92793	160	7	1625	7.25446	0.416191	0.00973739	3.06598
GOTERM_BP_DIRECT	GO:0070932~histone H3 deacetylation	5	0.984252	0.00288813	Q96EB6, Q8WUI4, Q9UQL6, P56524, Q9UKV0	491	21	16792	8.14276	0.999893	0.0484588	5.10341
GOTERM_BP_DIRECT	GO:0050772~positive regulation of axonogenesis	5	0.984252	0.00288813	Q16620, O43157, Q02750, P15056, P01138	491	21	16792	8.14276	0.999893	0.0484588	5.10341
GOTERM_BP_DIRECT	GO:0045663~positive regulation of myoblast differentiation	5	0.984252	0.00288813	P15172, Q06413, P15173, Q99683, Q16539	491	21	16792	8.14276	0.999893	0.0484588	5.10341
GOTERM_CC_DIRECT	GO:0000123~histone acetyltransferase complex	5	0.984252	0.00344271	Q9UNL4, Q09472, Q92793, O95251, Q9HAF1	508	23	18224	7.7987	0.792492	0.0336088	4.78364
GOTERM_BP_DIRECT	GO:0031334~positive regulation of protein complex assembly	5	0.984252	0.00344955	Q8TF40, P09038, Q9P278, P55072, Q9NP95	491	22	16792	7.77263	0.999982	0.0561375	6.06645
GOTERM_BP_DIRECT	GO:0060045~positive regulation of cardiac muscle cell proliferation	5	0.984252	0.00344955	P09038, Q06413, P31371, P21802, Q16539	491	22	16792	7.77263	0.999982	0.0561375	6.06645
SMART	SM00261:FU	5	0.984252	0.00376853	P08069, P04626, P21860, P06213, P00533	374	18	10057	7.46955	0.56423	0.0406815	4.6925
BBID	68.Mitogen_signaling_in_growth_control	5	0.984252	0.00380997	P04049, Q13233, Q05397, P28482, Q07889	54	6	388	5.98765	0.228619	0.0628324	3.85097
GOTERM_BP_DIRECT	GO:0048754~branching morphogenesis of an epithelial tube	5	0.984252	0.00408078	Q13153, P08581, P01133, O15520, P62136	491	23	16792	7.43469	0.999998	0.0654149	7.13821
GOTERM_BP_DIRECT	GO:0030316~osteoclast differentiation	5	0.984252	0.00408078	Q9UQC2, P29317, P07333, Q16539, Q9Y4K3	491	23	16792	7.43469	0.999998	0.0654149	7.13821
GOTERM_BP_DIRECT	GO:0035924~cellular response to vascular endothelial growth factor stimulus	5	0.984252	0.00408078	P35968, P35916, P17948, Q16539, P31749	491	23	16792	7.43469	0.999998	0.0654149	7.13821
BIOCARTA	h_hbxPathway:Calcium Signaling by HBx of Hepatitis B virus	5	0.984252	0.00451615	P12931, P62993, Q07889, P29353, P01112	160	8	1625	6.34766	0.630574	0.0170225	5.59896
GOTERM_MF_DIRECT	GO:0030742~GTP-dependent protein binding	5	0.984252	0.00486908	Q8TEU7, Q92565, P60953, O14807, P63000	496	24	16881	7.09047	0.964513	0.0372278	7.07525
GOTERM_CC_DIRECT	GO:0005719~nuclear euchromatin	5	0.984252	0.00625101	Q96EB6, P0C0S5, Q9Y230, Q13263, P24928	508	27	18224	6.64334	0.942697	0.054524	8.52729
GOTERM_BP_DIRECT	GO:0048678~response to axon injury	5	0.984252	0.00737841	P09038, P04629, Q16288, Q14195, P07948	491	27	16792	6.33326	1	0.105454	12.5519
GOTERM_BP_DIRECT	GO:0001656~metanephros development	5	0.984252	0.00737841	O43609, P55075, P21359, O15520, P10415	491	27	16792	6.33326	1	0.105454	12.5519
GOTERM_BP_DIRECT	GO:0035329~hippo signaling	5	0.984252	0.00737841	P62258, P46937, P31946, Q13188, P28347	491	27	16792	6.33326	1	0.105454	12.5519
GOTERM_BP_DIRECT	GO:0031069~hair follicle morphogenesis	5	0.984252	0.00737841	P60953, Q04695, P21802, O15520, P10415	491	27	16792	6.33326	1	0.105454	12.5519
BIOCARTA	h_plcPathway:Phospholipase C Signaling Pathway	5	0.984252	0.00751482	P27986, P42336, P48736, P19174, P31749	160	9	1625	5.64236	0.809767	0.0264112	9.15545
BIOCARTA	h_PPARgPathway:Role of PPAR-gamma Coactivators in Obesity and Thermogenesis	5	0.984252	0.00751482	Q09472, Q15596, Q92793, P37231, Q15788	160	9	1625	5.64236	0.809767	0.0264112	9.15545
GOTERM_BP_DIRECT	GO:0035666~TRIF-dependent toll-like receptor signaling pathway	5	0.984252	0.00841335	P62837, O14920, Q9Y6K9, Q13114, O15111	491	28	16792	6.10707	1	0.116779	14.1886
GOTERM_BP_DIRECT	GO:0045931~positive regulation of mitotic cell cycle	5	0.984252	0.00841335	Q15464, Q06124, O15520, P00519, P05067	491	28	16792	6.10707	1	0.116779	14.1886
GOTERM_MF_DIRECT	GO:0035035~histone acetyltransferase binding	5	0.984252	0.00855619	Q02078, Q99814, P08047, Q8IZQ8, Q9BZS1	496	28	16881	6.07755	0.997199	0.0587947	12.119
GOTERM_BP_DIRECT	GO:0048873~homeostasis of number of cells within a tissue	5	0.984252	0.00953889	Q06124, P60763, P01116, P10415, P63000	491	29	16792	5.89648	1	0.128615	15.9356
GOTERM_BP_DIRECT	GO:0010803~regulation of tumor necrosis factor-mediated signaling pathway	5	0.984252	0.0107579	P43405, O14920, P63244, Q9Y6K9, O15111	491	30	16792	5.69993	1	0.140932	17.7898
GOTERM_BP_DIRECT	GO:0045739~positive regulation of DNA repair	5	0.984252	0.0107579	Q96EB6, P38398, O15520, P00533, Q13263	491	30	16792	5.69993	1	0.140932	17.7898
GOTERM_BP_DIRECT	GO:0030032~lamellipodium assembly	5	0.984252	0.0120731	P10721, O43639, P16333, Q14155, P63000	491	31	16792	5.51606	1	0.153701	19.7469
SMART	SM00091:PAS	5	0.984252	0.0127024	Q99814, Q15596, Q15788, O15516, Q9Y6Q9	374	25	10057	5.37807	0.939942	0.102526	15.018
GOTERM_BP_DIRECT	GO:0032212~positive regulation of telomere maintenance via telomerase	5	0.984252	0.013487	P49368, Q96GD4, P28482, P27361, O14733	491	32	16792	5.34369	1	0.168196	21.8018
GOTERM_BP_DIRECT	GO:0042100~B cell proliferation	5	0.984252	0.013487	Q15464, Q06413, P25942, P10809, P10415	491	32	16792	5.34369	1	0.168196	21.8018
GOTERM_BP_DIRECT	GO:0001974~blood vessel remodeling	5	0.984252	0.013487	Q06413, P30530, Q99814, P55075, O15520	491	32	16792	5.34369	1	0.168196	21.8018
UP_SEQ_FEATURE	domain:Ig-like C2-type 6	5	0.984252	0.0134958	P35968, P16284, P35916, P17948, Q96P31	505	37	20063	5.36874	1	0.288664	20.6707
BBID	106.Glycogen_synthase-synthesis	5	0.984252	0.0143575	P04049, P27986, O15530, P28482, P31749	54	8	388	4.49074	0.625958	0.151171	13.8238
GOTERM_BP_DIRECT	GO:0043491~protein kinase B signaling	5	0.984252	0.0150019	P29317, P30530, P25942, P42336, P31749	491	33	16792	5.18176	1	0.182529	23.9482
BIOCARTA	h_egfr_smrtePathway:Map Kinase Inactivation of SMRT Corepressor	5	0.984252	0.0168332	Q13233, P01133, Q02750, Q16539, P00533	160	11	1625	4.61648	0.976123	0.0542186	19.4346
GOTERM_BP_DIRECT	GO:0048565~digestive tract development	5	0.984252	0.0183431	P06400, P10721, P32239, P21802, Q8IZQ8	491	35	16792	4.88566	1	0.211651	28.4873
GOTERM_BP_DIRECT	GO:0050918~positive chemotaxis	5	0.984252	0.0183431	P09038, P20783, P08581, P55075, O15520	491	35	16792	4.88566	1	0.211651	28.4873
UP_SEQ_FEATURE	repeat:22	5	0.984252	0.0191387	P60411, P60409, P15941, P60370, P24928	505	41	20063	4.84496	1	0.368444	28.059
GOTERM_BP_DIRECT	GO:0048536~spleen development	5	0.984252	0.0201732	Q00653, P52952, O15520, P00519, P10415	491	36	16792	4.74994	1	0.227892	30.8637
UP_SEQ_FEATURE	short sequence motif:Nuclear export signal	5	0.984252	0.0207451	Q8WUI4, Q14012, Q9UQL6, P56524, Q12968	505	42	20063	4.72961	1	0.377637	30.0409
GOTERM_BP_DIRECT	GO:0048813~dendrite morphogenesis	5	0.984252	0.0221117	Q02078, Q9UQM7, Q8IZP0, P34741, P63000	491	37	16792	4.62157	1	0.242838	33.2995
UP_SEQ_FEATURE	repeat:21	5	0.984252	0.022432	P60411, P60409, P15941, P60370, P24928	505	43	20063	4.61962	1	0.39773	32.0665
GOTERM_BP_DIRECT	GO:2001237~negative regulation of extrinsic apoptotic signaling pathway	5	0.984252	0.0241601	P10275, O15519, Q9NR09, P12931, P46937	491	38	16792	4.49995	1	0.258847	35.785
GOTERM_BP_DIRECT	GO:0030522~intracellular receptor signaling pathway	5	0.984252	0.0241601	P10275, Q15596, Q9H6Q3, Q15788, Q9Y6Q9	491	38	16792	4.49995	1	0.258847	35.785
GOTERM_BP_DIRECT	GO:0018107~peptidyl-threonine phosphorylation	5	0.984252	0.0241601	O15530, P28482, P31749, P45983, P10415	491	38	16792	4.49995	1	0.258847	35.785
GOTERM_BP_DIRECT	GO:0060291~long-term synaptic potentiation	5	0.984252	0.0241601	Q16620, P28482, Q9NYY3, O43566, P15056	491	38	16792	4.49995	1	0.258847	35.785
GOTERM_BP_DIRECT	GO:0008625~extrinsic apoptotic signaling pathway via death domain receptors	5	0.984252	0.0241601	P27986, Q92934, P21359, P01138, P10415	491	38	16792	4.49995	1	0.258847	35.785
GOTERM_BP_DIRECT	GO:0001568~blood vessel development	5	0.984252	0.0241601	P46109, Q06413, P13688, Q9Y4G8, O43435	491	38	16792	4.49995	1	0.258847	35.785
UP_KEYWORDS	Signal transduction inhibitor	5	0.984252	0.024469	O43665, P32121, O43566, O14543, O15524	508	45	20581	4.50153	0.999592	0.101383	28.3594
INTERPRO	IPR000608:Ubiquitin-conjugating enzyme, E2	5	0.984252	0.0258301	Q9NR09, P62837, P68036, P01116, P63279	500	42	18559	4.41881	1	0.251518	33.0197
GOTERM_BP_DIRECT	GO:0046426~negative regulation of JAK-STAT cascade	5	0.984252	0.0285911	P35240, O14543, Q03135, O15524, O14964	491	40	16792	4.27495	1	0.29242	40.8656
INTERPRO	IPR016181:Acyl-CoA N-acyltransferase	5	0.984252	0.0346583	Q8WYB5, Q92794, Q92830, O95251, Q92831	500	46	18559	4.03457	1	0.309033	41.7361
BBID	108.Regulating_glucose_transport	5	0.984252	0.0348308	O15530, P62993, P35568, Q07889, P31749	54	10	388	3.59259	0.91025	0.214216	30.5608
GOTERM_BP_DIRECT	GO:0045429~positive regulation of nitric oxide biosynthetic process	5	0.984252	0.0360858	O94760, P08238, P06213, P00533, P31749	491	43	16792	3.9767	1	0.34448	48.6051
BIOCARTA	h_cell2cellPathway:Cell to Cell Adhesion Signaling	5	0.984252	0.0404725	P12931, Q05397, P49023, P16284, P35609	160	14	1625	3.62723	0.999887	0.117069	40.898
GOTERM_BP_DIRECT	GO:0016575~histone deacetylation	5	0.984252	0.0446095	Q96EB6, P35232, Q9UQL6, P56524, Q9UKV0	491	46	16792	3.71735	1	0.401418	56.2419
GOTERM_BP_DIRECT	GO:0003151~outflow tract morphogenesis	5	0.984252	0.0446095	Q9Y4D7, Q06413, P52952, P35713, O43435	491	46	16792	3.71735	1	0.401418	56.2419
GOTERM_BP_DIRECT	GO:0050885~neuromuscular process controlling balance	5	0.984252	0.0446095	P78352, O95622, P60763, P00519, P05067	491	46	16792	3.71735	1	0.401418	56.2419
GOTERM_BP_DIRECT	GO:0031100~organ regeneration	5	0.984252	0.0476798	P36888, P30530, P14618, Q14693, P37231	491	47	16792	3.63825	1	0.416029	58.7199
GOTERM_BP_DIRECT	GO:0031532~actin cytoskeleton reorganization	5	0.984252	0.0476798	P10721, Q13153, P16591, O15520, P29353	491	47	16792	3.63825	1	0.416029	58.7199
BIOCARTA	h_rarrxrPathway:Nuclear receptors coordinate the activities of chromatin remodeling complexes and coactivators to facilitate initiation of transcription in carcinoma cells	5	0.984252	0.0511057	Q15596, Q15788, P24928, Q92831, Q9Y6Q9	160	15	1625	3.38542	0.99999	0.142622	48.7142
GOTERM_MF_DIRECT	GO:0008092~cytoskeletal protein binding	5	0.984252	0.0516155	Q9UKS6, Q9BX66, Q8IZP0, P35609, Q12959	496	48	16881	3.54524	1	0.26259	54.9198
UP_SEQ_FEATURE	lipid moiety-binding region:S-farnesyl cysteine	5	0.984252	0.0519311	P62070, Q96I34, Q96T49, P01111, P01112	505	56	20063	3.54721	1	0.643155	59.7002
GOTERM_BP_DIRECT	GO:0035914~skeletal muscle cell differentiation	5	0.984252	0.0541623	P06400, P15172, Q86UU0, Q06413, P15173	491	49	16792	3.48975	1	0.454889	63.5232
GOTERM_BP_DIRECT	GO:0045596~negative regulation of cell differentiation	5	0.984252	0.0610972	O14744, P28482, O15520, P01116, O43435	491	51	16792	3.3529	1	0.489839	68.0747
GOTERM_BP_DIRECT	GO:0032481~positive regulation of type I interferon production	5	0.984252	0.0610972	Q00653, Q09472, P43405, Q92793, P19838	491	51	16792	3.3529	1	0.489839	68.0747
GOTERM_MF_DIRECT	GO:0043022~ribosome binding	5	0.984252	0.0619801	P46379, P11021, P05198, Q9UBQ5, O43824	496	51	16881	3.33669	1	0.301438	61.7847
GOTERM_MF_DIRECT	GO:0030374~ligand-dependent nuclear receptor transcription coactivator activity	5	0.984252	0.0619801	P09038, Q15596, P37231, Q15788, Q9Y6Q9	496	51	16881	3.33669	1	0.301438	61.7847
GOTERM_CC_DIRECT	GO:0001725~stress fiber	5	0.984252	0.0629821	Q02763, O14492, Q05397, P49023, Q9BX66	508	54	18224	3.32167	1	0.300507	60.333
KEGG_PATHWAY	hsa05020:Prion diseases	5	0.984252	0.0630172	P28482, P27361, P11021, Q02750, P36507	308	34	6879	3.28447	0.999998	0.119312	55.8611
BIOCARTA	h_bArr-mapkPathway:Role of √Ø¬ø¬Ω-arrestins in the activation and targeting of MAP kinases	5	0.984252	0.0631177	P04049, P28482, P27361, Q02750, P36507	160	16	1625	3.17383	0.999999	0.167973	56.3918
INTERPRO	IPR016135:Ubiquitin-conjugating enzyme/RWD-like	5	0.984252	0.0634908	Q9NR09, P62837, P68036, P01116, P63279	500	56	18559	3.31411	1	0.454782	63.3796
GOTERM_BP_DIRECT	GO:0071333~cellular response to glucose stimulus	5	0.984252	0.0647323	Q06413, P43694, P42336, P63244, P62834	491	52	16792	3.28842	1	0.505851	70.2407
GOTERM_BP_DIRECT	GO:0071320~cellular response to cAMP	5	0.984252	0.0647323	P31327, P48736, Q9Y4G8, P05067, P62834	491	52	16792	3.28842	1	0.505851	70.2407
BBID	83.Growth_factors_Survival_factors_Mitogens	5	0.984252	0.0664957	P04049, O15530, Q92934, P31749, P10415	54	12	388	2.99383	0.990712	0.302273	50.732
GOTERM_CC_DIRECT	GO:0005905~clathrin-coated pit	5	0.984252	0.066498	P98164, P32121, P10809, Q15811, P05067	508	55	18224	3.26127	1	0.305709	62.3969
INTERPRO	IPR002494:High sulphur keratin-associated protein	5	0.984252	0.0668996	P60411, P60409, P60410, P60370, Q9BYR5	500	57	18559	3.25596	1	0.468921	65.3686
INTERPRO	IPR009071:High mobility group (HMG) box domain	5	0.984252	0.0668996	O14686, P35711, O94842, P35713, P35712	500	57	18559	3.25596	1	0.468921	65.3686
GOTERM_BP_DIRECT	GO:0048146~positive regulation of fibroblast proliferation	5	0.984252	0.0723333	P09619, P16234, O15520, P00519, P00533	491	54	16792	3.16663	1	0.540633	74.3292
GOTERM_BP_DIRECT	GO:0060548~negative regulation of cell death	5	0.984252	0.0762967	P09038, O60658, P34130, P16333, Q16288	491	55	16792	3.10905	1	0.555863	76.2447
BIOCARTA	h_hSWI-SNFpathway:Chromatin Remodeling by hSWI/SNF ATP-dependent Complexes	5	0.984252	0.0764774	Q12824, P21359, O14497, P51532, P24928	160	17	1625	2.98713	1	0.192211	63.6782
GOTERM_BP_DIRECT	GO:0070301~cellular response to hydrogen peroxide	5	0.984252	0.084543	Q96EB6, Q99683, P30530, Q13164, P00519	491	57	16792	2.99996	1	0.587749	79.8057
GOTERM_BP_DIRECT	GO:0007612~learning	5	0.984252	0.084543	P78352, Q96SB3, Q16620, O43566, P29323	491	57	16792	2.99996	1	0.587749	79.8057
BIOCARTA	h_cardiacEGFPathway:Role of EGF Receptor Transactivation by GPCRs in Cardiac Hypertrophy	5	0.984252	0.0911363	P19174, P01133, P19838, P00533, P01112	160	18	1625	2.82118	1	0.21687	70.3712
UP_SEQ_FEATURE	region of interest:Linker 12	5	0.984252	0.0915973	A1A4E9, Q04695, Q15323, P19013, O76013	505	68	20063	2.92123	1	0.787669	80.5474
UP_SEQ_FEATURE	region of interest:Coil 2	5	0.984252	0.0915973	A1A4E9, Q04695, Q15323, P19013, O76013	505	68	20063	2.92123	1	0.787669	80.5474
INTERPRO	IPR018039:Intermediate filament protein, conserved site	5	0.984252	0.0933126	A1A4E9, Q04695, Q15323, P19013, O76013	500	64	18559	2.89984	1	0.574928	77.6907
GOTERM_BP_DIRECT	GO:0043433~negative regulation of sequence-specific DNA binding transcription factor activity	5	0.984252	0.0976881	P06400, Q96EB6, Q9Y297, P56524, Q9BZS1	491	60	16792	2.84997	1	0.633064	84.4594
GOTERM_CC_DIRECT	GO:0044297~cell body	5	0.984252	0.0981267	P49368, P35240, Q99578, Q14195, P15056	508	63	18224	2.84714	1	0.39409	76.9619
INTERPRO	IPR002072:Nerve growth factor-related	4	0.787402	7.57457e-05	P34130, P20783, P01138, P23560	500	4	18559	37.118	0.0578006	0.00180257	0.115937
INTERPRO	IPR019846:Nerve growth factor conserved site	4	0.787402	7.57457e-05	P34130, P20783, P01138, P23560	500	4	18559	37.118	0.0578006	0.00180257	0.115937
INTERPRO	IPR003113:Phosphatidylinositol 3-kinase adaptor-binding (PI3K ABD) domain	4	0.787402	7.57457e-05	O00329, P42338, P42336, P48736	500	4	18559	37.118	0.0578006	0.00180257	0.115937
INTERPRO	IPR020408:Nerve growth factor-like	4	0.787402	7.57457e-05	P34130, P20783, P01138, P23560	500	4	18559	37.118	0.0578006	0.00180257	0.115937
GOTERM_BP_DIRECT	GO:0090170~regulation of Golgi inheritance	4	0.787402	9.66502e-05	P28482, P27361, Q02750, P36507	491	4	16792	34.1996	0.263193	0.00265238	0.174898
GOTERM_BP_DIRECT	GO:0042490~mechanoreceptor differentiation	4	0.787402	9.66502e-05	Q16620, P34130, P04629, Q16288	491	4	16792	34.1996	0.263193	0.00265238	0.174898
GOTERM_BP_DIRECT	GO:0005981~regulation of glycogen catabolic process	4	0.787402	9.66502e-05	P62140, O95685, Q86XI6, P62136	491	4	16792	34.1996	0.263193	0.00265238	0.174898
GOTERM_MF_DIRECT	GO:0005111~type 2 fibroblast growth factor receptor binding	4	0.787402	9.80667e-05	O76093, O60258, P55075, O15520	496	4	16881	34.0343	0.0648805	0.00131445	0.147331
OMIM_DISEASE	109800~Bladder cancer, somatic	4	0.787402	0.000107444	P06400, P22607, P01116, P01112	145	4	4740	32.6897	0.0327607	0.0165168	0.144199
INTERPRO	IPR017320:Histone deacetylase class II, eukaryotic	4	0.787402	0.000185573	Q8WUI4, Q9UQL6, P56524, Q9UKV0	500	5	18559	29.6944	0.135733	0.00383143	0.283817
INTERPRO	IPR016243:Tyrosine-protein kinase, CSF-1/PDGF receptor	4	0.787402	0.000185573	P10721, P07333, P09619, P16234	500	5	18559	29.6944	0.135733	0.00383143	0.283817
SMART	SM00140:NGF	4	0.787402	0.000196904	P34130, P20783, P01138, P23560	374	4	10057	26.8904	0.0423981	0.00308973	0.250358
GOTERM_BP_DIRECT	GO:1903898~negative regulation of PERK-mediated unfolded protein response	4	0.787402	0.000236376	Q5SWA1, O43639, O75807, P16333	491	5	16792	27.3597	0.526232	0.00577425	0.427235
GOTERM_BP_DIRECT	GO:1903912~negative regulation of endoplasmic reticulum stress-induced eIF2 alpha phosphorylation	4	0.787402	0.000236376	Q5SWA1, O43639, O75807, P16333	491	5	16792	27.3597	0.526232	0.00577425	0.427235
GOTERM_MF_DIRECT	GO:0005105~type 1 fibroblast growth factor receptor binding	4	0.787402	0.000239814	O76093, O60258, P55075, Q9GZV9	496	5	16881	27.2274	0.151303	0.00277669	0.359929
GOTERM_MF_DIRECT	GO:0035004~phosphatidylinositol 3-kinase activity	4	0.787402	0.000239814	O00329, P42338, P42336, P48736	496	5	16881	27.2274	0.151303	0.00277669	0.359929
UP_SEQ_FEATURE	site:Cleavage; by anthrax lethal factor	4	0.787402	0.000297854	P45985, Q02750, O14733, P36507	505	6	20063	26.4858	0.42455	0.0166061	0.506395
PIR_SUPERFAMILY	PIRSF001789:nerve growth factor, subunit beta	4	0.787402	0.000379256	P34130, P20783, P01138, P23560	80	4	1692	21.15	0.0206469	0.0103773	0.372405
GOTERM_CC_DIRECT	GO:0042587~glycogen granule	4	0.787402	0.00040211	P62140, O95685, Q86XI6, P62136	508	6	18224	23.916	0.167564	0.00589863	0.570036
GOTERM_BP_DIRECT	GO:0046578~regulation of Ras protein signal transduction	4	0.787402	0.000462497	Q9P212, O14492, Q13972, Q13501	491	6	16792	22.7997	0.768188	0.0101002	0.834319
GOTERM_BP_DIRECT	GO:0035897~proteolysis in other organism	4	0.787402	0.000462497	P45985, Q02750, O14733, P36507	491	6	16792	22.7997	0.768188	0.0101002	0.834319
GOTERM_BP_DIRECT	GO:0042693~muscle cell fate commitment	4	0.787402	0.000462497	P15172, P15173, O15520, O43435	491	6	16792	22.7997	0.768188	0.0101002	0.834319
GOTERM_MF_DIRECT	GO:0046935~1-phosphatidylinositol-3-kinase regulator activity	4	0.787402	0.000469173	P27986, Q92569, P32239, O00459	496	6	16881	22.6895	0.274569	0.00500291	0.703035
INTERPRO	IPR000341:Phosphatidylinositol 3-kinase Ras-binding (PI3K RBD) domain	4	0.787402	0.000623809	O00329, P42338, P42336, P48736	500	7	18559	21.2103	0.38766	0.0116099	0.951075
GOTERM_BP_DIRECT	GO:0042518~negative regulation of tyrosine phosphorylation of Stat3 protein	4	0.787402	0.000791838	P35240, P67775, O14543, O15524	491	7	16792	19.5426	0.918177	0.0158175	1.42442
GOTERM_BP_DIRECT	GO:0043983~histone H4-K12 acetylation	4	0.787402	0.000791838	Q9UNL4, Q92830, O95251, Q9HAF1	491	7	16792	19.5426	0.918177	0.0158175	1.42442
GOTERM_BP_DIRECT	GO:0043551~regulation of phosphatidylinositol 3-kinase activity	4	0.787402	0.000791838	P27986, Q92569, P32239, O00459	491	7	16792	19.5426	0.918177	0.0158175	1.42442
UP_SEQ_FEATURE	zinc finger region:C2HC-type	4	0.787402	0.000803175	Q8WYB5, Q92794, O95251, Q9Y6K9	505	8	20063	19.8644	0.774737	0.0416913	1.35999
GOTERM_MF_DIRECT	GO:0035005~1-phosphatidylinositol-4-phosphate 3-kinase activity	4	0.787402	0.000803181	O00329, P42338, P42336, P48736	496	7	16881	19.4482	0.422817	0.00804973	1.20072
PIR_SUPERFAMILY	PIRSF000615:tyrosine-protein kinase, CSF-1/PDGF receptor type	4	0.787402	0.000916201	P10721, P07333, P09619, P16234	80	5	1692	16.92	0.0491645	0.0166643	0.897522
PIR_SUPERFAMILY	PIRSF037911:histone deacetylase class II, eukaryotic type	4	0.787402	0.000916201	Q8WUI4, Q9UQL6, P56524, Q9UKV0	80	5	1692	16.92	0.0491645	0.0166643	0.897522
SMART	SM00144:PI3K_rbd	4	0.787402	0.000931066	O00329, P42338, P42336, P48736	374	6	10057	17.9269	0.185296	0.0127265	1.17874
INTERPRO	IPR019542:Enhancer of polycomb-like, N-terminal	4	0.787402	0.000978192	Q9H2F5, Q9ULD4, P55201, O95696	500	8	18559	18.559	0.536633	0.0173307	1.4876
INTERPRO	IPR003116:Raf-like Ras-binding	4	0.787402	0.000978192	P04049, O43566, P10398, P15056	500	8	18559	18.559	0.536633	0.0173307	1.4876
INTERPRO	IPR002420:Phosphatidylinositol 3-kinase C2 (PI3K C2) domain	4	0.787402	0.000978192	O00329, P42338, P42336, P48736	500	8	18559	18.559	0.536633	0.0173307	1.4876
GOTERM_BP_DIRECT	GO:1904322~cellular response to forskolin	4	0.787402	0.00123954	O43306, O95622, P63096, Q08462	491	8	16792	17.0998	0.980146	0.0234739	2.22127
GOTERM_BP_DIRECT	GO:0032872~regulation of stress-activated MAPK cascade	4	0.787402	0.00123954	P28482, P27361, Q02750, P36507	491	8	16792	17.0998	0.980146	0.0234739	2.22127
GOTERM_BP_DIRECT	GO:0043304~regulation of mast cell degranulation	4	0.787402	0.00123954	O15530, P15153, P16591, P07948	491	8	16792	17.0998	0.980146	0.0234739	2.22127
SMART	SM00455:RBD	4	0.787402	0.00158464	P04049, O43566, P10398, P15056	374	7	10057	15.3659	0.294535	0.0203142	1.99851
GOTERM_CC_DIRECT	GO:0034098~VCP-NPL4-UFD1 AAA ATPase complex	4	0.787402	0.00158648	Q96CS3, Q8TAT6, P55072, Q03135	508	9	18224	15.944	0.515195	0.018393	2.2315
GOTERM_CC_DIRECT	GO:0000812~Swr1 complex	4	0.787402	0.00158648	O43257, Q96L91, Q9Y230, Q9Y265	508	9	18224	15.944	0.515195	0.018393	2.2315
UP_SEQ_FEATURE	region of interest:Histone deacetylase	4	0.787402	0.00165765	Q8WUI4, Q9UQL6, P56524, Q9UKV0	505	10	20063	15.8915	0.953925	0.0723129	2.78773
GOTERM_BP_DIRECT	GO:0042473~outer ear morphogenesis	4	0.787402	0.00181915	P28482, P27361, P49639, O43435	491	9	16792	15.1998	0.996829	0.0332792	3.24387
GOTERM_BP_DIRECT	GO:0050764~regulation of phagocytosis	4	0.787402	0.00181915	P51451, P43405, P08631, P09769	491	9	16792	15.1998	0.996829	0.0332792	3.24387
GOTERM_MF_DIRECT	GO:0031748~D1 dopamine receptor binding	4	0.787402	0.00184481	P78352, P32121, P51636, Q06124	496	9	16881	15.1263	0.7172	0.016269	2.73786
INTERPRO	IPR001263:Phosphoinositide 3-kinase, accessory (PIK) domain	4	0.787402	0.00201353	O00329, P42338, P42336, P48736	500	10	18559	14.8472	0.794894	0.0318141	3.03956
UP_SEQ_FEATURE	domain:IPT/TIG 1	4	0.787402	0.00223695	Q9Y4D7, Q9UIW2, O43157, P08581	505	11	20063	14.4468	0.984301	0.0881823	3.74459
UP_SEQ_FEATURE	short sequence motif:LXXLL motif 3	4	0.787402	0.00223695	O14686, Q15596, Q15788, Q9Y6Q9	505	11	20063	14.4468	0.984301	0.0881823	3.74459
SMART	SM00142:PI3K_C2	4	0.787402	0.00246596	O00329, P42338, P42336, P48736	374	8	10057	13.4452	0.419102	0.0297259	3.09402
GOTERM_BP_DIRECT	GO:2001214~positive regulation of vasculogenesis	4	0.787402	0.00254274	P35968, P13688, Q9Y4G8, P62834	491	10	16792	13.6798	0.999679	0.0434758	4.50632
GOTERM_BP_DIRECT	GO:0001771~immunological synapse formation	4	0.787402	0.00254274	P54762, O43639, P30203, Q12959	491	10	16792	13.6798	0.999679	0.0434758	4.50632
GOTERM_BP_DIRECT	GO:0001952~regulation of cell-matrix adhesion	4	0.787402	0.00254274	P42338, P21359, Q08345, P10415	491	10	16792	13.6798	0.999679	0.0434758	4.50632
GOTERM_BP_DIRECT	GO:0033148~positive regulation of intracellular estrogen receptor signaling pathway	4	0.787402	0.00254274	P10275, Q13309, O14686, Q13153	491	10	16792	13.6798	0.999679	0.0434758	4.50632
GOTERM_BP_DIRECT	GO:0035265~organ growth	4	0.787402	0.00254274	Q15796, Q06124, P21802, P10415	491	10	16792	13.6798	0.999679	0.0434758	4.50632
GOTERM_MF_DIRECT	GO:0033558~protein deacetylase activity	4	0.787402	0.00257833	Q96EB6, Q9UQL6, P56524, Q9UKV0	496	10	16881	13.6137	0.828959	0.0213046	3.80689
UP_SEQ_FEATURE	compositionally biased region:Met-rich	4	0.787402	0.00292729	Q86UU0, Q8WYB5, Q92794, Q9Y6Q9	505	12	20063	13.2429	0.995652	0.103056	4.87328
GOTERM_BP_DIRECT	GO:0043306~positive regulation of mast cell degranulation	4	0.787402	0.00342099	Q9UQC2, P43403, P43405, P09769	491	11	16792	12.4362	0.99998	0.0559728	6.01767
GOTERM_MF_DIRECT	GO:0005003~ephrin receptor activity	4	0.787402	0.00346849	P54762, P29317, P54760, P29323	496	11	16881	12.3761	0.907131	0.0275724	5.08948
INTERPRO	IPR023801:Histone deacetylase domain	4	0.787402	0.0035464	Q8WUI4, Q9UQL6, P56524, Q9UKV0	500	12	18559	12.3727	0.938728	0.0513234	5.29541
INTERPRO	IPR002404:Insulin receptor substrate-1, PTB	4	0.787402	0.0035464	Q8WU20, P35568, Q99704, O60496	500	12	18559	12.3727	0.938728	0.0513234	5.29541
INTERPRO	IPR015433:Phosphatidylinositol Kinase	4	0.787402	0.0035464	O00329, P42338, P42336, P48736	500	12	18559	12.3727	0.938728	0.0513234	5.29541
SMART	SM00145:PI3Ka	4	0.787402	0.00359778	O00329, P42338, P42336, P48736	374	9	10057	11.9513	0.547487	0.0408748	4.48436
UP_SEQ_FEATURE	domain:IPT/TIG 3	4	0.787402	0.003735	Q9Y4D7, Q9UIW2, O43157, P08581	505	13	20063	12.2242	0.999033	0.124962	6.17805
UP_SEQ_FEATURE	domain:IPT/TIG 2	4	0.787402	0.003735	Q9Y4D7, Q9UIW2, O43157, P08581	505	13	20063	12.2242	0.999033	0.124962	6.17805
UP_SEQ_FEATURE	domain:IRS-type PTB	4	0.787402	0.003735	Q8WU20, P35568, Q99704, O60496	505	13	20063	12.2242	0.999033	0.124962	6.17805
GOTERM_CC_DIRECT	GO:0071564~npBAF complex	4	0.787402	0.0039042	Q12824, O96019, O14497, P51532	508	12	18224	11.958	0.832002	0.0364805	5.40847
GOTERM_BP_DIRECT	GO:0060444~branching involved in mammary gland duct morphogenesis	4	0.787402	0.00446324	P29317, P12931, Q9Y297, Q08345	491	12	16792	11.3999	0.999999	0.0699243	7.78195
GOTERM_BP_DIRECT	GO:0044319~wound healing, spreading of cells	4	0.787402	0.00446324	P13688, Q9NRY4, Q08345, P08134	491	12	16792	11.3999	0.999999	0.0699243	7.78195
INTERPRO	IPR006186:Serine/threonine-specific protein phosphatase/bis(5-nucleosyl)-tetraphosphatase	4	0.787402	0.00451902	P36873, P62140, P67775, P62136	500	13	18559	11.4209	0.971561	0.0605457	6.70121
GOTERM_MF_DIRECT	GO:0032041~NAD-dependent histone deacetylase activity (H3-K14 specific)	4	0.787402	0.00452473	Q8WUI4, Q9UQL6, P56524, Q9UKV0	496	12	16881	11.3448	0.955038	0.0350264	6.59067
GOTERM_MF_DIRECT	GO:0004708~MAP kinase kinase activity	4	0.787402	0.00452473	Q02750, Q16539, O14733, P36507	496	12	16881	11.3448	0.955038	0.0350264	6.59067
GOTERM_MF_DIRECT	GO:0017154~semaphorin receptor activity	4	0.787402	0.00452473	Q9Y4D7, Q9UIW2, O43157, P08581	496	12	16881	11.3448	0.955038	0.0350264	6.59067
INTERPRO	IPR001090:Ephrin receptor ligand binding domain	4	0.787402	0.00563774	P54762, P29317, P54760, P29323	500	14	18559	10.6051	0.988249	0.0737557	8.29406
INTERPRO	IPR000286:Histone deacetylase superfamily	4	0.787402	0.00563774	Q8WUI4, Q9UQL6, P56524, Q9UKV0	500	14	18559	10.6051	0.988249	0.0737557	8.29406
INTERPRO	IPR016257:Tyrosine-protein kinase, ephrin receptor	4	0.787402	0.00563774	P54762, P29317, P54760, P29323	500	14	18559	10.6051	0.988249	0.0737557	8.29406
INTERPRO	IPR001426:Tyrosine-protein kinase, receptor class V, conserved site	4	0.787402	0.00563774	P54762, P29317, P54760, P29323	500	14	18559	10.6051	0.988249	0.0737557	8.29406
GOTERM_BP_DIRECT	GO:0060996~dendritic spine development	4	0.787402	0.00567765	P54762, O43639, Q13177, P29323	491	13	16792	10.523	1	0.0848186	9.79817
GOTERM_BP_DIRECT	GO:0060334~regulation of interferon-gamma-mediated signaling pathway	4	0.787402	0.00567765	Q16543, P08238, O14543, O15524	491	13	16792	10.523	1	0.0848186	9.79817
GOTERM_CC_DIRECT	GO:0031672~A band	4	0.787402	0.00619793	P56524, O14974, O60237, Q92831	508	14	18224	10.2497	0.941285	0.0551235	8.45783
SMART	SM00310:PTBI	4	0.787402	0.0066869	Q8WU20, P35568, Q99704, O60496	374	11	10057	9.77832	0.771463	0.0621605	8.18605
UP_SEQ_FEATURE	domain:PAS	4	0.787402	0.00691546	O60658, Q15596, Q15788, Q9Y6Q9	505	16	20063	9.93218	0.999997	0.184806	11.1538
GOTERM_BP_DIRECT	GO:0045579~positive regulation of B cell differentiation	4	0.787402	0.0070712	Q92835, Q92934, P43403, P43405	491	14	16792	9.77131	1	0.101738	12.0605
GOTERM_BP_DIRECT	GO:0048009~insulin-like growth factor receptor signaling pathway	4	0.787402	0.0070712	P08069, P27986, P35568, P31749	491	14	16792	9.77131	1	0.101738	12.0605
GOTERM_BP_DIRECT	GO:0070498~interleukin-1-mediated signaling pathway	4	0.787402	0.0070712	Q8NFZ5, O14920, P27361, Q9Y4K3	491	14	16792	9.77131	1	0.101738	12.0605
GOTERM_BP_DIRECT	GO:0043923~positive regulation by host of viral transcription	4	0.787402	0.0070712	Q09472, Q12824, P08047, P51532	491	14	16792	9.77131	1	0.101738	12.0605
GOTERM_MF_DIRECT	GO:0031996~thioesterase binding	4	0.787402	0.0071671	P60953, Q9Y4K3, Q13114, P63000	496	14	16881	9.72408	0.9927	0.0515277	10.2496
INTERPRO	IPR018936:Phosphatidylinositol 3/4-kinase, conserved site	4	0.787402	0.00833447	O00329, P42338, P42336, P48736	500	16	18559	9.2795	0.99861	0.103843	12.0298
GOTERM_BP_DIRECT	GO:0045725~positive regulation of glycogen biosynthetic process	4	0.787402	0.00864983	Q9BX66, P06213, P35568, P31749	491	15	16792	9.11989	1	0.119349	14.5585
GOTERM_BP_DIRECT	GO:0001953~negative regulation of cell-matrix adhesion	4	0.787402	0.00864983	P20936, P27986, P35240, P21359	491	15	16792	9.11989	1	0.119349	14.5585
GOTERM_BP_DIRECT	GO:0043403~skeletal muscle tissue regeneration	4	0.787402	0.00864983	O15519, P15173, P14618, O00458	491	15	16792	9.11989	1	0.119349	14.5585
GOTERM_BP_DIRECT	GO:0043122~regulation of I-kappaB kinase/NF-kappaB signaling	4	0.787402	0.00864983	O15530, Q9Y297, Q13501, P55085	491	15	16792	9.11989	1	0.119349	14.5585
GOTERM_BP_DIRECT	GO:0042993~positive regulation of transcription factor import into nucleus	4	0.787402	0.00864983	P27986, Q9NPF5, O00459, Q13263	491	15	16792	9.11989	1	0.119349	14.5585
UP_SEQ_FEATURE	domain:PI3K/PI4K	4	0.787402	0.00970919	O00329, P42338, P42336, P48736	505	18	20063	8.8286	1	0.230718	15.3185
GOTERM_BP_DIRECT	GO:0030949~positive regulation of vascular endothelial growth factor receptor signaling pathway	4	0.787402	0.0104184	O76093, P31371, O15520, P17948	491	16	16792	8.5499	1	0.138497	17.2774
GOTERM_BP_DIRECT	GO:1904355~positive regulation of telomere capping	4	0.787402	0.0104184	Q96GD4, P28482, P27361, O14733	491	16	16792	8.5499	1	0.138497	17.2774
SMART	SM00156:PP2Ac	4	0.787402	0.0109695	P36873, P62140, P67775, P62136	374	13	10057	8.27396	0.911665	0.0925027	13.0995
GOTERM_BP_DIRECT	GO:1901216~positive regulation of neuron death	4	0.787402	0.012381	Q99683, Q92934, P05198, P00519	491	17	16792	8.04696	1	0.156694	20.1988
GOTERM_MF_DIRECT	GO:0031435~mitogen-activated protein kinase kinase kinase binding	4	0.787402	0.012545	P60953, P28482, P45985, Q9Y4K3	496	17	16881	8.00806	0.999822	0.0819426	17.287
GOTERM_CC_DIRECT	GO:0032839~dendrite cytoplasm	4	0.787402	0.0127958	P78352, P28482, P45985, Q6TDP4	508	18	18224	7.972	0.997184	0.0962933	16.7274
GOTERM_CC_DIRECT	GO:0042101~T cell receptor complex	4	0.787402	0.0127958	P43403, P43405, P30203, P13688	508	18	18224	7.972	0.997184	0.0962933	16.7274
UP_SEQ_FEATURE	region of interest:Heparin-binding	4	0.787402	0.0130708	P09038, P21802, P05067, P05230	505	20	20063	7.94574	1	0.284183	20.0862
SMART	SM00615:EPH_lbd	4	0.787402	0.013583	P54762, P29317, P54760, P29323	374	14	10057	7.68296	0.950646	0.10545	15.9777
INTERPRO	IPR000403:Phosphatidylinositol 3-/4-kinase, catalytic domain	4	0.787402	0.0135874	O00329, P42338, P42336, P48736	500	19	18559	7.81432	0.999979	0.154659	18.9019
GOTERM_BP_DIRECT	GO:2000249~regulation of actin cytoskeleton reorganization	4	0.787402	0.0145407	P07333, P16234, P00519, Q9Y5K6	491	18	16792	7.59991	1	0.179469	23.3008
UP_SEQ_FEATURE	short sequence motif:LXXLL motif 2	4	0.787402	0.0149698	O14686, Q15596, Q15788, Q9Y6Q9	505	21	20063	7.56737	1	0.307982	22.6667
UP_SEQ_FEATURE	short sequence motif:LXXLL motif 1	4	0.787402	0.0149698	O14686, Q15596, Q15788, Q9Y6Q9	505	21	20063	7.56737	1	0.307982	22.6667
GOTERM_BP_DIRECT	GO:0030220~platelet formation	4	0.787402	0.0168999	O95866, Q06413, Q09472, Q06124	491	19	16792	7.19991	1	0.199534	26.559
GOTERM_BP_DIRECT	GO:0043536~positive regulation of blood vessel endothelial cell migration	4	0.787402	0.0168999	P09038, P19174, Q16539, P31749	491	19	16792	7.19991	1	0.199534	26.559
GOTERM_BP_DIRECT	GO:0051493~regulation of cytoskeleton organization	4	0.787402	0.0168999	Q05397, O43157, P28482, P27361	491	19	16792	7.19991	1	0.199534	26.559
GOTERM_BP_DIRECT	GO:0014911~positive regulation of smooth muscle cell migration	4	0.787402	0.01946	P12931, P09619, P56524, P10415	491	20	16792	6.83992	1	0.221512	29.9466
GOTERM_BP_DIRECT	GO:0034614~cellular response to reactive oxygen species	4	0.787402	0.01946	P12931, P49023, P16234, P16591	491	20	16792	6.83992	1	0.221512	29.9466
BBID	102.Cholesterol_Stress_Response	4	0.787402	0.0197674	P04049, Q13233, P45983, P63000	54	5	388	5.74815	0.742735	0.156087	18.5678
GOTERM_BP_DIRECT	GO:0007369~gastrulation	4	0.787402	0.0222219	Q15796, P55075, P63244, Q13618	491	21	16792	6.51421	1	0.242245	33.4355
GOTERM_BP_DIRECT	GO:0051894~positive regulation of focal adhesion assembly	4	0.787402	0.0222219	P46940, Q02763, P35968, P63000	491	21	16792	6.51421	1	0.242245	33.4355
GOTERM_BP_DIRECT	GO:1900182~positive regulation of protein localization to nucleus	4	0.787402	0.0222219	P12931, O95251, Q9Y5K6, P31749	491	21	16792	6.51421	1	0.242245	33.4355
GOTERM_BP_DIRECT	GO:0035307~positive regulation of protein dephosphorylation	4	0.787402	0.0222219	Q15435, Q13526, Q96T49, Q96QB1	491	21	16792	6.51421	1	0.242245	33.4355
GOTERM_MF_DIRECT	GO:0016922~ligand-dependent nuclear receptor binding	4	0.787402	0.0225068	Q15596, O14497, Q15788, Q9Y6Q9	496	21	16881	6.48272	1	0.136612	28.9816
SMART	SM00146:PI3Kc	4	0.787402	0.0233761	O00329, P42338, P42336, P48736	374	17	10057	6.32715	0.994504	0.164263	25.9994
PIR_SUPERFAMILY	PIRSF000666:tyrosine-protein kinase, ephrin receptor type	4	0.787402	0.0245747	P54762, P29317, P54760, P29323	80	14	1692	6.04286	0.745509	0.203941	21.7086
GOTERM_CC_DIRECT	GO:0035097~histone methyltransferase complex	4	0.787402	0.0250719	Q6UXN9, O14744, O14686, Q9UKV0	508	23	18224	6.23896	0.999991	0.167886	30.2958
GOTERM_BP_DIRECT	GO:0045453~bone resorption	4	0.787402	0.025186	P12931, P15153, Q9Y4K3, P63000	491	22	16792	6.21811	1	0.266573	36.9968
GOTERM_BP_DIRECT	GO:0001836~release of cytochrome c from mitochondria	4	0.787402	0.0283518	Q92934, Q3ZCQ8, P31947, P10415	491	23	16792	5.94776	1	0.29126	40.6012
GOTERM_BP_DIRECT	GO:0003148~outflow tract septum morphogenesis	4	0.787402	0.0283518	P21802, P55075, P52952, O43435	491	23	16792	5.94776	1	0.29126	40.6012
GOTERM_BP_DIRECT	GO:0043044~ATP-dependent chromatin remodeling	4	0.787402	0.0283518	Q12824, O96019, O14497, P51532	491	23	16792	5.94776	1	0.29126	40.6012
INTERPRO	IPR020454:Diacylglycerol/phorbol-ester binding	4	0.787402	0.0286504	P04049, O95267, P10398, P15056	500	25	18559	5.93888	1	0.268741	35.9286
INTERPRO	IPR011641:Tyrosine-protein kinase ephrin type A/B receptor-like	4	0.787402	0.0286504	P54762, P29317, P54760, P29323	500	25	18559	5.93888	1	0.268741	35.9286
GOTERM_MF_DIRECT	GO:0017134~fibroblast growth factor binding	4	0.787402	0.0287092	P22607, P21802, Q8N441, Q86Z14	496	23	16881	5.919	1	0.165675	35.4629
UP_SEQ_FEATURE	region of interest:Linker	4	0.787402	0.0294802	O14746, P22681, P43405, Q13191	505	27	20063	5.88574	1	0.471664	39.948
GOTERM_CC_DIRECT	GO:0036464~cytoplasmic ribonucleoprotein granule	4	0.787402	0.0312629	P46940, P60953, O75116, P63000	508	25	18224	5.73984	0.999999	0.191837	36.3301
GOTERM_BP_DIRECT	GO:0045742~positive regulation of epidermal growth factor receptor signaling pathway	4	0.787402	0.0317184	P22681, Q99704, Q07889, P31749	491	24	16792	5.69993	1	0.316175	44.2201
GOTERM_BP_DIRECT	GO:0007088~regulation of mitotic nuclear division	4	0.787402	0.0317184	O14744, P60953, P51636, Q13526	491	24	16792	5.69993	1	0.316175	44.2201
GOTERM_BP_DIRECT	GO:0030866~cortical actin cytoskeleton organization	4	0.787402	0.0317184	Q15334, O14920, O75116, Q12959	491	24	16792	5.69993	1	0.316175	44.2201
GOTERM_BP_DIRECT	GO:0048870~cell motility	4	0.787402	0.0317184	P29317, Q05397, Q02750, P63000	491	24	16792	5.69993	1	0.316175	44.2201
INTERPRO	IPR002165:Plexin	4	0.787402	0.0317579	Q9Y4D7, Q9UIW2, O43157, P08581	500	26	18559	5.71046	1	0.290215	38.9969
INTERPRO	IPR023313:Ubiquitin-conjugating enzyme, active site	4	0.787402	0.0317579	P62837, P68036, P01116, P63279	500	26	18559	5.71046	1	0.290215	38.9969
UP_KEYWORDS	Protein phosphatase inhibitor	4	0.787402	0.0337942	Q12972, P41236, Q6NXS1, O60927	508	29	20581	5.58811	0.99998	0.129629	37.0491
GOTERM_BP_DIRECT	GO:2000134~negative regulation of G1/S transition of mitotic cell cycle	4	0.787402	0.0352844	Q6P1J9, P06400, P51532, P10415	491	25	16792	5.47193	1	0.339185	47.8256
GOTERM_BP_DIRECT	GO:0070423~nucleotide-binding oligomerization domain containing signaling pathway	4	0.787402	0.0352844	O14920, Q9Y4K3, Q9Y6K9, O15111	491	25	16792	5.47193	1	0.339185	47.8256
GOTERM_BP_DIRECT	GO:0042327~positive regulation of phosphorylation	4	0.787402	0.0352844	P10275, Q15811, P01133, P00533	491	25	16792	5.47193	1	0.339185	47.8256
GOTERM_BP_DIRECT	GO:0001816~cytokine production	4	0.787402	0.0352844	O00329, O95267, P48736, Q9BZS1	491	25	16792	5.47193	1	0.339185	47.8256
BBID	2.Cytokine_Receptors	4	0.787402	0.0357249	P04049, P27986, P28482, Q07889	54	6	388	4.79012	0.915732	0.201393	31.2198
INTERPRO	IPR004843:Metallophosphoesterase domain	4	0.787402	0.0384782	P36873, P62140, P67775, P62136	500	28	18559	5.30257	1	0.330038	45.1686
GOTERM_BP_DIRECT	GO:0001958~endochondral ossification	4	0.787402	0.0390478	Q02763, O76093, Q06413, P22607	491	26	16792	5.26148	1	0.365162	51.3914
GOTERM_BP_DIRECT	GO:0045840~positive regulation of mitotic nuclear division	4	0.787402	0.0390478	P09619, P55075, P01133, P06213	491	26	16792	5.26148	1	0.365162	51.3914
GOTERM_BP_DIRECT	GO:0061098~positive regulation of protein tyrosine kinase activity	4	0.787402	0.0390478	P07333, Q8IZP0, P21860, Q13177	491	26	16792	5.26148	1	0.365162	51.3914
GOTERM_BP_DIRECT	GO:0045930~negative regulation of mitotic cell cycle	4	0.787402	0.0390478	Q13574, P00519, P00533, Q12959	491	26	16792	5.26148	1	0.365162	51.3914
GOTERM_BP_DIRECT	GO:0035025~positive regulation of Rho protein signal transduction	4	0.787402	0.0390478	P09619, P55085, Q12802, P63000	491	26	16792	5.26148	1	0.365162	51.3914
GOTERM_BP_DIRECT	GO:0050999~regulation of nitric-oxide synthase activity	4	0.787402	0.0390478	O94760, P00533, Q03135, P31749	491	26	16792	5.26148	1	0.365162	51.3914
GOTERM_BP_DIRECT	GO:0040014~regulation of multicellular organism growth	4	0.787402	0.0390478	P42336, Q06124, P21802, P05067	491	26	16792	5.26148	1	0.365162	51.3914
GOTERM_CC_DIRECT	GO:0031226~intrinsic component of plasma membrane	4	0.787402	0.0419033	O43306, P09619, P30203, P16234	508	28	18224	5.12486	1	0.237466	45.5803
UP_SEQ_FEATURE	domain:Sema	4	0.787402	0.0421101	Q9Y4D7, Q9UIW2, O43157, P08581	505	31	20063	5.12629	1	0.583969	51.9627
GOTERM_MF_DIRECT	GO:0019706~protein-cysteine S-palmitoyltransferase activity	4	0.787402	0.043531	Q8IUH5, Q7Z5G4, Q9Y397, Q8WVZ1	496	27	16881	5.04211	1	0.230825	48.7837
GOTERM_MF_DIRECT	GO:0042056~chemoattractant activity	4	0.787402	0.043531	P09038, P20783, P55075, O15520	496	27	16881	5.04211	1	0.230825	48.7837
GOTERM_BP_DIRECT	GO:0016050~vesicle organization	4	0.787402	0.0471577	P51636, Q9Y5X1, Q9Y5K6, Q03135	491	28	16792	4.88566	1	0.414683	58.3081
GOTERM_BP_DIRECT	GO:0007616~long-term memory	4	0.787402	0.0471577	P34130, Q13972, O43566, O00141	491	28	16792	4.88566	1	0.414683	58.3081
GOTERM_BP_DIRECT	GO:0003281~ventricular septum development	4	0.787402	0.0471577	P98164, P43694, Q8WU20, Q8N907	491	28	16792	4.88566	1	0.414683	58.3081
GOTERM_BP_DIRECT	GO:0009314~response to radiation	4	0.787402	0.0471577	A1A4E9, P30304, P04629, P10415	491	28	16792	4.88566	1	0.414683	58.3081
INTERPRO	IPR001627:Semaphorin/CD100 antigen	4	0.787402	0.0497951	Q9Y4D7, Q9UIW2, O43157, P08581	500	31	18559	4.78942	1	0.394583	54.2613
GOTERM_CC_DIRECT	GO:0009925~basal plasma membrane	4	0.787402	0.0498773	Q02763, P08581, P13688, Q96RT1	508	30	18224	4.7832	1	0.267344	51.6758
GOTERM_BP_DIRECT	GO:0097421~liver regeneration	4	0.787402	0.0514983	O14744, Q30201, P00533, P62834	491	29	16792	4.71719	1	0.440169	61.617
GOTERM_BP_DIRECT	GO:0051973~positive regulation of telomerase activity	4	0.787402	0.0514983	Q96GD4, P28482, P27361, O14733	491	29	16792	4.71719	1	0.440169	61.617
GOTERM_BP_DIRECT	GO:0043542~endothelial cell migration	4	0.787402	0.0514983	Q9Y4D7, Q05397, P42336, P16284	491	29	16792	4.71719	1	0.440169	61.617
UP_SEQ_FEATURE	repeat:25	4	0.787402	0.0530833	P60411, P60409, P15941, P24928	505	34	20063	4.67397	1	0.647634	60.5267
UP_SEQ_FEATURE	repeat:24	4	0.787402	0.0530833	P60411, P60409, P15941, P24928	505	34	20063	4.67397	1	0.647634	60.5267
UP_SEQ_FEATURE	metal ion-binding site:Manganese	4	0.787402	0.0530833	P36873, P62140, P67775, P62136	505	34	20063	4.67397	1	0.647634	60.5267
GOTERM_CC_DIRECT	GO:0031941~filamentous actin	4	0.787402	0.0541209	Q13153, P60763, Q9Y5K6, Q14195	508	31	18224	4.62891	1	0.280722	54.6547
GOTERM_BP_DIRECT	GO:0021510~spinal cord development	4	0.787402	0.0560251	P21359, O96019, P31749, Q16555	491	30	16792	4.55995	1	0.465321	64.8026
GOTERM_BP_DIRECT	GO:0060325~face morphogenesis	4	0.787402	0.0560251	Q6UB99, Q06124, P10301, O43435	491	30	16792	4.55995	1	0.465321	64.8026
BBID	77.IkBa_Kinase_JNK_MEKK1	4	0.787402	0.0565281	Q13233, P45985, P19838, P45983	54	7	388	4.10582	0.980876	0.280886	45.0436
BBID	101.Gprot_coupled_Rec_MAP_Kinase	4	0.787402	0.0565281	P60953, Q07889, P29353, P45983	54	7	388	4.10582	0.980876	0.280886	45.0436
INTERPRO	IPR002957:Keratin, type I	4	0.787402	0.0581373	A1A4E9, Q04695, Q15323, O76013	500	33	18559	4.49915	1	0.432892	60.0391
GOTERM_BP_DIRECT	GO:0042771~intrinsic apoptotic signaling pathway in response to DNA damage by p53 class mediator	4	0.787402	0.0607342	Q96EB6, Q13362, P46379, Q09472	491	31	16792	4.41285	1	0.48889	67.8505
GOTERM_BP_DIRECT	GO:0043200~response to amino acid	4	0.787402	0.0607342	Q92934, P31327, O15111, P07948	491	31	16792	4.41285	1	0.48889	67.8505
GOTERM_BP_DIRECT	GO:0048701~embryonic cranial skeleton morphogenesis	4	0.787402	0.0607342	Q15796, P16234, P21802, O43435	491	31	16792	4.41285	1	0.48889	67.8505
GOTERM_BP_DIRECT	GO:0071479~cellular response to ionizing radiation	4	0.787402	0.0607342	Q96EB6, P62993, Q16539, O15516	491	31	16792	4.41285	1	0.48889	67.8505
GOTERM_CC_DIRECT	GO:0090575~RNA polymerase II transcription factor complex	4	0.787402	0.0631056	P43694, P52952, P37231, Q13263	508	33	18224	4.34837	1	0.298027	60.4072
SMART	SM01411:SM01411	4	0.787402	0.0636878	P54762, P29317, P54760, P29323	374	25	10057	4.30246	0.999999	0.363912	56.7285
UP_SEQ_FEATURE	repeat:23	4	0.787402	0.0652831	P60411, P60409, P15941, P24928	505	37	20063	4.295	1	0.707059	68.3534
GOTERM_BP_DIRECT	GO:0042220~response to cocaine	4	0.787402	0.0656218	P08238, P10809, Q9UQL6, Q16555	491	32	16792	4.27495	1	0.509615	70.7491
GOTERM_BP_DIRECT	GO:0007498~mesoderm development	4	0.787402	0.0656218	P67775, P08631, O43435, Q9UKT9	491	32	16792	4.27495	1	0.509615	70.7491
GOTERM_BP_DIRECT	GO:0045595~regulation of cell differentiation	4	0.787402	0.0656218	P04049, P67775, Q92876, O43597	491	32	16792	4.27495	1	0.509615	70.7491
GOTERM_BP_DIRECT	GO:0007093~mitotic cell cycle checkpoint	4	0.787402	0.0656218	P06400, Q9NYY3, Q12959, P01112	491	32	16792	4.27495	1	0.509615	70.7491
GOTERM_BP_DIRECT	GO:0045907~positive regulation of vasoconstriction	4	0.787402	0.0656218	P00519, P00533, Q03135, P31749	491	32	16792	4.27495	1	0.509615	70.7491
GOTERM_BP_DIRECT	GO:0042177~negative regulation of protein catabolic process	4	0.787402	0.0656218	P35232, Q13526, Q8N9N5, P00533	491	32	16792	4.27495	1	0.509615	70.7491
BIOCARTA	h_rnaPathway:Double Stranded RNA Induced Gene Expression	4	0.787402	0.0659514	Q99558, P05198, P19838, O15111	160	10	1625	4.0625	1	0.17304	58.0413
GOTERM_BP_DIRECT	GO:0051402~neuron apoptotic process	4	0.787402	0.0706838	P06400, P21860, P05067, P10415	491	33	16792	4.14541	1	0.533268	73.4899
GOTERM_BP_DIRECT	GO:0070059~intrinsic apoptotic signaling pathway in response to endoplasmic reticulum stress	4	0.787402	0.0706838	Q99683, P46379, O75807, P10415	491	33	16792	4.14541	1	0.533268	73.4899
GOTERM_BP_DIRECT	GO:2001244~positive regulation of intrinsic apoptotic signaling pathway	4	0.787402	0.0706838	Q92934, P63244, Q03135, P10415	491	33	16792	4.14541	1	0.533268	73.4899
GOTERM_BP_DIRECT	GO:0071526~semaphorin-plexin signaling pathway	4	0.787402	0.0706838	Q9Y4D7, O43157, P08581, P63000	491	33	16792	4.14541	1	0.533268	73.4899
GOTERM_BP_DIRECT	GO:0015758~glucose transport	4	0.787402	0.0706838	Q9BX66, P07947, P31749, P15056	491	33	16792	4.14541	1	0.533268	73.4899
GOTERM_BP_DIRECT	GO:1902042~negative regulation of extrinsic apoptotic signaling pathway via death domain receptors	4	0.787402	0.0706838	P04049, O15519, P38398, P05121	491	33	16792	4.14541	1	0.533268	73.4899
UP_KEYWORDS	Keratinization	4	0.787402	0.0707371	Q5T7P3, Q5T754, Q92817, Q5TA82	508	39	20581	4.15526	1	0.243027	62.7549
UP_KEYWORDS	Myogenesis	4	0.787402	0.0707371	Q96EB6, P15172, P15173, P85037	508	39	20581	4.15526	1	0.243027	62.7549
GOTERM_MF_DIRECT	GO:0004864~protein phosphatase inhibitor activity	4	0.787402	0.0715028	Q96SB3, P41236, Q9Y6J0, Q6NXS1	496	33	16881	4.12537	1	0.335838	67.2195
GOTERM_BP_DIRECT	GO:0045859~regulation of protein kinase activity	4	0.787402	0.0759158	Q9P212, P60953, P15153, P09769	491	34	16792	4.02348	1	0.555154	76.0666
GOTERM_BP_DIRECT	GO:0009968~negative regulation of signal transduction	4	0.787402	0.0759158	Q7Z569, Q92835, O43665, P21860	491	34	16792	4.02348	1	0.555154	76.0666
GOTERM_CC_DIRECT	GO:0000118~histone deacetylase complex	4	0.787402	0.0777745	Q8WUI4, Q9UQL6, P56524, Q9UKV0	508	36	18224	3.986	1	0.345819	68.3626
UP_SEQ_FEATURE	metal ion-binding site:Magnesium 2	4	0.787402	0.0786423	O43306, Q13572, O95622, Q08462	505	40	20063	3.97287	1	0.745589	75.2381
UP_SEQ_FEATURE	domain:UBA	4	0.787402	0.0786423	Q96CS3, P22681, Q13191, Q13501	505	40	20063	3.97287	1	0.745589	75.2381
GOTERM_BP_DIRECT	GO:0001890~placenta development	4	0.787402	0.0813133	P08238, Q05397, Q16539, P37231	491	35	16792	3.90852	1	0.575239	78.4757
GOTERM_BP_DIRECT	GO:0031648~protein destabilization	4	0.787402	0.0813133	Q6P1J9, Q96EB6, P12931, Q9Y297	491	35	16792	3.90852	1	0.575239	78.4757
BBID	37.Akt-PKB_Effector_of_P13K_in_Vivo	4	0.787402	0.0818305	P27986, P28482, Q16539, P31749	54	8	388	3.59259	0.996989	0.320926	58.451
GOTERM_MF_DIRECT	GO:0070491~repressing transcription factor binding	4	0.787402	0.0822391	Q8WUI4, Q9UQL6, P56524, Q9UKV0	496	35	16881	3.88963	1	0.372412	72.4781
UP_SEQ_FEATURE	metal ion-binding site:Magnesium 1	4	0.787402	0.0833399	O43306, Q13572, O95622, Q08462	505	41	20063	3.87597	1	0.757308	77.3039
BIOCARTA	h_il4Pathway:IL 4 signaling pathway	4	0.787402	0.0843707	P62993, P35568, P29353, P31749	160	11	1625	3.69318	1	0.206143	67.4377
GOTERM_BP_DIRECT	GO:0030177~positive regulation of Wnt signaling pathway	4	0.787402	0.0868715	Q6P1J9, O14746, P21802, P51532	491	36	16792	3.79995	1	0.593528	80.716
GOTERM_BP_DIRECT	GO:1901998~toxin transport	4	0.787402	0.0868715	P49368, Q9UHI5, P11021, O14497	491	36	16792	3.79995	1	0.593528	80.716
GOTERM_BP_DIRECT	GO:0048469~cell maturation	4	0.787402	0.0868715	P30530, Q99814, P35713, P37231	491	36	16792	3.79995	1	0.593528	80.716
GOTERM_BP_DIRECT	GO:0010507~negative regulation of autophagy	4	0.787402	0.0868715	P43694, P08581, P31749, P10415	491	36	16792	3.79995	1	0.593528	80.716
GOTERM_BP_DIRECT	GO:0034605~cellular response to heat	4	0.787402	0.0925856	P05198, P21359, P05230, P07948	491	37	16792	3.69725	1	0.616883	82.7884
GOTERM_BP_DIRECT	GO:0007162~negative regulation of cell adhesion	4	0.787402	0.0925856	P20936, Q92730, O43157, P21860	491	37	16792	3.69725	1	0.616883	82.7884
UP_SEQ_FEATURE	DNA-binding region:HMG box	4	0.787402	0.0981245	P35711, O94842, P35713, P35712	505	44	20063	3.6117	1	0.802808	82.797
GOTERM_BP_DIRECT	GO:0042517~positive regulation of tyrosine phosphorylation of Stat3 protein	4	0.787402	0.0984506	P10721, P07333, P22607, O14543	491	38	16792	3.59996	1	0.634944	84.6955
GOTERM_BP_DIRECT	GO:0009790~embryo development	4	0.787402	0.0984506	P20936, P46379, Q05397, Q99750	491	38	16792	3.59996	1	0.634944	84.6955
GOTERM_MF_DIRECT	GO:0005547~phosphatidylinositol-3,4,5-trisphosphate binding	4	0.787402	0.0995425	P46940, Q9UQC2, Q9BR39, P31749	496	38	16881	3.58256	1	0.426479	79.327
UP_KEYWORDS	Lacrimo-auriculo-dento-digital syndrome	3	0.590551	0.00178733	P22607, P21802, O15520	508	3	20581	40.5138	0.430793	0.00983747	2.37956
UP_SEQ_FEATURE	site:Interaction with SHC1	3	0.590551	0.00185799	Q16620, P04629, Q16288	505	3	20063	39.7287	0.968247	0.0788548	3.11965
UP_SEQ_FEATURE	region of interest:Hypervariable region	3	0.590551	0.00185799	P01116, P01111, P01112	505	3	20063	39.7287	0.968247	0.0788548	3.11965
UP_SEQ_FEATURE	site:Interaction with PLC-gamma-1	3	0.590551	0.00185799	Q16620, P04629, Q16288	505	3	20063	39.7287	0.968247	0.0788548	3.11965
INTERPRO	IPR014935:Steroid receptor coactivator	3	0.590551	0.00212589	Q15596, Q15788, Q9Y6Q9	500	3	18559	37.118	0.812266	0.0329012	3.20661
INTERPRO	IPR017434:Protein phosphatase 1, glycogen targeting subunit, Metazoa	3	0.590551	0.00212589	O95685, Q86XI6, Q9UQK1	500	3	18559	37.118	0.812266	0.0329012	3.20661
INTERPRO	IPR014920:Nuclear receptor coactivator, Ncoa-type, interlocking	3	0.590551	0.00212589	Q15596, Q15788, Q9Y6Q9	500	3	18559	37.118	0.812266	0.0329012	3.20661
INTERPRO	IPR008955:Nuclear receptor coactivator Src-1	3	0.590551	0.00212589	Q15596, Q15788, Q9Y6Q9	500	3	18559	37.118	0.812266	0.0329012	3.20661
INTERPRO	IPR017426:Nuclear receptor coactivator	3	0.590551	0.00212589	Q15596, Q15788, Q9Y6Q9	500	3	18559	37.118	0.812266	0.0329012	3.20661
INTERPRO	IPR020777:Tyrosine-protein kinase, neurotrophic receptor	3	0.590551	0.00212589	Q16620, P04629, Q16288	500	3	18559	37.118	0.812266	0.0329012	3.20661
INTERPRO	IPR010011:Domain of unknown function DUF1518	3	0.590551	0.00212589	Q15596, Q15788, Q9Y6Q9	500	3	18559	37.118	0.812266	0.0329012	3.20661
INTERPRO	IPR001720:PI3 kinase, P85 regulatory subunit	3	0.590551	0.00212589	P27986, Q92569, O00459	500	3	18559	37.118	0.812266	0.0329012	3.20661
GOTERM_CC_DIRECT	GO:0005899~insulin receptor complex	3	0.590551	0.00227466	Q9BX66, P06213, P35568	508	3	18224	35.874	0.645989	0.0250095	3.18502
GOTERM_BP_DIRECT	GO:2000544~regulation of endothelial cell chemotaxis to fibroblast growth factor	3	0.590551	0.00250005	P09038, P08620, P05230	491	3	16792	34.1996	0.999633	0.0432281	4.43227
GOTERM_BP_DIRECT	GO:0031281~positive regulation of cyclase activity	3	0.590551	0.00250005	P27361, Q16539, P45983	491	3	16792	34.1996	0.999633	0.0432281	4.43227
GOTERM_BP_DIRECT	GO:0018076~N-terminal peptidyl-lysine acetylation	3	0.590551	0.00250005	Q09472, Q92793, Q92831	491	3	16792	34.1996	0.999633	0.0432281	4.43227
GOTERM_BP_DIRECT	GO:1903670~regulation of sprouting angiogenesis	3	0.590551	0.00250005	O76093, P13688, O43320	491	3	16792	34.1996	0.999633	0.0432281	4.43227
GOTERM_BP_DIRECT	GO:0007176~regulation of epidermal growth factor-activated receptor activity	3	0.590551	0.00250005	O43639, P05067, P29353	491	3	16792	34.1996	0.999633	0.0432281	4.43227
GOTERM_MF_DIRECT	GO:0043121~neurotrophin binding	3	0.590551	0.00252431	Q16620, P04629, Q16288	496	3	16881	34.0343	0.822505	0.0211172	3.72854
GOTERM_MF_DIRECT	GO:0005030~neurotrophin receptor activity	3	0.590551	0.00252431	Q16620, P04629, Q16288	496	3	16881	34.0343	0.822505	0.0211172	3.72854
OMIM_DISEASE	163200~Schimmelpenning-Feuerstein-Mims syndrome, somatic mosaic	3	0.590551	0.00269519	P01116, P01111, P01112	145	3	4740	32.6897	0.566835	0.243369	3.55958
OMIM_DISEASE	149730~LADD syndrome	3	0.590551	0.00269519	P22607, P21802, O15520	145	3	4740	32.6897	0.566835	0.243369	3.55958
UP_SEQ_FEATURE	domain:HSA	3	0.590551	0.00365412	Q96L91, Q6ZRS2, P51532	505	4	20063	29.7965	0.998876	0.124669	6.04816
SMART	SM00143:PI3K_p85B	3	0.590551	0.00401479	O00329, P42338, P42336	374	3	10057	26.8904	0.587299	0.0412686	4.99197
SMART	SM01151:SM01151	3	0.590551	0.00401479	Q15596, Q15788, Q9Y6Q9	374	3	10057	26.8904	0.587299	0.0412686	4.99197
INTERPRO	IPR016245:Tyrosine protein kinase, EGF/ERB/XmrK receptor	3	0.590551	0.00417604	P04626, P21860, P00533	500	4	18559	27.8385	0.962718	0.0590938	6.20771
INTERPRO	IPR014012:Helicase/SANT-associated, DNA binding	3	0.590551	0.00417604	Q96L91, Q6ZRS2, P51532	500	4	18559	27.8385	0.962718	0.0590938	6.20771
INTERPRO	IPR024643:Histone deacetylase, glutamine rich N-terminal domain	3	0.590551	0.00417604	Q9UQL6, P56524, Q9UKV0	500	4	18559	27.8385	0.962718	0.0590938	6.20771
GOTERM_BP_DIRECT	GO:1903800~positive regulation of production of miRNAs involved in gene silencing by miRNA	3	0.590551	0.00490346	Q02750, P36507, P00533	491	4	16792	25.6497	1	0.0747259	8.51769
GOTERM_BP_DIRECT	GO:0031547~brain-derived neurotrophic factor receptor signaling pathway	3	0.590551	0.00490346	Q16620, Q9Y4G8, P23560	491	4	16792	25.6497	1	0.0747259	8.51769
GOTERM_BP_DIRECT	GO:2000546~positive regulation of endothelial cell chemotaxis to fibroblast growth factor	3	0.590551	0.00490346	P09038, O76093, O43320	491	4	16792	25.6497	1	0.0747259	8.51769
GOTERM_BP_DIRECT	GO:0002768~immune response-regulating cell surface receptor signaling pathway	3	0.590551	0.00490346	P25942, P09769, P07948	491	4	16792	25.6497	1	0.0747259	8.51769
GOTERM_BP_DIRECT	GO:0018393~internal peptidyl-lysine acetylation	3	0.590551	0.00490346	P46379, Q09472, Q92831	491	4	16792	25.6497	1	0.0747259	8.51769
GOTERM_MF_DIRECT	GO:0005166~neurotrophin p75 receptor binding	3	0.590551	0.00495055	P34130, P20783, P04629	496	4	16881	25.5257	0.966446	0.0374232	7.18957
GOTERM_MF_DIRECT	GO:0035014~phosphatidylinositol 3-kinase regulator activity	3	0.590551	0.00495055	P27986, Q92569, O00459	496	4	16881	25.5257	0.966446	0.0374232	7.18957
GOTERM_MF_DIRECT	GO:0050815~phosphoserine binding	3	0.590551	0.00495055	P62258, Q13526, P31946	496	4	16881	25.5257	0.966446	0.0374232	7.18957
GOTERM_MF_DIRECT	GO:0051425~PTB domain binding	3	0.590551	0.00495055	Q92835, P05067, P06213	496	4	16881	25.5257	0.966446	0.0374232	7.18957
UP_SEQ_FEATURE	DNA-binding region:Mef2-type	3	0.590551	0.00598902	Q02078, Q06413, Q02080	505	5	20063	23.8372	0.999986	0.164501	9.73066
UP_SEQ_FEATURE	domain:RBD	3	0.590551	0.00598902	P04049, P10398, P15056	505	5	20063	23.8372	0.999986	0.164501	9.73066
PIR_SUPERFAMILY	PIRSF038207:protein phosphatase 1, glycogen targeting subunit, animal type	3	0.590551	0.00626474	O95685, Q86XI6, Q9UQK1	80	3	1692	21.15	0.292236	0.0827829	5.99411
INTERPRO	IPR002717:MOZ/SAS-like protein	3	0.590551	0.00683635	Q8WYB5, Q92794, O95251	500	5	18559	22.2708	0.995446	0.0873353	9.97243
SMART	SM00573:HSA	3	0.590551	0.00783268	Q96L91, Q6ZRS2, P51532	374	4	10057	20.1678	0.822711	0.0695456	9.5251
GOTERM_BP_DIRECT	GO:1990441~negative regulation of transcription from RNA polymerase II promoter in response to endoplasmic reticulum stress	3	0.590551	0.00801485	O43639, O75807, P16333	491	5	16792	20.5198	1	0.112534	13.5619
GOTERM_BP_DIRECT	GO:0072584~caveolin-mediated endocytosis	3	0.590551	0.00801485	P28482, P27361, Q03135	491	5	16792	20.5198	1	0.112534	13.5619
GOTERM_BP_DIRECT	GO:0071801~regulation of podosome assembly	3	0.590551	0.00801485	P51451, P12931, P08631	491	5	16792	20.5198	1	0.112534	13.5619
GOTERM_BP_DIRECT	GO:0002551~mast cell chemotaxis	3	0.590551	0.00801485	P10721, O00329, P63000	491	5	16792	20.5198	1	0.112534	13.5619
GOTERM_BP_DIRECT	GO:1900180~regulation of protein localization to nucleus	3	0.590551	0.00801485	Q8WWW0, P35240, Q13526	491	5	16792	20.5198	1	0.112534	13.5619
GOTERM_MF_DIRECT	GO:0051525~NFAT protein binding	3	0.590551	0.00809105	P43694, Q16539, Q9BZS1	496	5	16881	20.4206	0.996139	0.0562398	11.4971
GOTERM_MF_DIRECT	GO:0043559~insulin binding	3	0.590551	0.00809105	P08069, P27986, P06213	496	5	16881	20.4206	0.996139	0.0562398	11.4971
GOTERM_MF_DIRECT	GO:0017034~Rap guanyl-nucleotide exchange factor activity	3	0.590551	0.00809105	Q92565, Q9Y4G8, P62834	496	5	16881	20.4206	0.996139	0.0562398	11.4971
GOTERM_MF_DIRECT	GO:0035254~glutamate receptor binding	3	0.590551	0.00809105	Q9UQM7, Q13972, P19174	496	5	16881	20.4206	0.996139	0.0562398	11.4971
GOTERM_MF_DIRECT	GO:0005007~fibroblast growth factor-activated receptor activity	3	0.590551	0.00809105	P22607, P21802, Q8N441	496	5	16881	20.4206	0.996139	0.0562398	11.4971
GOTERM_MF_DIRECT	GO:0038085~vascular endothelial growth factor binding	3	0.590551	0.00809105	P35968, P09619, P16234	496	5	16881	20.4206	0.996139	0.0562398	11.4971
UP_SEQ_FEATURE	domain:MADS-box	3	0.590551	0.00883461	Q02078, Q06413, Q02080	505	6	20063	19.8644	1	0.215002	14.0349
UP_SEQ_FEATURE	short sequence motif:PP1-binding motif	3	0.590551	0.00883461	Q96SB3, O95685, Q16821	505	6	20063	19.8644	1	0.215002	14.0349
INTERPRO	IPR002100:Transcription factor, MADS-box	3	0.590551	0.0100727	Q02078, Q06413, Q02080	500	6	18559	18.559	0.99965	0.120448	14.3618
INTERPRO	IPR009398:Adenylate cyclase-like	3	0.590551	0.0100727	O43306, O95622, Q08462	500	6	18559	18.559	0.99965	0.120448	14.3618
GOTERM_CC_DIRECT	GO:0097255~R2TP complex	3	0.590551	0.0107573	Q9Y230, Q8WWB5, Q9Y265	508	6	18224	17.937	0.992787	0.0828871	14.2497
GOTERM_BP_DIRECT	GO:0060440~trachea formation	3	0.590551	0.011791	P28482, P27361, Q02750	491	6	16792	17.0998	1	0.151589	19.331
GOTERM_BP_DIRECT	GO:0090330~regulation of platelet aggregation	3	0.590551	0.011791	P43403, P43405, P07948	491	6	16792	17.0998	1	0.151589	19.331
GOTERM_BP_DIRECT	GO:0038084~vascular endothelial growth factor signaling pathway	3	0.590551	0.011791	P36888, P35916, P17948	491	6	16792	17.0998	1	0.151589	19.331
GOTERM_BP_DIRECT	GO:0010594~regulation of endothelial cell migration	3	0.590551	0.011791	O15530, Q05397, P13688	491	6	16792	17.0998	1	0.151589	19.331
PIR_SUPERFAMILY	PIRSF000619:tyrosine-protein kinase, EGF receptor type	3	0.590551	0.0121502	P04626, P21860, P00533	80	4	1692	15.8625	0.489495	0.125822	11.3292
OMIM_DISEASE	114480~Breast cancer, somatic	3	0.590551	0.0126879	P42336, P01116, P31749	145	6	4740	16.3448	0.980907	0.628277	15.7589
COG_ONTOLOGY	Chromatin structure and dynamics / Secondary metabolites biosynthesis, transport, and catabolism	3	0.590551	0.0134954	Q9UQL6, P56524, Q9UKV0	48	8	2026	15.8281	0.21696	0.21696	9.5303
GOTERM_BP_DIRECT	GO:0000492~box C/D snoRNP assembly	3	0.590551	0.0161907	Q9Y230, Q8WWB5, Q9Y265	491	7	16792	14.657	1	0.192676	25.5936
GOTERM_BP_DIRECT	GO:1903140~regulation of establishment of endothelial barrier	3	0.590551	0.0161907	O14920, O75116, O14974	491	7	16792	14.657	1	0.192676	25.5936
GOTERM_BP_DIRECT	GO:0030916~otic vesicle formation	3	0.590551	0.0161907	P21802, P55075, O15520	491	7	16792	14.657	1	0.192676	25.5936
GOTERM_BP_DIRECT	GO:0032515~negative regulation of phosphoprotein phosphatase activity	3	0.590551	0.0161907	Q96SB3, O75807, O60927	491	7	16792	14.657	1	0.192676	25.5936
GOTERM_BP_DIRECT	GO:0034983~peptidyl-lysine deacetylation	3	0.590551	0.0161907	Q96EB6, P56524, Q9UKV0	491	7	16792	14.657	1	0.192676	25.5936
GOTERM_BP_DIRECT	GO:0051057~positive regulation of small GTPase mediated signal transduction	3	0.590551	0.0161907	P12931, Q07890, Q07889	491	7	16792	14.657	1	0.192676	25.5936
GOTERM_BP_DIRECT	GO:2000270~negative regulation of fibroblast apoptotic process	3	0.590551	0.0161907	Q9UEE9, P42336, P48736	491	7	16792	14.657	1	0.192676	25.5936
GOTERM_BP_DIRECT	GO:0071374~cellular response to parathyroid hormone stimulus	3	0.590551	0.0161907	Q06413, P56524, Q9GZV9	491	7	16792	14.657	1	0.192676	25.5936
GOTERM_BP_DIRECT	GO:0002318~myeloid progenitor cell differentiation	3	0.590551	0.0161907	P10721, P36888, P15056	491	7	16792	14.657	1	0.192676	25.5936
GOTERM_BP_DIRECT	GO:1900029~positive regulation of ruffle assembly	3	0.590551	0.0161907	Q9H6S3, Q8TE68, P01112	491	7	16792	14.657	1	0.192676	25.5936
SMART	SM00432:MADS	3	0.590551	0.0186375	Q02078, Q06413, Q02080	374	6	10057	13.4452	0.98406	0.137413	21.2965
GOTERM_CC_DIRECT	GO:0070688~MLL5-L complex	3	0.590551	0.0193528	P36873, P62140, P62136	508	8	18224	13.4528	0.999865	0.135919	24.2532
UP_SEQ_FEATURE	short sequence motif:LXXLL motif 4	3	0.590551	0.0201703	O14686, Q15596, Q15788	505	9	20063	13.2429	1	0.372898	29.3377
UP_SEQ_FEATURE	domain:RHD	3	0.590551	0.0201703	Q00653, Q12968, P19838	505	9	20063	13.2429	1	0.372898	29.3377
UP_SEQ_FEATURE	domain:SARAH	3	0.590551	0.0201703	Q8WWW0, P50749, Q13188	505	9	20063	13.2429	1	0.372898	29.3377
UP_SEQ_FEATURE	compositionally biased region:Lys-rich (basic)	3	0.590551	0.0201703	Q02078, Q06413, Q02080	505	9	20063	13.2429	1	0.372898	29.3377
UP_SEQ_FEATURE	zinc finger region:Btk-type	3	0.590551	0.0201703	Q15283, O95294, Q14644	505	9	20063	13.2429	1	0.372898	29.3377
GOTERM_BP_DIRECT	GO:0031659~positive regulation of cyclin-dependent protein serine/threonine kinase activity involved in G1/S transition of mitotic cell cycle	3	0.590551	0.0211744	O15520, P00533, P31749	491	8	16792	12.8248	1	0.235377	32.1321
GOTERM_BP_DIRECT	GO:0060396~growth hormone receptor signaling pathway	3	0.590551	0.0211744	P27986, Q05397, P49023	491	8	16792	12.8248	1	0.235377	32.1321
GOTERM_BP_DIRECT	GO:0071316~cellular response to nicotine	3	0.590551	0.0211744	Q92934, P04629, P19838	491	8	16792	12.8248	1	0.235377	32.1321
GOTERM_BP_DIRECT	GO:1902715~positive regulation of interferon-gamma secretion	3	0.590551	0.0211744	O95267, Q9BZW8, P00519	491	8	16792	12.8248	1	0.235377	32.1321
GOTERM_BP_DIRECT	GO:0048743~positive regulation of skeletal muscle fiber development	3	0.590551	0.0211744	P15172, P15173, P10415	491	8	16792	12.8248	1	0.235377	32.1321
GOTERM_BP_DIRECT	GO:0003073~regulation of systemic arterial blood pressure	3	0.590551	0.0211744	P10275, O94760, P61601	491	8	16792	12.8248	1	0.235377	32.1321
GOTERM_BP_DIRECT	GO:0072091~regulation of stem cell proliferation	3	0.590551	0.0211744	P35240, P35713, P46937	491	8	16792	12.8248	1	0.235377	32.1321
GOTERM_BP_DIRECT	GO:0051247~positive regulation of protein metabolic process	3	0.590551	0.0211744	Q13164, Q13163, P45983	491	8	16792	12.8248	1	0.235377	32.1321
GOTERM_BP_DIRECT	GO:0010518~positive regulation of phospholipase activity	3	0.590551	0.0211744	O15530, P22607, P21802	491	8	16792	12.8248	1	0.235377	32.1321
GOTERM_BP_DIRECT	GO:0033629~negative regulation of cell adhesion mediated by integrin	3	0.590551	0.0211744	P05121, Q06124, P15941	491	8	16792	12.8248	1	0.235377	32.1321
GOTERM_BP_DIRECT	GO:0038180~nerve growth factor signaling pathway	3	0.590551	0.0211744	P04629, Q9Y4G8, P62834	491	8	16792	12.8248	1	0.235377	32.1321
GOTERM_BP_DIRECT	GO:0001945~lymph vessel development	3	0.590551	0.0211744	P43405, P35916, O43435	491	8	16792	12.8248	1	0.235377	32.1321
GOTERM_BP_DIRECT	GO:0070262~peptidyl-serine dephosphorylation	3	0.590551	0.0211744	Q5SWA1, O75807, P16333	491	8	16792	12.8248	1	0.235377	32.1321
GOTERM_BP_DIRECT	GO:0033598~mammary gland epithelial cell proliferation	3	0.590551	0.0211744	P29317, Q9Y297, P28482	491	8	16792	12.8248	1	0.235377	32.1321
GOTERM_MF_DIRECT	GO:0030235~nitric-oxide synthase regulator activity	3	0.590551	0.0213696	P08238, P00533, P31749	496	8	16881	12.7629	1	0.132439	27.7293
OMIM_DISEASE	613659~Gastric cancer, somatic	3	0.590551	0.0227573	P04626, P42336, P21802	145	8	4740	12.2586	0.999204	0.760033	26.5935
INTERPRO	IPR011524:SARAH domain	3	0.590551	0.0229165	Q8WWW0, P50749, Q13188	500	9	18559	12.3727	1	0.23507	29.8853
INTERPRO	IPR013548:Plexin, cytoplasmic RasGAP domain	3	0.590551	0.0229165	Q9Y4D7, Q9UIW2, O43157	500	9	18559	12.3727	1	0.23507	29.8853
INTERPRO	IPR001562:Zinc finger, Btk motif	3	0.590551	0.0229165	Q15283, O95294, Q14644	500	9	18559	12.3727	1	0.23507	29.8853
UP_KEYWORDS	cAMP biosynthesis	3	0.590551	0.0239092	O43306, O95622, Q08462	508	10	20581	12.1541	0.999511	0.100462	27.804
GOTERM_BP_DIRECT	GO:0060670~branching involved in labyrinthine layer morphogenesis	3	0.590551	0.0267045	P62993, P21802, O14543	491	9	16792	11.3999	1	0.278529	38.7507
GOTERM_BP_DIRECT	GO:0045124~regulation of bone resorption	3	0.590551	0.0267045	P07333, P12931, P21359	491	9	16792	11.3999	1	0.278529	38.7507
GOTERM_BP_DIRECT	GO:0060711~labyrinthine layer development	3	0.590551	0.0267045	Q13480, Q9NR09, Q02750	491	9	16792	11.3999	1	0.278529	38.7507
GOTERM_BP_DIRECT	GO:2000008~regulation of protein localization to cell surface	3	0.590551	0.0267045	P01133, Q30201, P23560	491	9	16792	11.3999	1	0.278529	38.7507
GOTERM_BP_DIRECT	GO:0010907~positive regulation of glucose metabolic process	3	0.590551	0.0267045	P12931, P35568, P31749	491	9	16792	11.3999	1	0.278529	38.7507
GOTERM_MF_DIRECT	GO:0030957~Tat protein binding	3	0.590551	0.0269481	Q12824, P51532, Q13049	496	9	16881	11.3448	1	0.158874	33.6811
GOTERM_MF_DIRECT	GO:0030296~protein tyrosine kinase activator activity	3	0.590551	0.0269481	Q8IZP0, P21860, Q13177	496	9	16881	11.3448	1	0.158874	33.6811
GOTERM_MF_DIRECT	GO:0036312~phosphatidylinositol 3-kinase regulatory subunit binding	3	0.590551	0.0269481	P27986, Q5T0W9, P22681	496	9	16881	11.3448	1	0.158874	33.6811
INTERPRO	IPR011539:Rel homology domain	3	0.590551	0.0281423	Q00653, Q12968, P19838	500	10	18559	11.1354	1	0.267744	35.4134
GOTERM_CC_DIRECT	GO:0008385~IkappaB kinase complex	3	0.590551	0.0299812	O14920, Q9Y6K9, O15111	508	10	18224	10.7622	0.999999	0.187121	35.1223
GOTERM_BP_DIRECT	GO:0061564~axon development	3	0.590551	0.0327449	Q08345, Q13049, O43610	491	10	16792	10.2599	1	0.322707	45.2815
GOTERM_BP_DIRECT	GO:0032486~Rap protein signal transduction	3	0.590551	0.0327449	Q9NYY3, Q9Y4G8, P62834	491	10	16792	10.2599	1	0.322707	45.2815
GOTERM_BP_DIRECT	GO:0060674~placenta blood vessel development	3	0.590551	0.0327449	Q02750, O14497, O14543	491	10	16792	10.2599	1	0.322707	45.2815
GOTERM_BP_DIRECT	GO:0043114~regulation of vascular permeability	3	0.590551	0.0327449	Q02763, P12931, P07947	491	10	16792	10.2599	1	0.322707	45.2815
GOTERM_BP_DIRECT	GO:1902237~positive regulation of endoplasmic reticulum stress-induced intrinsic apoptotic signaling pathway	3	0.590551	0.0327449	Q96EB6, O43639, P16333	491	10	16792	10.2599	1	0.322707	45.2815
GOTERM_BP_DIRECT	GO:2000727~positive regulation of cardiac muscle cell differentiation	3	0.590551	0.0327449	Q06413, P32121, Q8IZQ8	491	10	16792	10.2599	1	0.322707	45.2815
UP_SEQ_FEATURE	metal ion-binding site:Magnesium 2; via carbonyl oxygen	3	0.590551	0.035189	O43306, O95622, Q08462	505	12	20063	9.93218	1	0.526048	45.6921
UP_SEQ_FEATURE	compositionally biased region:Gln/Pro-rich	3	0.590551	0.035189	Q02078, Q92794, O94842	505	12	20063	9.93218	1	0.526048	45.6921
UP_SEQ_FEATURE	compositionally biased region:Glu/Lys-rich	3	0.590551	0.035189	P55196, O14974, O00141	505	12	20063	9.93218	1	0.526048	45.6921
GOTERM_CC_DIRECT	GO:0002116~semaphorin receptor complex	3	0.590551	0.0359793	Q9Y4D7, Q9UIW2, O43157	508	11	18224	9.78382	1	0.209696	40.5973
GOTERM_BP_DIRECT	GO:0030278~regulation of ossification	3	0.590551	0.0392614	P28482, P27361, Q16539	491	11	16792	9.32716	1	0.365728	51.5866
GOTERM_BP_DIRECT	GO:0050927~positive regulation of positive chemotaxis	3	0.590551	0.0392614	P35968, P55085, Q16288	491	11	16792	9.32716	1	0.365728	51.5866
GOTERM_BP_DIRECT	GO:0042511~positive regulation of tyrosine phosphorylation of Stat1 protein	3	0.590551	0.0392614	P10721, P25942, P22607	491	11	16792	9.32716	1	0.365728	51.5866
GOTERM_BP_DIRECT	GO:2000773~negative regulation of cellular senescence	3	0.590551	0.0392614	Q96EB6, O14746, P00519	491	11	16792	9.32716	1	0.365728	51.5866
GOTERM_BP_DIRECT	GO:0042770~signal transduction in response to DNA damage	3	0.590551	0.0392614	P62993, Q16539, P00519	491	11	16792	9.32716	1	0.365728	51.5866
GOTERM_BP_DIRECT	GO:0090557~establishment of endothelial intestinal barrier	3	0.590551	0.0392614	Q8TEU7, P55196, Q9Y4G8	491	11	16792	9.32716	1	0.365728	51.5866
GOTERM_BP_DIRECT	GO:0070997~neuron death	3	0.590551	0.0392614	P50222, P22681, Q92876	491	11	16792	9.32716	1	0.365728	51.5866
GOTERM_BP_DIRECT	GO:0090051~negative regulation of cell migration involved in sprouting angiogenesis	3	0.590551	0.0392614	Q9UQL6, P50222, Q13163	491	11	16792	9.32716	1	0.365728	51.5866
GOTERM_MF_DIRECT	GO:0004865~protein serine/threonine phosphatase inhibitor activity	3	0.590551	0.0396122	Q12972, P41236, O60927	496	11	16881	9.28207	1	0.215343	45.5367
GOTERM_MF_DIRECT	GO:0019887~protein kinase regulator activity	3	0.590551	0.0396122	Q16543, P08238, P15153	496	11	16881	9.28207	1	0.215343	45.5367
SMART	SM00107:BTK	3	0.590551	0.0415585	Q15283, O95294, Q14644	374	9	10057	8.96346	0.999912	0.260096	41.7439
GOTERM_BP_DIRECT	GO:0001944~vasculature development	3	0.590551	0.046221	P42336, P35916, P35713	491	12	16792	8.5499	1	0.410462	57.5595
GOTERM_BP_DIRECT	GO:0050673~epithelial cell proliferation	3	0.590551	0.046221	P10721, Q6UWU4, O15520	491	12	16792	8.5499	1	0.410462	57.5595
GOTERM_BP_DIRECT	GO:1902287~semaphorin-plexin signaling pathway involved in axon guidance	3	0.590551	0.046221	Q9Y4D7, Q9UIW2, O43157	491	12	16792	8.5499	1	0.410462	57.5595
GOTERM_BP_DIRECT	GO:0060766~negative regulation of androgen receptor signaling pathway	3	0.590551	0.046221	Q96EB6, P35232, P51532	491	12	16792	8.5499	1	0.410462	57.5595
GOTERM_BP_DIRECT	GO:0060997~dendritic spine morphogenesis	3	0.590551	0.046221	P54762, P78352, P29323	491	12	16792	8.5499	1	0.410462	57.5595
GOTERM_BP_DIRECT	GO:0045667~regulation of osteoblast differentiation	3	0.590551	0.046221	Q05397, P21802, P50749	491	12	16792	8.5499	1	0.410462	57.5595
GOTERM_BP_DIRECT	GO:0097028~dendritic cell differentiation	3	0.590551	0.046221	P36888, P30530, P07948	491	12	16792	8.5499	1	0.410462	57.5595
GOTERM_BP_DIRECT	GO:0050777~negative regulation of immune response	3	0.590551	0.046221	Q92835, P07948, Q9BZS1	491	12	16792	8.5499	1	0.410462	57.5595
GOTERM_MF_DIRECT	GO:0043422~protein kinase B binding	3	0.590551	0.0466297	P32121, Q92934, Q9Y4K3	496	12	16881	8.50857	1	0.243585	51.2224
OMIM_DISEASE	601626~Leukemia, acute myeloid	3	0.590551	0.0495554	P10721, O14746, P01116	145	12	4740	8.17241	1	0.927631	49.4686
GOTERM_BP_DIRECT	GO:0097284~hepatocyte apoptotic process	3	0.590551	0.0535925	P06400, P48736, Q13188	491	13	16792	7.89221	1	0.452439	63.1232
GOTERM_BP_DIRECT	GO:0045197~establishment or maintenance of epithelial cell apical/basal polarity	3	0.590551	0.0535925	P78352, Q96RT1, Q12959	491	13	16792	7.89221	1	0.452439	63.1232
GOTERM_BP_DIRECT	GO:0060425~lung morphogenesis	3	0.590551	0.0535925	P28482, P55075, P27361	491	13	16792	7.89221	1	0.452439	63.1232
GOTERM_BP_DIRECT	GO:2000573~positive regulation of DNA biosynthetic process	3	0.590551	0.0535925	P12931, P32121, P09619	491	13	16792	7.89221	1	0.452439	63.1232
GOTERM_BP_DIRECT	GO:0033630~positive regulation of cell adhesion mediated by integrin	3	0.590551	0.0535925	P43403, P43405, P60763	491	13	16792	7.89221	1	0.452439	63.1232
GOTERM_BP_DIRECT	GO:0051145~smooth muscle cell differentiation	3	0.590551	0.0535925	Q06413, O15520, Q8IZQ8	491	13	16792	7.89221	1	0.452439	63.1232
GOTERM_BP_DIRECT	GO:0035909~aorta morphogenesis	3	0.590551	0.0535925	P09619, P55075, O43435	491	13	16792	7.89221	1	0.452439	63.1232
GOTERM_BP_DIRECT	GO:0032516~positive regulation of phosphoprotein phosphatase activity	3	0.590551	0.0535925	P08238, P09619, O75807	491	13	16792	7.89221	1	0.452439	63.1232
GOTERM_BP_DIRECT	GO:0031274~positive regulation of pseudopodium assembly	3	0.590551	0.0535925	P10721, P60953, P55085	491	13	16792	7.89221	1	0.452439	63.1232
GOTERM_BP_DIRECT	GO:0001817~regulation of cytokine production	3	0.590551	0.0535925	P46940, Q13114, P07948	491	13	16792	7.89221	1	0.452439	63.1232
GOTERM_BP_DIRECT	GO:2000273~positive regulation of receptor activity	3	0.590551	0.0535925	Q15596, Q30201, P35609	491	13	16792	7.89221	1	0.452439	63.1232
GOTERM_BP_DIRECT	GO:0050872~white fat cell differentiation	3	0.590551	0.0535925	Q96EB6, O15520, P37231	491	13	16792	7.89221	1	0.452439	63.1232
GOTERM_BP_DIRECT	GO:0046628~positive regulation of insulin receptor signaling pathway	3	0.590551	0.0535925	Q96EB6, P12931, P35568	491	13	16792	7.89221	1	0.452439	63.1232
GOTERM_CC_DIRECT	GO:0071565~nBAF complex	3	0.590551	0.0563653	Q12824, O14497, P51532	508	14	18224	7.68729	1	0.284575	56.1603
INTERPRO	IPR000033:LDLR class B repeat	3	0.590551	0.0601327	P98164, P08922, P01133	500	15	18559	7.4236	1	0.440268	61.3161
GOTERM_BP_DIRECT	GO:0040029~regulation of gene expression, epigenetic	3	0.590551	0.061346	Q9UQL6, P56524, Q9UKV0	491	14	16792	7.32848	1	0.490122	68.2276
GOTERM_BP_DIRECT	GO:0030970~retrograde protein transport, ER to cytosol	3	0.590551	0.061346	Q96CS3, Q8TAT6, P55072	491	14	16792	7.32848	1	0.490122	68.2276
GOTERM_BP_DIRECT	GO:0044030~regulation of DNA methylation	3	0.590551	0.061346	O14744, P38398, Q13129	491	14	16792	7.32848	1	0.490122	68.2276
GOTERM_BP_DIRECT	GO:0071354~cellular response to interleukin-6	3	0.590551	0.061346	P35232, P19838, Q9GZV9	491	14	16792	7.32848	1	0.490122	68.2276
GOTERM_BP_DIRECT	GO:2001241~positive regulation of extrinsic apoptotic signaling pathway in absence of ligand	3	0.590551	0.061346	P30154, P21359, P62136	491	14	16792	7.32848	1	0.490122	68.2276
GOTERM_BP_DIRECT	GO:0001678~cellular glucose homeostasis	3	0.590551	0.061346	Q96EB6, P27986, O00459	491	14	16792	7.32848	1	0.490122	68.2276
GOTERM_BP_DIRECT	GO:1902176~negative regulation of oxidative stress-induced intrinsic apoptotic signaling pathway	3	0.590551	0.061346	Q96EB6, Q13164, P31749	491	14	16792	7.32848	1	0.490122	68.2276
GOTERM_BP_DIRECT	GO:0043409~negative regulation of MAPK cascade	3	0.590551	0.061346	P35240, P21359, Q03135	491	14	16792	7.32848	1	0.490122	68.2276
GOTERM_BP_DIRECT	GO:0050965~detection of temperature stimulus involved in sensory perception of pain	3	0.590551	0.061346	P54762, P32121, P04629	491	14	16792	7.32848	1	0.490122	68.2276
GOTERM_MF_DIRECT	GO:0001076~transcription factor activity, RNA polymerase II transcription factor binding	3	0.590551	0.0618771	P43694, P46937, Q8IZQ8	496	14	16881	7.29306	1	0.303073	61.7215
GOTERM_CC_DIRECT	GO:0031011~Ino80 complex	3	0.590551	0.0638693	Q9Y230, Q9Y265, O96019	508	15	18224	7.1748	1	0.298175	60.8635
UP_SEQ_FEATURE	zinc finger region:ZZ-type	3	0.590551	0.0668052	Q09472, Q13501, Q92793	505	17	20063	7.01095	1	0.705211	69.2202
GOTERM_BP_DIRECT	GO:0045445~myoblast differentiation	3	0.590551	0.0694532	P06400, P15173, P10767	491	15	16792	6.83992	1	0.52797	72.8468
GOTERM_BP_DIRECT	GO:2000310~regulation of N-methyl-D-aspartate selective glutamate receptor activity	3	0.590551	0.0694532	P78352, Q06413, Q13972	491	15	16792	6.83992	1	0.52797	72.8468
GOTERM_BP_DIRECT	GO:2000679~positive regulation of transcription regulatory region DNA binding	3	0.590551	0.0694532	P06400, Q92830, Q9Y4K3	491	15	16792	6.83992	1	0.52797	72.8468
GOTERM_BP_DIRECT	GO:1904874~positive regulation of telomerase RNA localization to Cajal body	3	0.590551	0.0694532	P49368, Q9Y230, Q9Y265	491	15	16792	6.83992	1	0.52797	72.8468
GOTERM_BP_DIRECT	GO:0042953~lipoprotein transport	3	0.590551	0.0694532	P98164, Q8IUH5, P37231	491	15	16792	6.83992	1	0.52797	72.8468
GOTERM_BP_DIRECT	GO:0010667~negative regulation of cardiac muscle cell apoptotic process	3	0.590551	0.0694532	O15530, P52952, Q8IZQ8	491	15	16792	6.83992	1	0.52797	72.8468
GOTERM_BP_DIRECT	GO:0043149~stress fiber assembly	3	0.590551	0.0694532	P12931, Q9BX66, Q13618	491	15	16792	6.83992	1	0.52797	72.8468
GOTERM_BP_DIRECT	GO:0002042~cell migration involved in sprouting angiogenesis	3	0.590551	0.0694532	P09038, P35968, P54760	491	15	16792	6.83992	1	0.52797	72.8468
GOTERM_BP_DIRECT	GO:0060397~JAK-STAT cascade involved in growth hormone signaling pathway	3	0.590551	0.0694532	P28482, P27361, P07948	491	15	16792	6.83992	1	0.52797	72.8468
GOTERM_BP_DIRECT	GO:0022408~negative regulation of cell-cell adhesion	3	0.590551	0.0694532	P35240, Q05397, P00519	491	15	16792	6.83992	1	0.52797	72.8468
GOTERM_BP_DIRECT	GO:0035024~negative regulation of Rho protein signal transduction	3	0.590551	0.0694532	Q13618, Q9NRY4, Q96QB1	491	15	16792	6.83992	1	0.52797	72.8468
GOTERM_MF_DIRECT	GO:0005161~platelet-derived growth factor receptor binding	3	0.590551	0.070048	P09619, P16234, P07948	496	15	16881	6.80685	1	0.332256	66.4388
UP_KEYWORDS	Kallmann syndrome	3	0.590551	0.071469	Q9C004, O60258, P55075	508	18	20581	6.7523	1	0.242755	63.1479
UP_SEQ_FEATURE	repeat:30	3	0.590551	0.0739422	P60409, P15941, P24928	505	18	20063	6.62145	1	0.732713	72.9951
GOTERM_BP_DIRECT	GO:0097194~execution phase of apoptosis	3	0.590551	0.0778867	O15519, Q96NN9, P31749	491	16	16792	6.41242	1	0.562451	76.9744
GOTERM_BP_DIRECT	GO:0043981~histone H4-K5 acetylation	3	0.590551	0.0778867	Q9UNL4, O95251, Q9HAF1	491	16	16792	6.41242	1	0.562451	76.9744
GOTERM_BP_DIRECT	GO:0043982~histone H4-K8 acetylation	3	0.590551	0.0778867	Q9UNL4, O95251, Q9HAF1	491	16	16792	6.41242	1	0.562451	76.9744
GOTERM_BP_DIRECT	GO:0006978~DNA damage response, signal transduction by p53 class mediator resulting in transcription of p21 class mediator	3	0.590551	0.0778867	Q9UNL4, P38398, P15941	491	16	16792	6.41242	1	0.562451	76.9744
GOTERM_BP_DIRECT	GO:0010592~positive regulation of lamellipodium assembly	3	0.590551	0.0778867	P15153, P56524, P63000	491	16	16792	6.41242	1	0.562451	76.9744
GOTERM_BP_DIRECT	GO:0048168~regulation of neuronal synaptic plasticity	3	0.590551	0.0778867	Q9UQM7, Q13972, P63000	491	16	16792	6.41242	1	0.562451	76.9744
GOTERM_BP_DIRECT	GO:0035994~response to muscle stretch	3	0.590551	0.0778867	P04049, Q16539, P19838	491	16	16792	6.41242	1	0.562451	76.9744
GOTERM_BP_DIRECT	GO:0048593~camera-type eye morphogenesis	3	0.590551	0.0778867	P54762, P21359, P29323	491	16	16792	6.41242	1	0.562451	76.9744
BIOCARTA	h_ErbB3Pathway:Neuroregulin receptor degredation protein-1 Controls ErbB3 receptor recycling	3	0.590551	0.0780725	P01133, P21860, P00533	160	5	1625	6.09375	1	0.193833	64.4687
GOTERM_MF_DIRECT	GO:0023026~MHC class II protein complex binding	3	0.590551	0.0785466	P08238, P62258, P14618	496	16	16881	6.38143	1	0.360857	70.7656
GOTERM_MF_DIRECT	GO:0031491~nucleosome binding	3	0.590551	0.0785466	Q9Y6J0, O43257, O14497	496	16	16881	6.38143	1	0.360857	70.7656
GOTERM_MF_DIRECT	GO:0070300~phosphatidic acid binding	3	0.590551	0.0785466	Q8TEU7, Q9Y4G8, Q9BR39	496	16	16881	6.38143	1	0.360857	70.7656
UP_SEQ_FEATURE	domain:PWWP	3	0.590551	0.0813098	Q9ULD4, P55201, O95696	505	19	20063	6.27295	1	0.754536	76.4319
UP_SEQ_FEATURE	domain:PI-PLC X-box	3	0.590551	0.0813098	Q9P212, Q9NUJ7, P19174	505	19	20063	6.27295	1	0.754536	76.4319
INTERPRO	IPR018297:Adenylyl cyclase class-3/4/guanylyl cyclase, conserved site	3	0.590551	0.0831567	O43306, O95622, Q08462	500	18	18559	6.18633	1	0.539503	73.5411
INTERPRO	IPR000433:Zinc finger, ZZ-type	3	0.590551	0.0831567	Q09472, Q13501, Q92793	500	18	18559	6.18633	1	0.539503	73.5411
GOTERM_BP_DIRECT	GO:0006171~cAMP biosynthetic process	3	0.590551	0.0866208	O43306, O95622, Q08462	491	17	16792	6.03522	1	0.594722	80.6199
GOTERM_BP_DIRECT	GO:0071380~cellular response to prostaglandin E stimulus	3	0.590551	0.0866208	O43306, P37231, P31749	491	17	16792	6.03522	1	0.594722	80.6199
GOTERM_BP_DIRECT	GO:0060749~mammary gland alveolus development	3	0.590551	0.0866208	P10275, P01133, Q08345	491	17	16792	6.03522	1	0.594722	80.6199
GOTERM_BP_DIRECT	GO:0006337~nucleosome disassembly	3	0.590551	0.0866208	Q12824, O14497, P51532	491	17	16792	6.03522	1	0.594722	80.6199
GOTERM_BP_DIRECT	GO:1901741~positive regulation of myoblast fusion	3	0.590551	0.0866208	P15172, P15173, Q16539	491	17	16792	6.03522	1	0.594722	80.6199
GOTERM_BP_DIRECT	GO:0030224~monocyte differentiation	3	0.590551	0.0866208	Q06413, P07333, P37231	491	17	16792	6.03522	1	0.594722	80.6199
GOTERM_BP_DIRECT	GO:0030033~microvillus assembly	3	0.590551	0.0866208	Q8TEU7, Q9Y4G8, P62834	491	17	16792	6.03522	1	0.594722	80.6199
INTERPRO	IPR001054:Adenylyl cyclase class-3/4/guanylyl cyclase	3	0.590551	0.0913414	O43306, O95622, Q08462	500	19	18559	5.86074	1	0.570841	76.9362
BBID	74.CD47-IAP_with_avB3	3	0.590551	0.0916699	Q05397, P43405, P07948	54	4	388	5.38889	0.998553	0.335438	62.8103
BBID	159.14-3-3_Apoptosis	3	0.590551	0.0916699	Q99683, Q13233, Q92934	54	4	388	5.38889	0.998553	0.335438	62.8103
GOTERM_BP_DIRECT	GO:0048557~embryonic digestive tract morphogenesis	3	0.590551	0.0956308	P16234, P21802, O15520	491	18	16792	5.69993	1	0.628244	83.805
GOTERM_BP_DIRECT	GO:0071901~negative regulation of protein serine/threonine kinase activity	3	0.590551	0.0956308	P31947, P00519, P61981	491	18	16792	5.69993	1	0.628244	83.805
GOTERM_BP_DIRECT	GO:0034199~activation of protein kinase A activity	3	0.590551	0.0956308	O43306, O95622, Q08462	491	18	16792	5.69993	1	0.628244	83.805
GOTERM_BP_DIRECT	GO:0001935~endothelial cell proliferation	3	0.590551	0.0956308	Q02763, P42338, Q12959	491	18	16792	5.69993	1	0.628244	83.805
GOTERM_BP_DIRECT	GO:0060037~pharyngeal system development	3	0.590551	0.0956308	P55075, P52952, O43435	491	18	16792	5.69993	1	0.628244	83.805
GOTERM_BP_DIRECT	GO:0031668~cellular response to extracellular stimulus	3	0.590551	0.0956308	P30530, Q9NRY4, P07948	491	18	16792	5.69993	1	0.628244	83.805
GOTERM_BP_DIRECT	GO:0030225~macrophage differentiation	3	0.590551	0.0956308	Q96EB6, P60953, P07333	491	18	16792	5.69993	1	0.628244	83.805
GOTERM_CC_DIRECT	GO:0051233~spindle midzone	3	0.590551	0.0967893	P60953, Q96GD4, P05067	508	19	18224	5.66432	1	0.392951	76.4715
INTERPRO	IPR000909:Phospholipase C, phosphatidylinositol-specific , X domain	3	0.590551	0.0997491	Q9P212, Q9NUJ7, P19174	500	20	18559	5.5677	1	0.59652	79.9966
UP_SEQ_FEATURE	region of interest:Required for binding PPP1CC	2	0.393701	0.0496119	P41236, Q6NXS1	505	2	20063	39.7287	1	0.633649	57.9867
UP_SEQ_FEATURE	region of interest:Kinase inhibitory region (KIR)	2	0.393701	0.0496119	O14543, O15524	505	2	20063	39.7287	1	0.633649	57.9867
UP_SEQ_FEATURE	zinc finger region:TAZ-type 2	2	0.393701	0.0496119	Q09472, Q92793	505	2	20063	39.7287	1	0.633649	57.9867
UP_SEQ_FEATURE	region of interest:NEMO-binding	2	0.393701	0.0496119	O14920, O15111	505	2	20063	39.7287	1	0.633649	57.9867
UP_SEQ_FEATURE	region of interest:Interaction with MEF2A	2	0.393701	0.0496119	Q8WUI4, P56524	505	2	20063	39.7287	1	0.633649	57.9867
UP_SEQ_FEATURE	domain:Ras-associating 1	2	0.393701	0.0496119	P55196, Q9P212	505	2	20063	39.7287	1	0.633649	57.9867
UP_SEQ_FEATURE	region of interest:Required for binding PPP1CC catalytic center, displacing metal ions and inhibition of PPP1CC catyltic activity	2	0.393701	0.0496119	P41236, Q6NXS1	505	2	20063	39.7287	1	0.633649	57.9867
UP_SEQ_FEATURE	zinc finger region:TAZ-type 1	2	0.393701	0.0496119	Q09472, Q92793	505	2	20063	39.7287	1	0.633649	57.9867
UP_SEQ_FEATURE	region of interest:Extended SH2 subdomain (ESS)	2	0.393701	0.0496119	O14543, O15524	505	2	20063	39.7287	1	0.633649	57.9867
UP_SEQ_FEATURE	site:Breakpoint for translocation to form MYST4-CREBBP	2	0.393701	0.0496119	Q8WYB5, Q92793	505	2	20063	39.7287	1	0.633649	57.9867
UP_SEQ_FEATURE	site:Cleavage (when cotranslationally processed)	2	0.393701	0.0496119	Q00653, P19838	505	2	20063	39.7287	1	0.633649	57.9867
UP_SEQ_FEATURE	region of interest:GRR	2	0.393701	0.0496119	Q00653, P19838	505	2	20063	39.7287	1	0.633649	57.9867
UP_SEQ_FEATURE	site:Breakpoint for translocation to form MYST3-CREBBP	2	0.393701	0.0496119	Q92794, Q92793	505	2	20063	39.7287	1	0.633649	57.9867
UP_SEQ_FEATURE	domain:Ras-associating 2	2	0.393701	0.0496119	P55196, Q9P212	505	2	20063	39.7287	1	0.633649	57.9867
UP_SEQ_FEATURE	domain:KIX	2	0.393701	0.0496119	Q09472, Q92793	505	2	20063	39.7287	1	0.633649	57.9867
INTERPRO	IPR025561:Kinase suppressor of RAS, SAM-like domain	2	0.393701	0.0530529	Q8IVT5, Q6VAB6	500	2	18559	37.118	1	0.410788	56.6048
INTERPRO	IPR010303:Domain of unknown function DUF902, CREBbp	2	0.393701	0.0530529	Q09472, Q92793	500	2	18559	37.118	1	0.410788	56.6048
INTERPRO	IPR017304:Cytoplasmic, NCK	2	0.393701	0.0530529	O43639, P16333	500	2	18559	37.118	1	0.410788	56.6048
INTERPRO	IPR014744:Nuclear receptor coactivator, CREB-bp-like, interlocking	2	0.393701	0.0530529	Q09472, Q92793	500	2	18559	37.118	1	0.410788	56.6048
INTERPRO	IPR022007:I-kappa-kinase-beta NEMO binding domain	2	0.393701	0.0530529	O14920, O15111	500	2	18559	37.118	1	0.410788	56.6048
INTERPRO	IPR010339:TIP49, C-terminal	2	0.393701	0.0530529	Q9Y230, Q9Y265	500	2	18559	37.118	1	0.410788	56.6048
INTERPRO	IPR000197:Zinc finger, TAZ-type	2	0.393701	0.0530529	Q09472, Q92793	500	2	18559	37.118	1	0.410788	56.6048
INTERPRO	IPR008349:Mitogen-activated protein (MAP) kinase, ERK1/2	2	0.393701	0.0530529	P28482, P27361	500	2	18559	37.118	1	0.410788	56.6048
INTERPRO	IPR026156:Folliculin-interacting protein family	2	0.393701	0.0530529	Q8TF40, Q9P278	500	2	18559	37.118	1	0.410788	56.6048
INTERPRO	IPR009137:Tyrosine-protein kinase, vascular endothelial growth factor receptor 3 (VEGFR3), N-terminal	2	0.393701	0.0530529	P35916, P17948	500	2	18559	37.118	1	0.410788	56.6048
INTERPRO	IPR027288:Platelet-derived growth factor receptor beta	2	0.393701	0.0530529	P07333, P09619	500	2	18559	37.118	1	0.410788	56.6048
INTERPRO	IPR016376:Histone acetylase PCAF	2	0.393701	0.0530529	Q92830, Q92831	500	2	18559	37.118	1	0.410788	56.6048
INTERPRO	IPR017401:Protein phosphatase 1, regulatory subunit 12A/B/C, eukaryote	2	0.393701	0.0530529	O14974, O60237	500	2	18559	37.118	1	0.410788	56.6048
INTERPRO	IPR009464:PCAF, N-terminal	2	0.393701	0.0530529	Q92830, Q92831	500	2	18559	37.118	1	0.410788	56.6048
INTERPRO	IPR017417:Protein phosphatase 1, regulatory subunit 16A/B, eukaryote	2	0.393701	0.0530529	Q96I34, Q96T49	500	2	18559	37.118	1	0.410788	56.6048
INTERPRO	IPR012234:Tyrosine-protein kinase, non-receptor SYK/ZAP-70	2	0.393701	0.0530529	P43403, P43405	500	2	18559	37.118	1	0.410788	56.6048
INTERPRO	IPR001858:Phosphatidylethanolamine-binding, conserved site	2	0.393701	0.0530529	Q96S96, P30086	500	2	18559	37.118	1	0.410788	56.6048
INTERPRO	IPR023420:Tyrosine-protein kinase SYK/ZAP-70, inter-SH2 domain	2	0.393701	0.0530529	P43403, P43405	500	2	18559	37.118	1	0.410788	56.6048
INTERPRO	IPR019523:Protein phosphatase 1, regulatory subunit 15A/B, C-terminal	2	0.393701	0.0530529	Q5SWA1, O75807	500	2	18559	37.118	1	0.410788	56.6048
INTERPRO	IPR013178:Histone H3-K56 acetyltransferase, RTT109	2	0.393701	0.0530529	Q09472, Q92793	500	2	18559	37.118	1	0.410788	56.6048
INTERPRO	IPR027238:RuvB-like	2	0.393701	0.0530529	Q9Y230, Q9Y265	500	2	18559	37.118	1	0.410788	56.6048
GOTERM_CC_DIRECT	GO:0005943~phosphatidylinositol 3-kinase complex, class IA	2	0.393701	0.0548684	P27986, P42336	508	2	18224	35.874	1	0.281008	55.1614
GOTERM_CC_DIRECT	GO:0070435~Shc-EGFR complex	2	0.393701	0.0548684	P00533, P29353	508	2	18224	35.874	1	0.281008	55.1614
GOTERM_BP_DIRECT	GO:0021897~forebrain astrocyte development	2	0.393701	0.0575113	P21359, P01116	491	2	16792	34.1996	1	0.472079	65.7928
GOTERM_BP_DIRECT	GO:0060595~fibroblast growth factor receptor signaling pathway involved in mammary gland specification	2	0.393701	0.0575113	P21802, O15520	491	2	16792	34.1996	1	0.472079	65.7928
GOTERM_BP_DIRECT	GO:0036496~regulation of translational initiation by eIF2 alpha dephosphorylation	2	0.393701	0.0575113	O75807, P62136	491	2	16792	34.1996	1	0.472079	65.7928
GOTERM_BP_DIRECT	GO:0043366~beta selection	2	0.393701	0.0575113	P43403, P43405	491	2	16792	34.1996	1	0.472079	65.7928
GOTERM_BP_DIRECT	GO:0060615~mammary gland bud formation	2	0.393701	0.0575113	P21802, O15520	491	2	16792	34.1996	1	0.472079	65.7928
GOTERM_BP_DIRECT	GO:0010966~regulation of phosphate transport	2	0.393701	0.0575113	P08922, Q9GZV9	491	2	16792	34.1996	1	0.472079	65.7928
GOTERM_BP_DIRECT	GO:0060667~branch elongation involved in salivary gland morphogenesis	2	0.393701	0.0575113	P21802, O15520	491	2	16792	34.1996	1	0.472079	65.7928
GOTERM_BP_DIRECT	GO:0035747~natural killer cell chemotaxis	2	0.393701	0.0575113	O00329, P48736	491	2	16792	34.1996	1	0.472079	65.7928
GOTERM_BP_DIRECT	GO:0071338~positive regulation of hair follicle cell proliferation	2	0.393701	0.0575113	P60953, O15520	491	2	16792	34.1996	1	0.472079	65.7928
GOTERM_BP_DIRECT	GO:0086098~angiotensin-activated signaling pathway involved in heart process	2	0.393701	0.0575113	P12931, Q03135	491	2	16792	34.1996	1	0.472079	65.7928
GOTERM_BP_DIRECT	GO:0007518~myoblast fate determination	2	0.393701	0.0575113	P15172, O00458	491	2	16792	34.1996	1	0.472079	65.7928
GOTERM_BP_DIRECT	GO:0002327~immature B cell differentiation	2	0.393701	0.0575113	P10721, Q8TF40	491	2	16792	34.1996	1	0.472079	65.7928
GOTERM_BP_DIRECT	GO:1904017~cellular response to Thyroglobulin triiodothyronine	2	0.393701	0.0575113	Q15596, Q15788	491	2	16792	34.1996	1	0.472079	65.7928
GOTERM_BP_DIRECT	GO:0021894~cerebral cortex GABAergic interneuron development	2	0.393701	0.0575113	P60763, P63000	491	2	16792	34.1996	1	0.472079	65.7928
GOTERM_BP_DIRECT	GO:0038179~neurotrophin signaling pathway	2	0.393701	0.0575113	Q16620, Q16288	491	2	16792	34.1996	1	0.472079	65.7928
GOTERM_BP_DIRECT	GO:1903894~regulation of IRE1-mediated unfolded protein response	2	0.393701	0.0575113	Q92905, P11021	491	2	16792	34.1996	1	0.472079	65.7928
GOTERM_BP_DIRECT	GO:0060915~mesenchymal cell differentiation involved in lung development	2	0.393701	0.0575113	P21802, O15520	491	2	16792	34.1996	1	0.472079	65.7928
GOTERM_BP_DIRECT	GO:0022037~metencephalon development	2	0.393701	0.0575113	Q92830, P32242	491	2	16792	34.1996	1	0.472079	65.7928
GOTERM_BP_DIRECT	GO:0044154~histone H3-K14 acetylation	2	0.393701	0.0575113	Q92830, Q9HAF1	491	2	16792	34.1996	1	0.472079	65.7928
GOTERM_BP_DIRECT	GO:0007070~negative regulation of transcription from RNA polymerase II promoter during mitosis	2	0.393701	0.0575113	P06400, P51532	491	2	16792	34.1996	1	0.472079	65.7928
GOTERM_BP_DIRECT	GO:0036493~positive regulation of translation in response to endoplasmic reticulum stress	2	0.393701	0.0575113	O43639, P16333	491	2	16792	34.1996	1	0.472079	65.7928
GOTERM_BP_DIRECT	GO:0035507~regulation of myosin-light-chain-phosphatase activity	2	0.393701	0.0575113	O60285, O14974	491	2	16792	34.1996	1	0.472079	65.7928
GOTERM_BP_DIRECT	GO:0060661~submandibular salivary gland formation	2	0.393701	0.0575113	P60953, O15520	491	2	16792	34.1996	1	0.472079	65.7928
GOTERM_BP_DIRECT	GO:0038109~Kit signaling pathway	2	0.393701	0.0575113	P10721, P16591	491	2	16792	34.1996	1	0.472079	65.7928
GOTERM_BP_DIRECT	GO:0070375~ERK5 cascade	2	0.393701	0.0575113	Q02078, Q13163	491	2	16792	34.1996	1	0.472079	65.7928
GOTERM_BP_DIRECT	GO:0060297~regulation of sarcomere organization	2	0.393701	0.0575113	Q06413, Q12802	491	2	16792	34.1996	1	0.472079	65.7928
GOTERM_BP_DIRECT	GO:0001172~transcription, RNA-templated	2	0.393701	0.0575113	O14746, P24928	491	2	16792	34.1996	1	0.472079	65.7928
GOTERM_MF_DIRECT	GO:0003968~RNA-directed RNA polymerase activity	2	0.393701	0.0577877	O14746, P24928	496	2	16881	34.0343	1	0.287724	59.1347
GOTERM_MF_DIRECT	GO:0031208~POZ domain binding	2	0.393701	0.0577877	Q6TDP4, Q13618	496	2	16881	34.0343	1	0.287724	59.1347
GOTERM_MF_DIRECT	GO:0001025~RNA polymerase III transcription factor binding	2	0.393701	0.0577877	Q9UQL6, P56524	496	2	16881	34.0343	1	0.287724	59.1347
GOTERM_MF_DIRECT	GO:0034212~peptide N-acetyltransferase activity	2	0.393701	0.0577877	Q09472, Q92793	496	2	16881	34.0343	1	0.287724	59.1347
OMIM_DISEASE	188470~Thyroid carcinoma, follicular, somatic	2	0.393701	0.0598428	P01111, P01112	145	2	4740	32.6897	1	0.934962	56.3396
OMIM_DISEASE	162900~Nevus, epidermal, somatic	2	0.393701	0.0598428	P22607, P42336	145	2	4740	32.6897	1	0.934962	56.3396
OMIM_DISEASE	604367~Insulin resistance, severe, digenic	2	0.393701	0.0598428	Q16821, P37231	145	2	4740	32.6897	1	0.934962	56.3396
OMIM_DISEASE	602089~Hemangioma, capillary infantile, somatic	2	0.393701	0.0598428	P35968, P35916	145	2	4740	32.6897	1	0.934962	56.3396
SMART	SM00551:ZnF_TAZ	2	0.393701	0.0728052	Q09472, Q92793	374	2	10057	26.8904	1	0.395857	61.7962
SMART	SM01250:SM01250	2	0.393701	0.0728052	Q09472, Q92793	374	2	10057	26.8904	1	0.395857	61.7962
SMART	SM01239:SM01239	2	0.393701	0.0728052	O14920, O15111	374	2	10057	26.8904	1	0.395857	61.7962
UP_SEQ_FEATURE	domain:CBL N-terminal	2	0.393701	0.0734889	P22681, Q13191	505	3	20063	26.4858	1	0.733739	72.7689
UP_SEQ_FEATURE	binding site:Phosphotyrosine	2	0.393701	0.0734889	P22681, Q13191	505	3	20063	26.4858	1	0.733739	72.7689
UP_SEQ_FEATURE	site:Cleavage; by proprotein convertases	2	0.393701	0.0734889	O43157, Q9GZV9	505	3	20063	26.4858	1	0.733739	72.7689
UP_SEQ_FEATURE	region of interest:Interaction with CSK	2	0.393701	0.0734889	Q9Y3P8, Q9H400	505	3	20063	26.4858	1	0.733739	72.7689
UP_SEQ_FEATURE	domain:EF-hand-like 1	2	0.393701	0.0734889	P22681, Q13191	505	3	20063	26.4858	1	0.733739	72.7689
UP_SEQ_FEATURE	domain:EF-hand-like 2	2	0.393701	0.0734889	P22681, Q13191	505	3	20063	26.4858	1	0.733739	72.7689
UP_SEQ_FEATURE	region of interest:4H	2	0.393701	0.0734889	P22681, Q13191	505	3	20063	26.4858	1	0.733739	72.7689
UP_SEQ_FEATURE	region of interest:GTPase-binding	2	0.393701	0.0734889	Q13153, Q13177	505	3	20063	26.4858	1	0.733739	72.7689
UP_SEQ_FEATURE	region of interest:Autoregulatory region	2	0.393701	0.0734889	Q13153, Q13177	505	3	20063	26.4858	1	0.733739	72.7689
UP_SEQ_FEATURE	region of interest:Beta domain	2	0.393701	0.0734889	Q02078, Q06413	505	3	20063	26.4858	1	0.733739	72.7689
INTERPRO	IPR024162:Adaptor protein Cbl	2	0.393701	0.0785165	P22681, Q13191	500	3	18559	24.7453	1	0.522291	71.4144
INTERPRO	IPR021887:Protein of unknown function DUF3498	2	0.393701	0.0785165	Q9UJF2, Q96PV0	500	3	18559	24.7453	1	0.522291	71.4144
INTERPRO	IPR008914:Phosphatidylethanolamine-binding protein PEBP	2	0.393701	0.0785165	Q96S96, P30086	500	3	18559	24.7453	1	0.522291	71.4144
INTERPRO	IPR017874:CRIC domain	2	0.393701	0.0785165	Q8WXI2, Q969H4	500	3	18559	24.7453	1	0.522291	71.4144
INTERPRO	IPR003153:Adaptor protein Cbl, N-terminal helical	2	0.393701	0.0785165	P22681, Q13191	500	3	18559	24.7453	1	0.522291	71.4144
INTERPRO	IPR023337:c-Kit-binding domain	2	0.393701	0.0785165	Q2MJR0, Q7Z699	500	3	18559	24.7453	1	0.522291	71.4144
INTERPRO	IPR016246:Tyrosine-protein kinase, insulin-like receptor	2	0.393701	0.0785165	P08069, P06213	500	3	18559	24.7453	1	0.522291	71.4144
INTERPRO	IPR014741:Adaptor protein Cbl, EF hand-like	2	0.393701	0.0785165	P22681, Q13191	500	3	18559	24.7453	1	0.522291	71.4144
INTERPRO	IPR014742:Adaptor protein Cbl, SH2-like	2	0.393701	0.0785165	P22681, Q13191	500	3	18559	24.7453	1	0.522291	71.4144
INTERPRO	IPR001612:Caveolin	2	0.393701	0.0785165	P51636, Q03135	500	3	18559	24.7453	1	0.522291	71.4144
INTERPRO	IPR018361:Caveolin, conserved site	2	0.393701	0.0785165	P51636, Q03135	500	3	18559	24.7453	1	0.522291	71.4144
INTERPRO	IPR003101:Coactivator CBP, KIX domain	2	0.393701	0.0785165	Q09472, Q92793	500	3	18559	24.7453	1	0.522291	71.4144
INTERPRO	IPR024159:Adaptor protein Cbl, PTB domain	2	0.393701	0.0785165	P22681, Q13191	500	3	18559	24.7453	1	0.522291	71.4144
GOTERM_CC_DIRECT	GO:0000322~storage vacuole	2	0.393701	0.0811653	P60953, Q14155	508	3	18224	23.916	1	0.355084	69.9764
GOTERM_CC_DIRECT	GO:0002178~palmitoyltransferase complex	2	0.393701	0.0811653	Q7Z5G4, Q9Y397	508	3	18224	23.916	1	0.355084	69.9764
GOTERM_BP_DIRECT	GO:0072277~metanephric glomerular capillary formation	2	0.393701	0.0850169	P09619, P16234	491	3	16792	22.7997	1	0.588727	79.9942
GOTERM_BP_DIRECT	GO:0002679~respiratory burst involved in defense response	2	0.393701	0.0850169	O00329, P48736	491	3	16792	22.7997	1	0.588727	79.9942
GOTERM_BP_DIRECT	GO:0050904~diapedesis	2	0.393701	0.0850169	P16284, P16591	491	3	16792	22.7997	1	0.588727	79.9942
GOTERM_BP_DIRECT	GO:2000670~positive regulation of dendritic cell apoptotic process	2	0.393701	0.0850169	Q9Y4G8, P07948	491	3	16792	22.7997	1	0.588727	79.9942
GOTERM_BP_DIRECT	GO:0031914~negative regulation of synaptic plasticity	2	0.393701	0.0850169	Q13671, O43566	491	3	16792	22.7997	1	0.588727	79.9942
GOTERM_BP_DIRECT	GO:2000630~positive regulation of miRNA metabolic process	2	0.393701	0.0850169	P19838, P01112	491	3	16792	22.7997	1	0.588727	79.9942
GOTERM_BP_DIRECT	GO:0032878~regulation of establishment or maintenance of cell polarity	2	0.393701	0.0850169	Q02763, Q15334	491	3	16792	22.7997	1	0.588727	79.9942
GOTERM_BP_DIRECT	GO:0001560~regulation of cell growth by extracellular stimulus	2	0.393701	0.0850169	Q96SB3, Q8IZQ8	491	3	16792	22.7997	1	0.588727	79.9942
GOTERM_BP_DIRECT	GO:0071453~cellular response to oxygen levels	2	0.393701	0.0850169	P15172, P24928	491	3	16792	22.7997	1	0.588727	79.9942
GOTERM_BP_DIRECT	GO:0090135~actin filament branching	2	0.393701	0.0850169	P60953, P00519	491	3	16792	22.7997	1	0.588727	79.9942
GOTERM_BP_DIRECT	GO:0038091~positive regulation of cell proliferation by VEGF-activated platelet derived growth factor receptor signaling pathway	2	0.393701	0.0850169	P09619, P16234	491	3	16792	22.7997	1	0.588727	79.9942
GOTERM_BP_DIRECT	GO:0018394~peptidyl-lysine acetylation	2	0.393701	0.0850169	Q96EB6, Q92831	491	3	16792	22.7997	1	0.588727	79.9942
GOTERM_BP_DIRECT	GO:0070141~response to UV-A	2	0.393701	0.0850169	P00533, P31749	491	3	16792	22.7997	1	0.588727	79.9942
GOTERM_BP_DIRECT	GO:0061308~cardiac neural crest cell development involved in heart development	2	0.393701	0.0850169	P28482, P27361	491	3	16792	22.7997	1	0.588727	79.9942
GOTERM_BP_DIRECT	GO:0021940~positive regulation of cerebellar granule cell precursor proliferation	2	0.393701	0.0850169	P09038, P01133	491	3	16792	22.7997	1	0.588727	79.9942
GOTERM_BP_DIRECT	GO:0019065~receptor-mediated endocytosis of virus by host cell	2	0.393701	0.0850169	P51636, Q03135	491	3	16792	22.7997	1	0.588727	79.9942
GOTERM_BP_DIRECT	GO:1902309~negative regulation of peptidyl-serine dephosphorylation	2	0.393701	0.0850169	P62258, Q96T49	491	3	16792	22.7997	1	0.588727	79.9942
GOTERM_BP_DIRECT	GO:0042512~negative regulation of tyrosine phosphorylation of Stat1 protein	2	0.393701	0.0850169	O14543, O15524	491	3	16792	22.7997	1	0.588727	79.9942
GOTERM_BP_DIRECT	GO:0000189~MAPK import into nucleus	2	0.393701	0.0850169	P28482, P27361	491	3	16792	22.7997	1	0.588727	79.9942
GOTERM_BP_DIRECT	GO:0014041~regulation of neuron maturation	2	0.393701	0.0850169	P60763, P63000	491	3	16792	22.7997	1	0.588727	79.9942
GOTERM_BP_DIRECT	GO:2000973~regulation of pro-B cell differentiation	2	0.393701	0.0850169	Q8TF40, Q07889	491	3	16792	22.7997	1	0.588727	79.9942
GOTERM_BP_DIRECT	GO:0060312~regulation of blood vessel remodeling	2	0.393701	0.0850169	P35916, P13688	491	3	16792	22.7997	1	0.588727	79.9942
GOTERM_BP_DIRECT	GO:0055005~ventricular cardiac myofibril assembly	2	0.393701	0.0850169	Q02078, P52952	491	3	16792	22.7997	1	0.588727	79.9942
GOTERM_BP_DIRECT	GO:0050803~regulation of synapse structure or activity	2	0.393701	0.0850169	Q96PV0, P05067	491	3	16792	22.7997	1	0.588727	79.9942
GOTERM_BP_DIRECT	GO:1902661~positive regulation of glucose mediated signaling pathway	2	0.393701	0.0850169	Q12824, P51532	491	3	16792	22.7997	1	0.588727	79.9942
GOTERM_BP_DIRECT	GO:0032252~secretory granule localization	2	0.393701	0.0850169	O95267, P48736	491	3	16792	22.7997	1	0.588727	79.9942
GOTERM_BP_DIRECT	GO:0060128~corticotropin hormone secreting cell differentiation	2	0.393701	0.0850169	P09038, P55075	491	3	16792	22.7997	1	0.588727	79.9942
GOTERM_BP_DIRECT	GO:2000111~positive regulation of macrophage apoptotic process	2	0.393701	0.0850169	Q96EB6, Q06413	491	3	16792	22.7997	1	0.588727	79.9942
GOTERM_BP_DIRECT	GO:0060374~mast cell differentiation	2	0.393701	0.0850169	P10721, O00329	491	3	16792	22.7997	1	0.588727	79.9942
GOTERM_BP_DIRECT	GO:0042524~negative regulation of tyrosine phosphorylation of Stat5 protein	2	0.393701	0.0850169	P35240, Q03135	491	3	16792	22.7997	1	0.588727	79.9942
GOTERM_BP_DIRECT	GO:0023051~regulation of signaling	2	0.393701	0.0850169	P22681, Q13191	491	3	16792	22.7997	1	0.588727	79.9942
GOTERM_BP_DIRECT	GO:0035886~vascular smooth muscle cell differentiation	2	0.393701	0.0850169	Q9H2F5, Q8IZQ8	491	3	16792	22.7997	1	0.588727	79.9942
GOTERM_BP_DIRECT	GO:0021697~cerebellar cortex formation	2	0.393701	0.0850169	Q06124, Q02750	491	3	16792	22.7997	1	0.588727	79.9942
GOTERM_BP_DIRECT	GO:0002513~tolerance induction to self antigen	2	0.393701	0.0850169	P07948, Q9BZS1	491	3	16792	22.7997	1	0.588727	79.9942
GOTERM_MF_DIRECT	GO:0008321~Ral guanyl-nucleotide exchange factor activity	2	0.393701	0.0854193	Q3MIN7, Q9NZL6	496	3	16881	22.6895	1	0.381772	73.8775
GOTERM_MF_DIRECT	GO:0008426~protein kinase C inhibitor activity	2	0.393701	0.0854193	P31947, P61981	496	3	16881	22.6895	1	0.381772	73.8775
GOTERM_MF_DIRECT	GO:0008384~IkappaB kinase activity	2	0.393701	0.0854193	O14920, O15111	496	3	16881	22.6895	1	0.381772	73.8775
GOTERM_MF_DIRECT	GO:0031697~beta-1 adrenergic receptor binding	2	0.393701	0.0854193	P78352, Q9Y4G8	496	3	16881	22.6895	1	0.381772	73.8775
GOTERM_MF_DIRECT	GO:0005019~platelet-derived growth factor beta-receptor activity	2	0.393701	0.0854193	P07333, P09619	496	3	16881	22.6895	1	0.381772	73.8775
GOTERM_MF_DIRECT	GO:0043398~HLH domain binding	2	0.393701	0.0854193	Q96EB6, P63279	496	3	16881	22.6895	1	0.381772	73.8775
GOTERM_MF_DIRECT	GO:0045309~protein phosphorylated amino acid binding	2	0.393701	0.0854193	Q9Y297, P46108	496	3	16881	22.6895	1	0.381772	73.8775
OMIM_DISEASE	211980~Lung cancer, somatic	2	0.393701	0.0884166	P41279, P01116	145	3	4740	21.7931	1	0.972323	71.1548
OMIM_DISEASE	211980~Adenocarcinoma of lung, somatic	2	0.393701	0.0884166	P04626, P15056	145	3	4740	21.7931	1	0.972323	71.1548
PIR_SUPERFAMILY	PIRSF038159:protein phosphatase 1, regulatory subunits 16A/B, vertebrate type	2	0.393701	0.091227	Q96I34, Q96T49	80	2	1692	21.15	0.994811	0.528395	60.9721
PIR_SUPERFAMILY	PIRSF000604:tyrosine-protein kinase, SYK/ZAP-70 type	2	0.393701	0.091227	P43403, P43405	80	2	1692	21.15	0.994811	0.528395	60.9721
PIR_SUPERFAMILY	PIRSF037874:adapter protein NCK	2	0.393701	0.091227	O43639, P16333	80	2	1692	21.15	0.994811	0.528395	60.9721
PIR_SUPERFAMILY	PIRSF003048:histone acetylase PCAF	2	0.393701	0.091227	Q92830, Q92831	80	2	1692	21.15	0.994811	0.528395	60.9721
PIR_SUPERFAMILY	PIRSF038141:protein phosphatase 1, regulatory subunits 12A/B/C, vertebrate type	2	0.393701	0.091227	O14974, O60237	80	2	1692	21.15	0.994811	0.528395	60.9721
PIR_SUPERFAMILY	PIRSF038181:nuclear receptor coactivator	2	0.393701	0.091227	Q15596, Q9Y6Q9	80	2	1692	21.15	0.994811	0.528395	60.9721
UP_SEQ_FEATURE	region of interest:Interaction with GRB2	2	0.393701	0.0967671	Q9Y3P8, Q9H400	505	4	20063	19.8644	1	0.800833	82.3504
UP_SEQ_FEATURE	region of interest:Interaction with CREBBP	2	0.393701	0.0967671	Q15788, Q9Y6Q9	505	4	20063	19.8644	1	0.800833	82.3504
UP_SEQ_FEATURE	domain:CRIC	2	0.393701	0.0967671	Q8WXI2, Q969H4	505	4	20063	19.8644	1	0.800833	82.3504
UP_SEQ_FEATURE	binding site:Heparin	2	0.393701	0.0967671	P09038, P05230	505	4	20063	19.8644	1	0.800833	82.3504
