# Supplementary material for: Integrated in silico MS-based phosphoproteomics and network enrichment analysis of RASopathy proteins
Source: Orphanet J Rare Dis. 2021 Jul 6;16:303. doi: 10.1186/s13023-021-01934-x (PMC8258961; doi:10.1186/s13023-021-01934-x)
Supplement: Supplementary file 4 — Additional file 4: Table S4. Dysregulated phosphoproteins in RASopathy animal models. [file 13023_2021_1934_MOESM4_ESM.xlsx]

## Sheet: Dysregulated phosphoproteins
UniProt ID (HUMAN)	Gene	Protein name	Phosphosite (in model organism)	Syndrome	Change NF1	Change NS	Change NSML	Change NSL	Change NSLSH	Change LEGIUS (LS)	Change CS	Change CFC	Change JMML	Model organism	Analytical technique	Reference
P04049	RAF1	RAF1	S259	NS / NSML		DOWN*	DOWN*							Non-functional RAF1 mutant COS7 cells (monkey)	Immunoblot: Change as qualitative comparison disease and control of immunoblot staining. Use of triplicates and Students's t-test with p<0.001 for significance.	Kobayashi, T. et al 2010.
P04049	RAF1	RAF1	S621	NS / NSML		UP	UP
P04049	RAF1	RAF1	S289/296/301	NS / NSML		UP	UP
P04049	RAF1	RAF1	S338	NS / NSML		UP	UP
O00401	WASL	WASL	Y253	NS			0.702							Non-functional Shp2 (Delta ex3) mutant NIH 3T3 cells (mouse)	Mass spectrometry: Quantitative fold change of the ratio of phosphorylated protein versus non-modified, between disease and control. The average value of two biological replicates is presented in the Table. Statistical significance was calculated using a paired, two-tailed Student test.	Corallino, S. et al 2016
O43491	EPB41L2	Band 4.1-like protein 2	Y606	NS			0.152
O60716	CTNND1	Catenin delta-1	Y228	NS			0.677
P06493	CDK1	Cyclin-dependent kinase 1	Y15	NS			3.293
P07947	YES	Tyrosine-protein kinase Yes	Y424	NS			1.70801
P09104	ENO2	Gamma-enolase	Y44	NS			0.586182
P09619	PDGFR	PDGF-R-beta	Y774	NS			0.0252424
P16234	PDGFRA	Alpha platelet-derived growth factor receptor precursor	Y1018	NS			0.177303
P16333	NCK1	Cytoplasmic protein NCK1	Y105	NS			0.178072
P16591	FER	Tyrosine-protein kinase Fer	Y402	NS			0.269217
P18206	VCL	Vinculin	Y822	NS			0.555009
P18433	PTPRA	Receptor-type tyrosine-protein phosphatase alpha	Y825	NS			0.922
P18669	PGAM1	Phosphoglycerate mutase 1	Y92	NS			0.84298
P19174	PLCG1	1-phosphatidylinositol-4,5-bisphosphate phosphodiesterase gamma 1	Y775/Y783	NS			0.0807394
P19174	PLCG1	1-phosphatidylinositol-4,5-bisphosphate phosphodiesterase gamma 1	Y783	NS			0.0668631
P20936	RASA1	Ras GTPase-activating protein 1	Y451	NS			0.047
P27361	ERK1	ERK1	T203/Y205	NS			0.401
P27361	ERK1	ERK1	Y205	NS			0.217649
P28482	ERK2	ERK2	T185/Y187	NS			0.740587
P28482	ERK2	ERK2	Y187	NS			0.335539
P28482	SHC1	SHC-transforming protein 1	Y423	NS			0.283
P30530	AXL	Tyrosine-protein kinase receptor UFO precursor	Y696	NS			0.353
P42229	STA5A	STAT5A	Y694	NS			0.143901
P46109	CRKL	Crk-like protein	Y132	NS			2.827
P49023	PAXI	Paxillin	Y118	NS			1.841
P49023	PAXI	Paxillin	S83/Y88	NS			1.32905
P49841	GSK3B	GSK-3 beta	Y216	NS			1.427
P51692	STA5B	STAT5B	Y699	NS			0.13019
P52799	EFNB2	Ephrin-B2	Y307	NS			0.248749
P53778	MAPK12	ERK-6	Y185	NS			6.68144
P56945	BCAR1	Breast cancer anti-estrogen resistance protein 1	Y253	NS			2.604
P56945	BCAR1	Breast cancer anti-estrogen resistance protein 1	Y414	NS			3.16425
P98172	EFNB1	Ephrin-B1	Y316	NS			0.73
Q05397	FAK1	FAK1	Y614	NS			0.515
Q06124	PTPN11	SHP2	Y584	NS			0.076
Q07912	ACK1	Activated CDC42 kinase 1	Y842	NS			0.797
Q13164	MAPK7	Mitogen-activated protein kinase 7	Y221	NS			4.34049
Q13480	GAB1	GRB2-associated-bi-ing protein 1	Y407	NS			0.21245
Q13480	GAB1	GRB2-associated-bi-ing protein 1	Y259	NS			1.43075
Q13480	GAB1	GRB2-associated-bi-ing protein 1	Y660	NS			0.556604
Q13523	PRP4B	PRP4	Y849	NS			1.016
Q14247	SRC8	Src substrate cortactin	Y334	NS			0.446758
Q14289	PTK2B	Protein-tyrosine kinase 2-beta	Y579	NS			6.007
Q14511	CASL	CRK-associated substrate-related protein	Y344	NS			1.97
Q14511	CASL	CRK-associated substrate-related protein	Y91	NS			1.944
Q14511	CASL	CRK-associated substrate-related protein	Y165	NS			0.715455
Q16539	MAP1K4	Mitogen-activated protein kinase 14	Y182	NS			2.594
Q63HR2	TENC1	Tensin-like C1 domain-containing phosphatase	Y483	NS			0.116
Q68CZ2	TENS3	Tensin-3	Y773	NS			5.69107
Q86Z02	HIPK1	Homeodomain-interacting protein kinase 1	Y352	NS			0.960379
Q8N4X5	AF1L2	Actin filament-associated protein 1-like 2	Y413	NS			0.889833
Q8WX93	PALLD	Palladin	Y1351	NS			0.152104
Q96RT1	LAP2	Protein LAP2	Y1097	NS			0.401669
Q99704	DOK1	Docking protein 1	Y376	NS			0.266417
Q99704	DOK1	Docking protein 1	Y361	NS			0.827732
Q9BYM8	RBCK	HOIL-1	Y328	NS			4.68085
Q9H422	HIPK3	Homeodomain-interacting protein kinase 3	Y359	NS			3.549
Q9H792	SG269	SgK269	Y632	NS			1.392
Q9HBL0	TNS1	Tensin 1	Y1558	NS			3.27
Q9NZM3	ITSN2	Intersectin-2	Y922	NS			1.7871
Q9Y463	DYR1B	Dual specificity tyrosine-phosphorylation-regulated kinase 1B	Y273	NS			1.787
Q9Y490	TLN1	Talin-1	Y70	NS			0.395
Q9Y490	TLN1	Talin-1	Y1116	NS			0.106
Q9Y490	TLN1	Talin-1	Y436	NS			1.35208
Q9Y5X1	SNX9	Sorting nexin-9	Y177	NS			0.121949
Q16555	DPYSL2	Dihydropyrimidinase-related protein 2	T509	NF1	DOWN									NF1 knockdown by siRNA in PC12 cells (rat)	Immunoblot: Change as qualitative comparison disease and control of immunoblot staining. Percentage of each spot intensity per total spot intensity obtained from the average of three separate identical experiments of twond the active (nonphosphorylated) form dimensional immunoblotting analysis. Standard error was used to assess significance.	Patrakitkomjorn, S. et al 2018
Q16555	DPYSL2	Dihydropyrimidinase-related protein 2	T514	NF1	DOWN
Q16555	DPYSL2	Dihydropyrimidinase-related protein 2	S518	NF1	DOWN
Q16555	DPYSL2	Dihydropyrimidinase-related protein 2	S522	NF1	DOWN
Q16555	DPYSL2	Dihydropyrimidinase-related protein 2	T555	NF1	DOWN
O95297	PZR	Protein zero-related	nd	NS		UP								Non-functional Shp2 (Delta ex3) mutant MEF cells (mouse)	Immunoblot: No info in aminoacid. Change as qualitative comparison disease and control of immunoblot densitometric. analysis of tyrosyl phosphorylation levels in WT (n⫽12) and disease (n⫽10) embryos normalized to total SIRP␣(B) andPZRprotein (C) in lysates.	Eminaga, S. et al 2008
P78324	SIRPA	Signal-regulatory protein alfa	nd	NS		UP
Q13409	DYNC1I2	IC2 isoform C	S81	NF1	UP									PC12 cells (rat)	Immunoblot: Change as qualitative comparison disease and control of immunoblot staining. Data were obtained from three separate identical experiments. Error bars represent S.E and were used to assess significance.	Hirayama, M., et al 2013
Q13409	DYNC1I2	IC2 isoform B	S81	NF1	DOWN
O14776	TCERG1	Transcription elongation regulator 1	nd	NF1	0.6963									NF1-null MPNST cells (human)	Mass spectrometry: No info in aminoacid. Quantitative fold change as ratio between DN-HRAS and control NF1-null cells. Mass spectrometry software validates statistical significance by the Fisher exact test, used to determine the probability that the changes in the networked proteins could occur by random chance.	Brossier, Nicole M. et al 2015
O43324	EEF1E1	Elongation factor p18	nd	NF1	1.5074
P02545	LMNA	Prelamin-A/C	nd	NF1	0.392
P07437	TUBB	Tubulin beta chain	nd	NF1	0.7222
P08670	VIM	Vimentin	nd	NF1	1.7599
P23284	PPIB	Peptidyl-prolyl cis-trans isomerase	nd	NF1	1.4474
P23528	CFL1	Cofilin-1	nd	NF1	2.5057
P23919	DTYMK	Thymidylate kinase	nd	NF1	0.7374
P27816	MAP4	Microtubule-associated protein	nd	NF1	0.679
P31948	STIP1	Stress-i-uced-phosphoprotein	nd	NF1	1.2607
P42224	STAT1	STAT1	nd	NF1	3.603
P48047	ATP5O	ATP synthase subunit O mitochondria	nd	NF1	0.5134
P54577	YARS	Tyrosyl-tRNA synthetase, cytoplasmic	nd	NF1	0.6323
P62328	TMSB4X	Thymosin beta-4	nd	NF1	0.0327
P62826	RAN	GTP-binding nuclear protein Ran	nd	NF1	1.2969
Q96AZ6	ISG20	Interferon-stimulated gene 20 kDa protein	nd	NF1	3.8073
Q9BZZ5	API5	Apoptosis inhibitor	nd	NF1	0.7653
Q9GZZ8	LACRT	Extracellular glycoprotein lacritin	nd	NF1	0.0701
Q9Y376	CAB39	Calcium-bi-ing protein 39	nd	NF1	3.5764
O95297	PZR (PROTEOMICS ZEBRAFISH)	Myelin protein zero-like protein 1	Y264*	NS / NSML		6.7								Sph2 (D61G) NS-like mutant mice (heart tissue)	Mass spectrometry: Change as qualitative comparison disease and control (due to lack of quantitative values except some specific values). Duplicate injections of each sample were run to generate analytical replicates of each condition. Confirmatory immunoblots are not included in this data.	Paardekooper Overman, J. et al 2014 (MCB journal)
O95297	PZR (PROTEOMICS ZEBRAFISH)	Myelin protein zero-like protein 1	Y242*	NS / NSML		2.2
P31749	AKT1	AKT1	nd	NS / NSML		0	0
P27361	ERK1	ERK1	T202/Y204	NS / NSML		0	0
P28482	ERK2	ERK2	T185/Y187	NS / NSML		0	0
P06213	INSR	InsR	Y1175/T1179/Y1180	NS		UP
P08069	IGF1R	IGF1R	Y1163/1167/1168	NS		UP
P16284	PECAMND1	PECAM-1	Y702	NS		UP
P16284	PECAMND1	PECAM-1	Y702	NS		UP
P16591	FER	Tyrosine-protein kinase Fer	Y715/Y345	NS		UP
P24941	CDK2	CDK2	T14/T15	NS		UP
P25787	PSMA2	PSMA2	S77	NS		UP
P45983	JNK1	JNK1	T183/Y185	NS		UP
P53779	JNK3	JNK3	221/223, 221/223	NS		UP
Q00526	CDK3	CDK3	T14/T15	NS		UP
Q05397	FAK1	FAK1	613/615/575/577	NS		UP
O60716	CTNND1	Ctn-1	Y215	NS / NSML		0.687875	1.4321							PTPN11 RNA injection in zebrafish embryos, including SHP2-D61G for NS and SHP2-A462T.	Mass spectrometry: Quantitative fold change as log2 of ratio between disease and control. Number of embryos not indicated.	Paardekooper Overman, J. et al 2014 (PLOS One journal)
O95297	PZR	Myelin protein zero-like protein 1	Y236	NS / NSML		7.72876	3.41985
O95297	PZR	Myelin protein zero-like protein 1	Y258	NS / NSML		4.73592	3.09413
P00519	ABL1	ABL1	Y412	NS / NSML		0.616152	0.869666
P00519	ABL1	ABL1	T413	NS / NSML		0.551464	0.846473
P05386	RPLP1	60S acidic ribosomal protein P1	S80	NS / NSML		1.12238	1.92733
P05787	KRT8	Keratin, type II cytoskeletal 8	Y29**	NS / NSML		0.946304	1.7002
P06493	CDK1	CDK1	Y19	NS / NSML		0.718403	1.22663
P06493	CDK2	CDK2	Y19	NS / NSML		0.718403	1.22663
P08631	HCK	Tyrosine-protein kinase Hck	Y384	NS / NSML		0.665149	0.811112
P11230	CHRNB1*	Acetylcholine receptor subunit beta	Y380	NS / NSML		0.616277	0.880921
P16591	FER	Tyrosine-protein kinase Fer	Y716**	NS / NSML		0.266594	0.360498
P17096	HMGA1	High mobility group protein HMG-I/HMG-Y	S36	NS / NSML		0.991013	0.801142
P19013	KRT4	Keratin4	S22	NS / NSML		0.618724	1.27462
P24941	CDK2	Cdk2	Y15	NS / NSML		0.650975	0.864945
P35080	PFN2	Profilin-2	Y99	NS / NSML		0.556478	1.24837
P42684	ABL2	ABL2	Y407	NS / NSML		0.616152	0.869666
P42684	ABL2	ABL2	T408	NS / NSML		0.551464	0.846473
P42685	FRK	FRK	S199	NS / NSML		0.958791	0.914069
P42685	FRK	FRK	Y180	NS / NSML		0.877592	1.05512
P42685	FRK	FRK	Y181	NS / NSML		1.08683	1.56105
P49023	PXN	Paxillin	Y139	NS / NSML		1	0.771643
P49840	GSK3A	GSK-3 alpha	Y216	NS / NSML		0.58359	0.882602
P49841	GSK3B	GSK-3 beta	Y216	NS / NSML		0.58359	0.882602
P53778	MAPK12	ERK-6	Y183	NS / NSML		0.906451	0.857163
P53778	MAPK12	ERK-6	T181	NS / NSML		0.782356	0.666974
P53778	MAPK12	ERK-6	Y183	NS / NSML		0.788077	0.659509
P54753	EPHB3	Ephrin type-B receptor 3	Y737**	NS / NSML		2.04977	7.47535
P58107	EPPK1	Epiplakin	Y1642	NS / NSML		0.761716	1.2044
P67809	YBX1	Y-box-binding protein 1	S159	NS / NSML		0.873495	1.39859
Q00536	CDK16	Cyclin-dependent kinase 16	Y148**	NS / NSML		1.32135	3.77873
Q01974	ROR2	Ror2	Y668	NS / NSML		1.09697	0.451391
Q05397	FAK1	FAK1	S578	NS / NSML		0.581187	0.858329
Q05397	FAK1	FAK1	S579/Y580	NS / NSML		0.619295	0.643221
Q05397	FAK1	FAK1	Y580	NS / NSML		0.567333	0.858629
Q05655	PRKCDA	Protein kinase C delta type	Y314	NS / NSML		0.7958	1.07797
Q06124	PTPN11A	SHP2	Y60	NS / NSML		0.0749133	1.27624
Q06124	PTPN11A	SHP2	Y61	NS / NSML		0.0485605	0.9657
Q13523	PRPF4BA	Prpf4ba	Y852	NS / NSML		1.22925	1.13333
Q13523	PRPF4BA	Prpf4ba	S855	NS / NSML		1.26604	1.02202
Q13627	DYRK1A	Dyrk1ab	Y326	NS / NSML		0.87819	1
Q13881	PTK6	Ptk6a	Y111	NS / NSML		0.603486	0.957739
Q13882	PTK6	Ptk6a	Y446	NS / NSML		0.576708	0.633918
Q15759	MAPK11	Mitogen-activated protein kinase 11	Y181	NS / NSML		0.791371	0.912118
Q16539	MAP1K4	Mitogen-activated protein kinase 14a	T181	NS / NSML		0.979417	0.95045
Q16539	MAP1K4	Mitogen-activated protein kinase 14a	Y183	NS / NSML		1	0.961876
Q16539	MAPK14B	Mitogen-activated protein kinase 14b	T176	NS / NSML		0.776973	0.897282
Q16539	MAPK14B	Mitogen-activated protein kinase 14b	T181	NS / NSML		0.792347	0.882157
Q16539	MAPK14B	Mitogen-activated protein kinase 14b	Y183	NS / NSML		0.756047	0.837163
Q63HR2	TNS2	Tensin-2	Y478	NS / NSML		1.86949	1.28851
Q8N4X5	AFAP1L2	Actin filament-associated protein 1-like 2	Y55/Y57	NS / NSML		0.777741	1.12927
Q8TEW0	PARD3	Pard3	S705	NS / NSML		1.0291	1.26187
Q92630	DYRK2	Dyrk2	Y379	NS / NSML		0.953601	0.845498
Q96Q40	CDK15	Cyclin-dependent kinase 15	Y99	NS / NSML		1.32135	3.77873
Q99613	EIF3C	Eif3c	S39	NS / NSML		1.33103	4.70887
Q99873	PRMT1	Protein arginine N-methyltransferase 1	Y584	NS / NSML		0.441834	0.715043
Q99873	PRMT1	Protein arginine N-methyltransferase 1	Y689	NS / NSML		2.62236	3.00901
Q9H2X6	HIPK2	Hipk2	Y375	NS / NSML		0.796631	0.936393
Q9H2X6	HIPK2	Hipk2	S366	NS / NSML		0.788618	0.908417
Q9H422	HIPK3	Hipk3	S366	NS / NSML		0.788618	0.908417
Q9H792	PEAK1	Peak1	Y1096	NS / NSML		0.890887	0.986148
Q9UMN6	KMT2B	Histone2B1/2	Y39/Y41	NS / NSML		1.0311	0.866135
Q9UMN6	KMT2B	Histone2B1/2	Y43	NS / NSML		2.83704	1.38762
Q9Y463	DYRK1B	Mirk protein kinase	Y273	NS / NSML		0.87819	1
P15056	BRAF	BRAF	T401	NS / NSML		UP	UP							Non-funcional BRAF mutant MEF cells (mouse)	Mass spectrometry: Change as qualitative comparison disease and control with two biological replicates.	Eisenhardt, A.E. et al 2016
P15057	BRAF	BRAF	S419	NS / NSML		UP	UP
P27361	ERK1	ERK1	T980	NS		UP								PTPN11 D61G embryos	Immunoblot: Change as qualitative comparison disease and control with two biological replicates.	Araki et al 2004
P00533	EGFR	EGFR	Y1086	NSML			UP							iPSC originated from patient-derived fibroblasts PTPN11 Thr468M	Mass spectrometry and Immunoblot: Change as qualitative comparison disease and control with two biological replicates.	Carvajal and Vergara et al 2010
P06239	LCK	LKC	nd	NSML			DOWN
P18206	VCL	Vinculin	nd	NSML			DOWN
P23443	RPS6KB1	p70 S6KA	S235/S236	NSML			DOWN
P27361	ERK1	ERK1	T202/Y204	NSML			UP (Basal levels)
P51636	CAV2	Caveolin-2	nd	NSML			UP
Q02750	MEK1	MEK1	S298	NSML			UP
Q05397	FAK1	FAK1	nd	NSML			UP
P28482	ERK2	ERK2	T185/Y187	NSML			UP (Basal levels)
P27361	ERK1	ERK1	T980	NS		UP								MAP3K8 Leu128Val	Immunoblot: Change as qualitative comparison disease and control with two biological replicates.	Chen et al 2014
P04049	RAF1	RAF1	S259	NSLSH					DOWN					Human cell line SHOC2 Ser2Gly	Immunoblot: Change as qualitative comparison disease and control with two biological replicates.	Cordeddu et al 2009
P27361	ERK1	ERK1	T980	NSLSH					DOWN
P17600	SYN1	Synapsin-1	S605	NF1	UP									Mice NF1 +/-	Immunoblot: Change as qualitative comparison disease and control with two biological replicates.	Cui et al 2008, Guilding et al 2007, Li et al 2005
P27361	ERK1	ERK1	T202/Y204	NF1	UP
P28482	ERK2	ERK2	T185/Y187	NF1	UP
P27361	ERK1	ERK1	T202/Y204	LS						UP				Mice SPRED1 nd/nd	Immunoblot: Change as qualitative comparison disease and control with two biological replicates.	Denayer et al 2008
P28482	ERK2	ERK2	T185/Y187	LS						UP
P31749	AKT1	AKT1	S473	NSML			UP							Immortalized fibroblasts isolated from NSML patients PTPN11 Thr468M	Immunoblot: Change as qualitative comparison disease and control with two biological replicates.	Edouard et al 2010
P31749	AKT1	AKT1	S473	NSML			UP							Immortalized fibroblasts isolated from NSML patients PTPN11 Tyr279C
P49840	GSK3A	GSK-3 alpha	S9/21	NSML			UP							Immortalized fibroblasts isolated from NSML patientsPTPN11 Thr468M
P49840	GSK3A	GSK-3 alpha	S9/21	NSML			UP							Immortalized fibroblasts isolated from NSML patients PTPN11 Tyr279C
P12235	SLC25A4	ANT 1	Y191	NS		DOWN								Human cell line PTPN11 mutants	Immunoblot:Change as qualitative comparison disease and control with two biological replicates.	Guo et al 2017
P27361	ERK1	ERK1	T202/Y204	NS		UP								Mice, KRAS Val14I	Immunoblot: Change as qualitative comparison disease and control with two biological replicates.	HernandezndPorras et al 2014
P28482	ERK2	ERK2	T185/Y187	NS		UP								Mice, KRAS Gly12V
P27361	ERK1	ERK1	T202/Y204	NS		UP (Basal levels)								Mice, PTPN11 Asp61G/+	Immunoblot: Change as qualitative comparison disease and control with two biological replicates.	Lee et al 2014
P28482	ERK2	ERK2	T185/Y187	NS		UP (Basal levels)
Q13224	GRIN2B	GluN2B	Y1252	NS		DOWN								Mice, PTPN11 Asp61G/+	Immunoblot: Change as qualitative comparison disease and control with two biological replicates.	Levy et al 2018
P23443	RPS6KB1	P70 S6KA	nd	NSML			UP							Mice, PTPN11 Tyr279C	Immunoblot: Change as qualitative comparison disease and control with two biological replicates.	Marin et al 2011
P31749	AKT1	AKT1	S473	NSML			UP							Mice, PTPN11 Tyr279C
P31749	AKT1	AKT1	S473	NSML			UP							Mice, PTPN11 depletion siRNA
P40763	STAT3	STAT3	nd	NSML			UP							Mice, PTPN11 Tyr279C
P45983	JNK1	JNK1	nd	NSML			UP							Mice, PTPN11 Tyr279C
P49815	TSC2	Tuberin	T1462	NSML			UP							Mice, PTPN11 Tyr279C
P49815	GSK3A	GSK-3 alpha	S9/21	NSML			UP							Mice, PTPN11 depletion siRNA
Q05397	FAK1	FAK1	Y397	NSML			UP							Mice, PTPN11 Tyr279C
Q05397	FAK1	FAK1	Y397	NSML			UP							Mice, PTPN11 depletion by siRNA
P51812	RPS6KA3	p90RSK3	nd	NSL				UP						Human cell line, MAPK1 (ERK2)	Immunoblot: Change as qualitative comparison disease and control with two biological replicates.	Motta et al 2020
Q07820	MCL1	MCL1	nd	NSL
Q15349	RPS6KA2	S6K-alpha-2	nd	SL				UP
Q15418	RPS6KA1	S6K-alpha-1	nd	NSL				UP
P27361	ERK1	ERK1	T202/Y204	NS / JMML		UP							UP	hiPSCs mutated PTPN11	Immunoblot: Change as qualitative comparison disease and control with two biological replicates.	MulerondNavarro et al 2015
P28482	ERK2	ERK2	T185/Y187	NS / JMML		UP							UP
P42229	STAT5A	STAT5	nd	NS / JMML		UP							UP
P04637	TP53	P53	S15	CS							UP			Human cell line, HRAS Gly12V	Immunoblot: Change as qualitative comparison disease and control with two biological replicates.	Niihori et al 2011
P27361	ERK1	ERK1	T202/Y204	CS							UP
P28482	ERK2	ERK2	T185/Y187	CS							UP
P27361	ERK1	ERK1	T202/Y204	NS / NSML		UP	UP							Human cell line, RAF1 Pro261S/L	Immunoblot:Change as qualitative comparison disease and control with two biological replicates.	Pandit B et al 2007, Razzaque et al 2007
P27361	ERK1	ERK1	T202/Y204	NSML			UP							Human cell line, RAF1 Leu613V
P27361	ERK1	ERK1	T202/Y204	NSML			DOWN							Human cell line, RAF1 Asp486N
P28482	ERK2	ERK2	T185/Y187	NS / NSML		UP	UP							Human cell line, RAF1 Pro261S/L
P28482	ERK2	ERK2	T185/Y187	NSML			UP							Human cell line, RAF1 Leu613V
P28482	ERK2	ERK2	T185/Y187	NSML			DOWN							Human cell line, RAF1 Asp486N
Q02750	MEK1	MEK1	T292	NS / NSML		UP	UP							Human cell line, RAF1 Pro261S/L
Q02750	MEK1	MEK1	T292	NSML			UP							Human cell line, RAF1 Leu613V
Q02750	MEK1	MEK1	T292	NSML			DOWN							Human cell line, RAF1 Asp486N
P27361	ERK1	ERK1	T202/Y204	CFC								UP		Human cell line, BRAF several missense	Immunoblot: Change as qualitative comparison disease and control with two biological replicates.	Rodriguez-Viciana et al 2006
P27361	ERK1	ERK1	T202/Y204	CFC								DOWN		Human cell line, MEK1 Phe53S
P27361	ERK1	ERK1	T202/Y204	CFC								DOWN		Human cell line, MEK1 Tyr130C
P27361	ERK1	ERK1	T202/Y204	CFC								DOWN		Human cell line, MEK2 Phe57C
P28482	ERK2	ERK2	T185/Y187	CFC								UP		Human cell line, BRAF several missense
P28482	ERK2	ERK2	T185/Y187	CFC								DOWN		Human cell line, MEK1 Phe53S
P28482	ERK2	ERK2	T185/Y187	CFC								DOWN		Human cell line, MEK1 Tyr130C
P28482	ERK2	ERK2	T185/Y187	CFC								DOWN		Human cell line, MEK2 Phe57C
P27361	ERK1	ERK1	T202/Y204	CS							UP			Mice, HRAS Gly12V	Immunoblot: Change as qualitative comparison disease and control with two biological replicates.	Schreiber et al 2017
P28482	ERK2	ERK2	T185/Y187	CS							UP
P27361	ERK1	ERK1	T202/Y204	NS		UP								Mice, LZTR1 -/-	Immunoblot: Change as qualitative comparison disease and control with two biological replicates.	Sewduth et al 2020
P28482	ERK2	ERK2	T185/Y187	NS		UP
P31749	AKT1	AKT1	T308	NS		UP
P35968	KDR	VEGFR-2	Y1175	NS		UP
P23443	RPS6KB1	p70 S6KA	T389	NS		UP								Mice, Rit1 Ala57G/+	Immunoblot: Change as qualitative comparison disease and control with two biological replicates.	Takahara et al 2019
P31749	AKT1	AKT1	T308	NS		UP
P49840	GSK3A	GSK-3 alpha	S9/21	NS		UP
P04049	RAF1	RAF1	S338	LS						DOWN				Human cell line, C-terminal truncated SPRED1	Immunoblot: Change as qualitative comparison disease and control with two biological replicates.	Wakioka et al 2001
P31749	AKT1	AKT1	T308	CFC								DOWN		iPSC, BRAF Gln257R	Immunoblot: Change as qualitative comparison disease and control with two biological replicates.	Yeh et al 2018
