# Supplementary material for: Integrated in silico MS-based phosphoproteomics and network enrichment analysis of RASopathy proteins
Source: Orphanet J Rare Dis. 2021 Jul 6;16:303. doi: 10.1186/s13023-021-01934-x (PMC8258961; doi:10.1186/s13023-021-01934-x)
Supplement: Supplementary file 6 — Additional file 6: Table S6. Phosphosites of RASopathy proteins. [file 13023_2021_1934_MOESM6_ESM.xlsx]

## Sheet: Sheet1
Protein:	Nb psites	aa	Sequence	LTP	HTP
NF1	55	S465	PAIRMAPsLtFkEkV	0	5
		T467	IRMAPsLtFkEkVTS	0	2
		Y491	LETRSYKyLLLSMVK	0	1
		S657	LLRTPGAsLRKGKGN	0	3
		S674	MDSAAGCsGtPPICR	0	1
		T676	SAAGCsGtPPICRQA	0	2
		S807	EDGQAAEsLHkTIVK	0	2
		T862	RSNSGLAtysPPMGP	0	2
		Y863	SNSGLAtysPPMGPV	0	14
		S864	NSGLAtysPPMGPVS	0	33
		S876	PVSERkGsMIsVMss	0	13
		S879	ERkGsMIsVMssEGN	0	5
		S882	GsMIsVMssEGNADT	0	3
		S883	sMIsVMssEGNADTP	0	2
		T915	KVGLQIRtNVKDLVG	0	1
		S926	DLVGLELsPALyPML	0	2
		Y930	LELsPALyPMLFNKL	0	1
		T1456	IANHVLFtKEEHMRP	0	1
		Y1521	NQEkIGQyLSSNRDH	0	15
		S1567	SSLNLTSsKFEEFMT	0	1
		T1751	LkLAHKDtKVSIKVG	0	1
		S2188	SYRDRSFsPGSyERE	0	13
		Y2192	RSFsPGSyERETFAL	0	1
		T2444	AYLAALLtVsEEVRs	0	1
		S2446	LAALLtVsEEVRsRC	0	1
		S2451	tVsEEVRsRCSLKHR	0	1
		S2460	CSLKHRKsLLLTDIS	0	5
		Y2476	ENVPMDTyPIHHGDP	0	1
		T2491	SYRTLkEtQPWssPK	0	1
		S2495	LkEtQPWssPKGsEG	0	1
		S2496	kEtQPWssPKGsEGy	0	3
		S2500	PWssPKGsEGyLAAt	0	1
		Y2503	sPKGsEGyLAAtyPT	0	4
		T2507	sEGyLAAtyPTVGQt	0	1
		Y2508	EGyLAAtyPTVGQts	0	3
		T2514	tyPTVGQtsPRARks	0	9
		S2515	yPTVGQtsPRARksM	0	47
		S2521	tsPRARksMsLDMGQ	0	11
		S2523	PRARksMsLDMGQPS	0	18
		S2543	KLLGTRKsFDHLISD	0	54
		S2561	PKRQEMEsGIttPPK	0	4
		T2564	QEMEsGIttPPKMRR	0	3
		T2565	EMEsGIttPPKMRRV	0	39
		T2575	KMRRVAEtDyEMEtQ	1	1
		Y2577	RRVAEtDyEMEtQRI	0	104
		T2581	EtDyEMEtQRISSsQ	0	1
		S2587	EtQRISSsQQHPHLR	0	1
		S2597	HPHLRkVsVsESNVL	1	25
		S2599	HLRkVsVsESNVLLD	1	2
		S2802	DKENVELsPTTGHCN	0	9
		S2810	PTTGHCNsGRTRHGs	0	2
		S2817	sGRTRHGsAsQVQKQ	0	63
		S2819	RTRHGsAsQVQKQRS	0	4
		S2829	QKQRSAGsFKRNsIK	1	17
		S2834	AGsFKRNsIKKIV__	1	13
SPRE1	15	S2	______MsEEtATSD	0	1
		T5	___MsEEtATSDNDN	0	1
		Y82	MLKKDLIyNKVTPTF	0	1
		S105	KFGLTFQsPADARAF	0	1
		S124	RRAIEDIsQGCPESK	0	1
		Y168	TVVTSEPyRSSNIRP	0	2
		Y211	IQSRSMEyVQRQISK	0	9
		S238	LkSIRHVsFQDEDEI	0	27
		Y292	PDSKkSDyLysCGDE	0	39
		Y294	SKkSDyLysCGDETk	0	33
		S295	KkSDyLysCGDETkL	0	1
		S304	GDETkLSsPKDsVVF	0	1
		S308	kLSsPKDsVVFkTQP	0	1
		S316	VVFkTQPssLKIKKS	0	1
		S317	VFkTQPssLKIKKSK	0	1
PTN11	34	S28	LTRGVDGsFLARPsK	0	1
		S34	GsFLARPsKsNPGDF	0	3
		S36	FLARPsKsNPGDFTL	0	2
		T59	THIKIQNtGDyyDLy	0	3
		Y62	KIQNtGDyyDLyGGE	0	2112
		Y63	IQNtGDyyDLyGGEK	1	84
		Y66	tGDyyDLyGGEKFAT	0	15
		Y80	TLAELVQyYMEHHGQ	0	1
		S142	FLVRESQsHPGDFVL	0	2
		T153	DFVLSVRtGDDKGES	0	3
		S165	GESNDGKsKVTHVMI	0	1
		Y179	IRCQELkyDVGGGER	0	3
		S189	GGGERFDsLTDLVEH	1	1
		Y263	QQECkLLysRKEGQR	0	8
		S264	QECkLLysRKEGQRQ	0	1
		Y279	ENkNkNRykNILPFD	1	63
		S302	GDPNEPVsDyINANI	0	20
		Y304	PNEPVsDyINANIIM	2	56
		T411	SKVGQGNtERTVWQY	0	1
		Y511	MVQTEAQyRFIyMAV	1	39
		Y515	EAQyRFIyMAVQHYI	0	16
		S535	RIEEEQKsKRkGHEy	0	1
		Y542	sKRkGHEytNIKysL	27	451
		T543	KRkGHEytNIKysLA	0	30
		Y547	HEytNIKysLADQts	0	2
		S548	EytNIKysLADQtsG	0	1
		T553	KysLADQtsGDQsPL	0	10
		S554	ysLADQtsGDQsPLP	0	1
		S558	DQtsGDQsPLPPCtP	0	16
		T564	QsPLPPCtPtPPCAE	0	17
		T566	PLPPCtPtPPCAEMR	0	6
		S576	CAEMREDsARVyENV	3	11
		Y580	REDsARVyENVGLMQ	16	1232
		S591	GLMQQQksFR_____	1	53
SOS1	42	Y155	YVRNIRHyEItKQDI	0	3
		T158	NIRHyEItKQDIKVA	1	0
		T378	ECLKQAItALLNVQS	0	1
		S401	SLAKRRLsESACRFY	0	4
		Y618	ERLTYHMyADPNFVR	0	8
		S757	HNITFQSsPPTVEWH	0	1
		S853	EERVAVVsRIIEILQ	0	1
		S1000	NLNPMGNsMEKEFtD	0	1
		T1006	NsMEKEFtDYLFNKS	0	1
		Y1033	RFPKKYSyPLKSPGV	0	1
		S1043	KSPGVRPsNPRPGTM	0	1
		S1064	QQEPRKIsySRIPES	0	2
		Y1065	QEPRKIsySRIPESE	0	2
		S1078	SETESTAsAPNsPRT	0	16
		S1082	STAsAPNsPRTPLTP	0	36
		S1132	TLPHGPRsAsVssIS	1	0
		S1134	PHGPRsAsVssISLT	1	33
		S1136	GPRsAsVssISLTKG	0	1
		S1137	PRsAsVssISLTKGT	0	16
		S1161	PPRRRPEsAPAEssP	1	21
		S1166	PEsAPAEssPsKIMS	0	2
		S1167	EsAPAEssPsKIMSK	2	3
		S1169	APAEssPsKIMSKHL	0	1
		S1178	IMSKHLDsPPAIPPR	1	16
		S1193	QPTSkAYsPrysISD	1	1
		Y1196	SkAYsPrysISDRTS	1	4
		S1197	kAYsPrysISDRTSI	1	2
		S1210	SISDPPEsPPLLPPR	0	15
		T1222	PPREPVRtPDVFSSs	0	2
		S1229	tPDVFSSsPLHLQPP	0	2
		S1252	GNAFFPNsPSPFtPP	0	3
		T1257	PNsPSPFtPPPPQtP	0	6
		T1263	FtPPPPQtPsPHGtR	0	9
		S1265	PPPPQtPsPHGtRRH	0	5
		T1269	QtPsPHGtRRHLPsP	0	3
		S1275	GtRRHLPsPPLtQEV	0	24
		T1279	HLPsPPLtQEVDLHS	0	2
		S1297	PPVPPRQstsQHIPK	0	2
		T1298	PVPPRQstsQHIPKL	0	2
		S1299	VPPRQstsQHIPKLP	0	2
		S1332	PLLENAHss______	0	3
		S1333	LLENAHss_______	0	2
RAF1	58	S12	QGAWKTIsNGFGFkD	0	2
		S29	FDGSSCIsPtIVQQF	2	14
		T31	GSSCIsPtIVQQFGy	0	3
		Y38	tIVQQFGyQRRAsDD	0	2
		S43	FGyQRRAsDDGKLtD	17	27
		T49	AsDDGKLtDPSkTSN	0	1
		S211	SGVPALPsLtMRRMR	0	4
		T213	VPALPsLtMRRMREs	0	6
		S220	tMRRMREsVSrMPVS	0	4
		Y232	PVSSQHrystPHAFt	0	3
		S233	VSSQHrystPHAFtF	3	3
		T234	SSQHrystPHAFtFN	0	5
		T239	ystPHAFtFNtSsPS	0	3
		T242	PHAFtFNtSsPSsEG	0	2
		S244	AFtFNtSsPSsEGsL	0	9
		S247	FNtSsPSsEGsLsQR	0	1
		S250	SsPSsEGsLsQRQRs	0	1
		S252	PSsEGsLsQRQRsts	0	11
		S257	sLsQRQRststPNVH	1	33
		T258	LsQRQRststPNVHM	0	25
		S259	sQRQRststPNVHMV	50	171
		T260	QRQRststPNVHMVs	1	27
		S267	tPNVHMVsttLPVDS	0	1
		T268	PNVHMVsttLPVDSR	1	0
		T269	NVHMVsttLPVDSRM	5	0
		S283	MIEDAIRsHsEsAsP	0	2
		S285	EDAIRsHsEsAsPsA	0	6
		S287	AIRsHsEsAsPsALs	1	3
		S289	RsHsEsAsPsALsss	4	64
		S291	HsEsAsPsALsssPN	1	15
		S294	sAsPsALsssPNNLs	0	3
		S295	AsPsALsssPNNLsP	0	11
		S296	sPsALsssPNNLsPt	5	68
		S301	sssPNNLsPtGWsQP	4	86
		T303	sPNNLsPtGWsQPKt	0	16
		S306	NLsPtGWsQPKtPVP	0	2
		T310	tGWsQPKtPVPAQRE	0	3
		T324	ERAPVSGtQEKNKIR	0	3
		S338	RPRGQRDssyyWEIE	82	9
		S339	PRGQRDssyyWEIEA	9	2
		Y340	RGQRDssyyWEIEAS	26	2
		Y341	GQRDssyyWEIEASE	33	2
		T353	ASEVMLStRIGsGsF	0	1
		S357	MLStRIGsGsFGTVY	1	9
		S359	StRIGsGsFGTVYKG	1	0
		S471	IIHRDMksNNIFLHE	2	2
		T481	IFLHEGLtVKIGDFG	1	2
		T491	IGDFGLAtVksRWsG	5	0
		S494	FGLAtVksRWsGsQQ	5	0
		S497	AtVksRWsGsQQVEQ	2	1
		S499	VksRWsGsQQVEQPT	2	0
		S612	SIELLQHsLPKINRs	0	7
		S619	sLPKINRsAsEPsLH	1	6
		S621	PKINRsAsEPsLHRA	24	76
		S624	NRsAsEPsLHRAAHT	0	4
		T638	TEDINACtLtTsPRL	0	1
		T640	DINACtLtTsPRLPV	0	1
		S642	NACtLtTsPRLPVF_	1	46
RIT1	7	S14	PVGSCCSsPAGLsRE	0	1
		S19	CSsPAGLsREyKLVM	0	1
		Y22	PAGLsREyKLVMLGA	0	2
		T124	LIYRVRRtDDTPVVL	0	1
		Y169	ETSAAYRyyIDDVFH	0	2
		Y170	TSAAYRyyIDDVFHA	0	1
		S209	SVWKRLKsPFRKkKD	0	4
SOS2	29	Y346	RLMLVPVyHCWHyFE	0	1
		Y351	PVyHCWHyFELLKQL	0	2
		S362	LKQLKACsEEQEDRE	0	1
		Y389	QGSMDRIyKQysPRR	0	1
		Y392	MDRIyKQysPRRRPG	0	1
		S393	DRIyKQysPRRRPGD	0	1
		Y616	ERLTYHMyADPNFVR	0	8
		Y679	LKRFRKEyVQPVQLR	0	21
		S791	RQLTLLEsDLyRKVQ	0	1
		Y794	TLLEsDLyRKVQPSE	0	1
		Y1006	SEKEFTDyLFNKSLE	0	1
		T1030	PRFPRKStFsLKsPG	0	1
		S1032	FPRKStFsLKsPGIR	0	2
		S1035	KStFsLKsPGIRPNT	0	1
		S1047	PNTGRHGstSGtLRG	0	1
		T1048	NTGRHGstSGtLRGH	0	1
		T1051	RHGstSGtLRGHPtP	0	1
		T1057	GtLRGHPtPLEREPC	0	1
		S1128	VLLPHSKsFFSsCGs	0	2
		S1132	HSKsFFSsCGsLHKL	0	3
		S1135	sFFSsCGsLHKLSEE	0	1
		S1168	NSKGNMKsDDDPPAI	0	1
		S1258	DISTCPNsPstPPST	0	2
		S1260	STCPNsPstPPSTPs	0	2
		T1261	TCPNsPstPPSTPsP	0	3
		S1267	stPPSTPsPRVPRRC	0	12
		Y1275	PRVPRRCyVLSSSQN	0	6
		S1315	KTYKRELsHPPLyRL	0	7
		Y1320	ELsHPPLyRLPLLEN	0	3
BRAF	47	S76	GGEHNPPsIYLEAYE	1	0
		Y85	YLEAYEEyTSKLDAL	0	1
		T119	SSSASMDtVTSSSSS	1	0
		S147	NPTDVARsNPKsPQK	0	1
		S151	VARsNPKsPQKPIVR	3	58
		T244	FVRKTFFtLAFCDFC	0	9
		S314	LAETALTsGssPsAP	1	0
		S316	ETALTsGssPsAPAS	1	0
		S317	TALTsGssPsAPASD	1	0
		S319	LTsGssPsAPASDSI	1	1
		S333	IGPQILTsPsPSKsI	1	3
		S335	PQILTsPsPSKsIPI	1	4
		S339	TsPsPSKsIPIPQPF	1	0
		S363	QFGQRDRsssAPNVH	2	34
		S364	FGQRDRsssAPNVHI	1	9
		S365	GQRDRsssAPNVHIN	8	53
		T373	APNVHINtIEPVNID	2	7
		S394	GFRGDGGsTtGLsAt	1	1
		T396	RGDGGsTtGLsAtPP	1	1
		S399	GGsTtGLsAtPPAsL	1	2
		T401	sTtGLsAtPPAsLPG	3	34
		S405	LsAtPPAsLPGSLTN	0	1
		S419	NVKALQksPGPQRER	2	41
		S428	GPQRERKsssssEDR	1	10
		S429	PQRERKsssssEDRN	7	33
		S430	QRERKsssssEDRNR	1	6
		S431	RERKsssssEDRNRM	1	3
		S432	ERKsssssEDRNRMK	1	5
		T440	EDRNRMKtLGRRDss	2	6
		S446	KtLGRRDssDDWEIP	13	127
		S447	tLGRRDssDDWEIPD	1	153
		T458	EIPDGQItVGQRIGs	0	1
		S465	tVGQRIGsGsFGtVY	2	10
		S467	GQRIGsGsFGtVYKG	1	1
		T470	IGsGsFGtVYKGKWH	1	1
		S579	IIHRDLksNNIFLHE	1	0
		T599	IGDFGLAtVksRWsG	11	0
		S602	FGLAtVksRWsGSHQ	11	0
		S605	AtVksRWsGSHQFEQ	1	2
		S614	SHQFEQLsGSILWMA	2	2
		S675	MVGRGYLsPDLSKVR	1	0
		S729	PKIHRSAsEPsLNRA	6	81
		S732	HRSAsEPsLNRAGFQ	0	3
		Y746	QTEDFSLyACAsPKt	0	1
		S750	FSLyACAsPKtPIQA	2	10
		T753	yACAsPKtPIQAGGy	4	7
		Y760	tPIQAGGyGAFPVH_	0	1
RASK	12	T2	______MtEyKLVVV	0	1
		Y4	____MtEyKLVVVGA	0	1
		Y32	QNHFVDEyDPTIEDs	1	10
		S39	yDPTIEDsyRKQVVI	0	11
		Y40	DPTIEDsyRKQVVID	0	3
		Y64	DTAGQEEySAMRDQY	2	6
		S89	FAINNTKsFEDIHHy	0	1
		Y96	sFEDIHHyREQIkRV	0	1
		S106	QIkRVkDsEDVPMVL	0	1
		T144	YGIPFIEtSAktRQR	1	0
		T148	FIEtSAktRQRVEDA	1	1
		Y157	QRVEDAFyTLVREIR	0	17
RASN	7	Y32	QNHFVDEyDPTIEDs	2	11
		S39	yDPTIEDsyRKQVVI	0	11
		Y40	DPTIEDsyRKQVVID	0	3
		Y64	DTAGQEEySAMRDQY	1	6
		S89	FAINNSksFADINLY	1	0
		Y157	QGVEDAFytLVREIR	0	18
		T158	GVEDAFytLVREIRQ	0	1
MP2K1	14	S72	DDDFEkIsELGAGNG	1	3
		S212	kLCDFGVsGQLIDsM	5	5
		S218	VsGQLIDsMANsFVG	111	93
		S222	LIDsMANsFVGTRSY	107	219
		S231	VGTRSYMsPERLQGT	1	4
		T286	VEGdAAEtPPRPRtP	8	21
		T292	EtPPRPRtPGRPLss	13	5
		S298	RtPGRPLssyGMDSR	21	4
		S299	tPGRPLssyGMDSRP	0	1
		Y300	PGRPLssyGMDSRPP	2	2
		S377	DFAGWLCsTIGLNQP	0	9
		S385	TIGLNQPstPtHAAG	1	8
		T386	IGLNQPstPtHAAGV	5	56
		T388	LNQPstPtHAAGV__	2	11
RASH	13	Y32	QNHFVDEyDPtIEDs	2	11
		T35	FVDEyDPtIEDsyRK	1	0
		S39	yDPtIEDsyRKQVVI	0	11
		Y40	DPtIEDsyRKQVVID	0	3
		Y64	DTAGQEEySAMRDQY	1	6
		Y96	SFEDIHQyREQIKRV	1	1
		Y137	AQDLARSyGIPYIEt	2	1
		T144	yGIPYIEtsAktRQG	2	0
		S145	GIPYIEtsAktRQGV	0	1
		T148	YIEtsAktRQGVEDA	2	1
		Y157	QGVEDAFytLVREIR	0	18
		T158	GVEDAFytLVREIRQ	0	1
		S183	ESGPGCMsCKCVLS_	1	0
SHOC2	9	T71	VAFSVDNtIKRPNPA	1	3
		S85	APGTRKKsSNAEVIK	0	4
		S102	NKCREENsMRLDLSK	0	1
		S111	RLDLSKRsIHILPSS	0	2
		S221	LSKLSMLsIRENKIK	0	2
		S297	GLRYNRLsAIPRSLA	1	2
		S376	kIPFGIFsRAKVLSk	0	1
		S566	QIVAGGPsFIIQFLK	0	1
		Y578	FLKMQGPyRAMV___	0	29
MP2K2	15	S23	PTIAEGPsPTsEGAs	0	14
		S26	AEGPsPTsEGAsEAN	0	3
		S30	sPTsEGAsEANLVDL	0	3
		S94	TkVQHRPsGLIMARk	0	1
		S216	kLCDFGVsGQLIDsM	3	5
		S222	VsGQLIDsMANsFVG	59	93
		S226	LIDsMANsFVGTRSY	55	217
		S293	GEEGEPHsIsPRPRP	0	19
		S295	EGEPHsIsPRPRPPG	1	28
		S306	RPPGRPVsGHGMDsR	2	11
		S312	VsGHGMDsRPAMAIF	0	2
		S372	NHTFIkRsEVEEVDF	0	1
		T394	LRLNQPGtPtRtAV_	2	112
		T396	LNQPGtPtRtAV___	2	25
		T398	QPGtPtRtAV_____	1	0
CBL	61	S8	MAGNVKksSGAGGGs	0	1
		S15	sSGAGGGsGsGGsGs	0	1
		S17	GAGGGsGsGGsGsGG	0	2
		S20	GGsGsGGsGsGGLIG	0	1
		S22	sGsGGsGsGGLIGLM	0	1
		T126	MENLMKKtKQTISLF	0	1
		Y141	kEGKERMyEENSQPR	0	17
		Y368	IKVTQEQyELyCEMG	1	5
		Y371	TQEQyELyCEMGSTF	6	89
		S439	DPFDPRGsGsLLRQG	0	3
		S441	FDPRGsGsLLRQGAE	0	3
		S452	QGAEGAPsPNyDDDD	0	14
		Y455	EGAPsPNyDDDDDER	0	35
		S483	AKVERPPsPFsMAPQ	0	23
		S486	ERPPsPFsMAPQAsL	0	13
		S492	FsMAPQAsLPPVPPR	0	3
		S511	PQRVCVPssAsALGT	0	1
		S512	QRVCVPssAsALGTA	0	1
		S514	VCVPssAsALGTAsk	0	1
		S520	AsALGTAskAASGSL	0	1
		Y552	PPPPDRPySVGAESR	0	5
		T568	QRRPLPCtPGDCPSR	0	9
		S583	DkLPPVPssRLGDsW	0	1
		S584	kLPPVPssRLGDsWL	0	1
		S589	PssRLGDsWLPRPIP	0	2
		S601	PIPKVPVsAPSSSDP	0	2
		S619	RELTNRHsLPFsLPS	1	28
		S623	NRHsLPFsLPSQMEP	1	3
		S639	PDVPRLGstFsLDts	1	1
		T640	DVPRLGstFsLDtsM	0	1
		S642	PRLGstFsLDtsMSM	1	10
		T645	GstFsLDtsMSMNSs	0	1
		S646	stFsLDtsMSMNSsP	0	3
		S652	tsMSMNSsPLVGPEC	0	1
		S667	DHPKIKPsssANAIy	0	26
		S668	HPKIKPsssANAIys	0	18
		S669	PKIKPsssANAIysL	0	226
		Y674	sssANAIysLAARPL	2	738
		S675	ssANAIysLAARPLP	0	110
		T698	QCEGEEDtEyMtPss	0	26
		Y700	EGEEDtEyMtPssRP	12	509
		T702	EEDtEyMtPssRPLR	0	13
		S704	DtEyMtPssRPLRPL	0	34
		S705	tEyMtPssRPLRPLD	0	23
		T713	RPLRPLDtsQssRAC	0	1
		S714	PLRPLDtsQssRACD	0	4
		S716	RPLDtsQssRACDCD	0	5
		S717	PLDtsQssRACDCDQ	0	4
		Y731	QQIDSCTyEAMyNIQ	14	35
		Y735	SCTyEAMyNIQSQAP	0	4
		T762	LAAAHANtGPEEsEN	0	3
		S767	ANtGPEEsENEDDGy	0	252
		Y774	sENEDDGyDVPKPPV	13	260
		T789	PAVLARRtLsDIsNA	0	7
		S791	VLARRtLsDIsNAsS	0	44
		S794	RRtLsDIsNAsSsFG	0	1
		S797	LsDIsNAsSsFGWLs	0	2
		S799	DIsNAsSsFGWLsLD	0	5
		S804	sSsFGWLsLDGDPTT	0	14
		S833	PFPRRINsERKAGSC	0	12
		S900	REFVSISsPAHVAT_	0	4
RASA2	12	S217	TkVkkKTsNPQFNEI	0	5
		Y226	PQFNEIFyFEVTRSS	0	29
		T544	TLTLISKtIQTLGSW	0	1
		S555	LGSWGSLsKsKSsFK	0	8
		S557	SWGSLsKsKSsFKET	0	1
		S560	SLsKsKSsFKETFMC	0	9
		Y612	HLkEGEMyKRAQGRT	0	1
		Y651	PGSKDAIyTIPVkNI	0	2
		T759	DIDEDREtERIYSLF	0	1
		T782	KMEEACGtIAVyQGP	0	1
		Y786	ACGtIAVyQGPQKEP	0	1
		Y796	PQKEPDDySNFVIED	0	9
A2ML1	5	Y214	GTFSVEEyVLPkFkV	0	1
		S406	APFTLETsGWNGTDV	0	1
		T1312	QGCVYVQtVLRYNIL	0	1
		T1342	KARCEQPtSPRSLTL	0	1
		T1381	GFSPMEGtNQLLLQQ	0	1
SHOX	7	T5	___MEELtAFVsKSF	0	1
		S9	EELtAFVsKSFDQKS	0	1
		S46	LESGLARsRELGTSD	0	1
		S106	EKREDVKsEDEDGQT	1	1
		S120	TKLKQRRsRTNFtLE	0	1
		T125	RRsRTNFtLEQLNEL	0	1
		Y141	RLFDETHyPDAFMRE	0	1
FGFR3	18	S408	PPKKGLGsPtVHkIS	0	4
		T410	KKGLGsPtVHkISRF	0	1
		S424	FPLKRQVsLESNASM	0	3
		S444	LVRIARLssGEGPtL	0	9
		S445	VRIARLssGEGPtLA	0	10
		T450	LssGEGPtLANVSEL	0	1
		Y577	RRPPGLDysFDTCKP	1	9
		S578	RPPGLDysFDTCKPP	0	2
		Y599	KDLVSCAyQVARGME	0	12
		Y607	QVARGMEyLASQKCI	0	2
		Y647	RDVHNLDyyKKTTNG	2	48
		Y648	DVHNLDyyKKTTNGR	1	18
		Y724	ANCTHDLyMIMRECW	2	3
		Y760	TVTSTDEyLDLSAPF	2	0
		Y770	LSAPFEQysPGGQDt	1	0
		S771	SAPFEQysPGGQDtP	1	0
		T777	ysPGGQDtPSSSSSG	0	2
		S787	SSSSGDDsVFAHDLL	0	2
SRCAP	63	S196	AKLRRIAsTMAKDVR	0	1
		S248	EKYSDLLsQsLNQPL	0	2
		S250	YSDLLsQsLNQPLTs	0	5
		S257	sLNQPLTssKAGssP	0	1
		S258	LNQPLTssKAGssPC	0	3
		S262	LTssKAGssPCLGSS	0	1
		S263	TssKAGssPCLGSSs	0	2
		S270	sPCLGSSsAASsPPP	0	2
		S274	GSSsAASsPPPPASR	0	7
		T404	DEDDEEFtANEEEAE	0	2
		S562	LARDEEQsEADAGsG	0	14
		S568	QsEADAGsGPPtPGP	0	28
		T572	DAGsGPPtPGPttLG	0	27
		T576	GPPtPGPttLGPKKE	0	1
		T577	PPtPGPttLGPKKEI	0	1
		T979	RVLLEVAtAPDPPPR	0	1
		S1172	APQRLILsPDMQARL	0	7
		S1186	LPSGEVVsIGQLAsL	0	1
		S1192	VsIGQLAsLAQRPVA	0	1
		T1322	QAPrDGLtPVPPLAP	0	1
		S1758	APPLAPAsPVGPAPA	0	1
		S1826	QASSLVVsAsGAAPL	0	1
		S1828	SSLVVsAsGAAPLPV	0	1
		S1855	PDTLTLRsGPPsPPs	0	4
		S1859	TLRsGPPsPPsTATS	0	13
		S1862	sGPPsPPsTATSFGG	0	1
		S1882	QPPPPPRsPFYLDSL	0	5
		S1940	ASPIGPRsPGPSHPT	0	5
		S2224	PSSSSVPsAPEEEEE	0	1
		T2258	EEDIRAAtQAKAEQV	0	2
		T2310	AALVEQLtPIERYAM	0	1
		T2374	GDESSCGtGGGTHRR	0	1
		T2406	LRGARAEtQGANHtP	0	1
		T2412	EtQGANHtPVIsAHQ	0	1
		T2423	sAHQTRStttPPRCs	0	1
		T2424	AHQTRStttPPRCsP	0	1
		T2425	HQTRStttPPRCsPA	0	5
		S2430	tttPPRCsPARERVP	0	25
		T2682	EELTEAKtPtSSPEK	0	2
		T2684	LTEAKtPtSSPEKPQ	0	1
		T2724	ARPPRRRtsADVEIR	0	3
		S2725	RPPRRRtsADVEIRG	0	10
		S2787	GVSETSAsPGsPSVR	0	15
		S2790	ETSAsPGsPSVRSMS	0	18
		T2836	RHIELGVtGGGsPEN	0	1
		S2840	LGVtGGGsPENGDGA	0	9
		T2852	DGALLAItPPAVKRR	0	8
		S2869	RPPKKNRsPADAGRG	0	20
		S2932	HRPNPLLsPVEKRRR	0	1
		S3016	RPPKNPPsPRPsQLP	0	25
		S3020	NPPsPRPsQLPVLDR	0	2
		S3050	QPQGQGEsEGsssDE	0	3
		S3053	GQGEsEGsssDEDGS	0	4
		S3054	QGEsEGsssDEDGSR	0	4
		S3055	GEsEGsssDEDGSRP	0	4
		T3107	GPGGLELtPPVVSLt	0	1
		T3114	tPPVVSLtPKLRSTR	0	1
		S3126	STRLRPGsLVPPLET	0	10
		S3148	AGAPVGGsPGLAKRG	0	27
		S3161	RGRLQPPsPLGPEGs	0	10
		S3168	sPLGPEGsVEEsEAE	0	4
		S3172	PEGsVEEsEAEAsGE	0	3
		S3177	EEsEAEAsGEEEEGD	0	10
ANR11	74	S73	ANGEQKDsDTEKQGP	0	5
		Y109	LSGIRAGyPLSERQQ	0	2
		T150	STVCQKGtPNSASKT	0	1
		Y213	HEACNRGyyDVAKQL	0	1
		Y214	EACNRGyyDVAKQLL	0	1
		S276	TPLKVANsPTMVNLL	0	25
		S377	DYRKETKsNsFISIP	0	1
		S379	RKETKsNsFISIPKM	0	5
		S390	IPKMEVKsytKNNtI	0	1
		Y391	PKMEVKsytKNNtIA	0	1
		T392	KMEVKsytKNNtIAP	0	1
		T396	KsytKNNtIAPKKAS	0	1
		S408	KASHRILsDtsDEED	0	12
		T410	SHRILsDtsDEEDAS	0	13
		S411	HRILsDtsDEEDASV	0	13
		T419	DEEDASVtVGTGEKL	0	1
		S429	TGEKLRLsAHTILPG	0	3
		S437	AHTILPGsKTREPSN	0	1
		S473	EVRFGKRsDKFCSSE	0	1
		S495	SGEDDRDsLGSSGCL	0	1
		S505	SSGCLKGsPLVLKDP	0	8
		S566	WSEVSSLsDSTRTRL	0	1
		S580	LTSESDYsSEGSSVE	0	1
		S609	ASLSEKKsPFLssAE	0	12
		S613	EKKsPFLssAEGAVP	0	2
		S614	KKsPFLssAEGAVPK	0	4
		S649	EKGQCSIsQELKLKS	0	1
		S752	ERSLKEKsPKEEKLR	0	2
		S812	EKVYREDsAFDEYCN	0	10
		S832	ENEDTKFsLsDDQRD	0	2
		S834	EDTKFsLsDDQRDRW	0	39
		S843	DQRDRWFsDLsDssF	0	2
		S846	DRWFsDLsDssFDFK	0	2
		S848	WFsDLsDssFDFKGE	0	1
		S849	FsDLsDssFDFKGED	0	1
		S857	FDFKGEDsWDsPVTD	0	5
		S860	KGEDsWDsPVTDYRD	0	1
		S935	KSVPGYLsEKDKKRR	0	1
		S957	DRKDALEsCKERRDG	0	1
		S983	LKECGCEsGFKDKSD	0	1
		S1079	KDKERKAsLDQGKEK	0	6
		S1112	DKKGKEKsWyIADIF	0	1
		Y1114	KGKEKsWyIADIFtD	0	1
		T1120	WyIADIFtDEsEDDR	0	13
		S1123	ADIFtDEsEDDRDSC	0	13
		S1168	SDRHRKSsDKQHPER	0	2
		S1296	LHEYREDsNDKISEV	0	3
		S1389	EGGSRKDsGQYEKDF	0	1
		T1419	IEDELDKtIELFSTE	0	21
		S1509	PATRDKDsPPRVLKD	0	7
		S1582	DGDLMMTsFERMLsQ	0	4
		S1588	TsFERMLsQKDLEIE	0	1
		S1615	MEKLRHRsGDPKLKE	0	1
		S1692	MKEVLPAsPRPDQSR	0	9
		S1790	LSTNLYRsVsVDIRR	0	1
		S1792	TNLYRsVsVDIRRtP	0	21
		T1798	VsVDIRRtPEEEFSV	0	20
		S1814	DKLFRQQsVPAAsSY	0	52
		S1819	QQsVPAAsSYDSPMP	0	4
		S1847	AEKFACLsPGyYsPD	0	14
		Y1850	FACLsPGyYsPDYGL	0	1
		S1852	CLsPGyYsPDYGLPs	0	11
		S1859	sPDYGLPsPKVDALH	0	11
		S1878	AVVTVTPsPEGVFSs	0	6
		S1885	sPEGVFSsLQAKPsP	0	1
		S1891	SsLQAKPsPSPRAEL	0	2
		S1983	GSDLLLKsPQRFPEs	0	13
		S1990	sPQRFPEsPKRFCPA	0	29
		S2021	PYPAPPAsPAPYALP	0	2
		S2374	TRAKARGsEDDDAQA	0	3
		T2393	KRRFQRStQQLQQQL	0	1
		T2402	QLQQQLNtSTQQTRE	0	1
		T2544	VHCRAARtIANQAVP	0	1
		S2570	VYNMPLEsQGDENKS	0	1
LZTR1	9	T111	SWCRAFTtGtPPAPR	0	1
		T113	CRAFTtGtPPAPRyH	0	1
		Y119	GtPPAPRyHHSAVVY	0	2
		Y141	GGYTGDIySNSNLKN	0	1
		S244	RDKMFVFsGQsGAKI	0	2
		S247	MFVFsGQsGAKITNN	0	1
		T270	KTWTRIPtEHLLrGS	0	1
		Y352	EEVPTLTyEERVGFK	0	2
		Y726	AFESMLRyIYYGEVN	0	1
RRAS	5	T9	SSGAASGtGrGRPRG	0	1
		Y58	QSYFVSDyDPTIEDS	0	3
		Y66	DPTIEDSyTKICSVD	3	0
		S201	QEQELPPsPPsAPRK	1	7
		S204	ELPPsPPsAPRKKGG	0	2
SPY1	10	S50	QIkAIRGsNEytEGP	0	3
		Y53	AIRGsNEytEGPSVV	2	250
		T54	IRGsNEytEGPSVVK	0	3
		Y89	PINVNNNyEHRHTSH	0	54
		S112	NARGPILsRSTSTGS	0	1
		S123	STGSAASsGSNSSAS	0	2
		S131	GSNSSASsEQGLLGR	0	1
		S139	EQGLLGRsPPTRPVP	0	4
		S169	IVDDLkGsLkEDLTQ	0	1
		Y304	CKNSNTVyCkLESCP	0	8
M3K8	10	S62	QNDERSKsLLLSGQE	2	2
		S125	NGRYQIDsDVLLIPW	0	1
		Y136	LIPWKLTyRNIGsDF	0	1
		S141	LTyRNIGsDFIPRGA	0	31
		Y153	RGAFGKVyLAQDIKT	0	1
		T290	FPKDLRGtEIYMSPE	5	0
		S334	WVKRYPRsAYPSYLY	0	1
		S368	MRELIEAsLERNPNH	0	2
		S400	EDQPRCQsLDSALLE	3	2
		S443	EMLKRQRsLYIDLGA	1	2
KAT6B	43	S217	ADPIPICsFCLGtkE	0	1
		T222	ICsFCLGtkESNREK	0	1
		S355	KLKQRLLsVTSDEGs	0	3
		S362	sVTSDEGsMNAFtGR	0	1
		T367	EGsMNAFtGRGSPGr	0	2
		S391	PSSGHAAsGkDSSSR	0	1
		T402	SSSRLAVtDPTRPGA	0	1
		T416	ATTkITTtstyISAS	0	1
		S417	TTkITTtstyISAST	0	1
		T418	TkITTtstyISASTL	0	1
		Y419	kITTtstyISASTLK	0	1
		T443	DGLTkFFtPsPDGRR	0	6
		S445	LTkFFtPsPDGRRsR	0	9
		S451	PsPDGRRsRGEIIDF	0	1
		T640	GRLKYKVtPQMGtPs	0	1
		T645	KVtPQMGtPsPGKGs	0	3
		S647	tPQMGtPsPGKGsLt	0	6
		S652	tPsPGKGsLtDGRIK	0	2
		T654	sPGKGsLtDGRIKPD	0	1
		Y728	SVIEFGKyEIQTWYS	0	1
		Y757	LCEFCLKyMKSKNIL	0	1
		Y878	RFLIDFSyLLSRREG	1	1
		S889	RREGQAGsPEKPLSD	0	5
		S998	LISNAAVsEEEREAE	0	2
		S1027	KEEQEILsTRANSRQ	0	1
		S1035	TRANSRQsPAkVQSk	0	1
		Y1045	kVQSkNkyLHsPEsR	0	1
		S1048	SkNkyLHsPEsRPVt	0	57
		S1051	kyLHsPEsRPVtGER	0	9
		T1055	sPEsRPVtGERGQLL	0	1
		T1114	QSSPPRLtkPQSVAI	0	1
		T1267	RQNKErKtGFKLNLY	0	1
		T1279	NLYTPPEtPMEPDEQ	0	1
		T1300	KETSEGKtsPsPIRI	0	1
		S1301	ETSEGKtsPsPIRIE	0	2
		S1303	SEGKtsPsPIRIEEE	0	13
		S1502	DPEAVPEsDEEPPPG	0	7
		S1571	ETQEACRsLQNYTRA	0	2
		S1581	NYTRADQsPQIATTL	0	3
		S1903	LQRNMAAsNIGISHS	0	1
		S1924	IASKGHIsMRTKSAS	0	2
		S1933	RTKSASLsPAAATHQ	0	2
		S1947	QSQIYGRsQTVAMQG	0	1
RRAS2	6	S10	AAGWRDGsGQEKyRL	0	4
		Y15	DGsGQEKyRLVVVGG	0	1
		Y43	QSYFVTDyDPTIEDS	0	5
		Y105	RGSFEEIyKFQRQIL	0	2
		S186	QEQECPPsPEPtRkE	1	73
		T190	CPPsPEPtRkEKDKK	0	12
RASM	1	T84	MREQYMRtGDGFLIV	0	2
PP1B	11	S41	VrGLCIksREIFLsQ	0	1
		S47	ksREIFLsQPILLEL	0	5
		Y92	NYLFLGDyVDRGkQS	0	1
		S128	RGNHECAsINRIyGF	0	4
		Y133	CAsINRIyGFyDECk	0	3
		Y136	INRIyGFyDECkRRF	0	23
		Y254	HQVVEDGyEFFAkRQ	0	6
		Y304	PSEKKAkyQyGGLNs	0	64
		Y306	EKKAkyQyGGLNsGR	0	314
		S311	yQyGGLNsGRPVtPP	0	13
		T316	LNsGRPVtPPRTANP	0	131
SHP-2 (human)	35	S28	LTRGVDGsFLARPsK	0	1
		S34	GsFLARPsKsNPGDF	0	3
		S36	FLARPsKsNPGDFTL	0	2
		T59	THIKIQNtGDyyDLy	0	3
		Y62	KIQNtGDyyDLyGGE	0	2113
		Y63	IQNtGDyyDLyGGEK	1	84
		Y66	tGDyyDLyGGEKFAT	0	15
		Y80	TLAELVQyYMEHHGQ	0	1
		S142	FLVRESQsHPGDFVL	0	2
		T153	DFVLSVRtGDDKGES	0	3
		S165	GESNDGKsKVTHVMI	0	1
		Y179	IRCQELkyDVGGGER	0	3
		S189	GGGERFDsLTDLVEH	1	1
		Y263	QQECkLLysRKEGQR	0	8
		S264	QECkLLysRKEGQRQ	0	1
		Y279	ENkNkNRykNILPFD	1	63
		S302	GDPNEPVsDyINANI	0	20
		Y304	PNEPVsDyINANIIM	2	56
		T411	SKVGQGNtERTVWQY	0	1
		Y511	MVQTEAQyRFIyMAV	1	39
		Y515	EAQyRFIyMAVQHYI	0	16
		S535	RIEEEQKsKRkGHEy	0	1
		Y542	sKRkGHEytNIKysL	27	452
		T543	KRkGHEytNIKysLA	0	30
		Y547	HEytNIKysLADQts	0	2
		S548	EytNIKysLADQtsG	0	1
		T553	KysLADQtsGDQsPL	0	10
		S554	ysLADQtsGDQsPLP	0	1
		S558	DQtsGDQsPLPPCtP	0	16
		T564	QsPLPPCtPtPPCAE	0	17
		T566	PLPPCtPtPPCAEMR	0	6
		S576	CAEMREDsARVyENV	3	11
		Y580	REDsARVyENVGLMQ	16	1233
		S591	GLMQQQksFR_____	1	53
		K590	VGLMQQQKsFR____	1	0
SYNGAP	16	S87	KLLRRTVsVPVEGRP	0	13
		Y291	LCLDDMLyARTTSKP	0	1
		S449	KGKEEVAsALVHILQ	1	2
		S840	KMLSVNKsVsMLDLQ	1	2
		S842	LSVNKsVsMLDLQGD	1	3
		S907	TAAGMRLsQMGVttD	0	2
		T912	RLsQMGVttDGVPAQ	0	4
		T913	LsQMGVttDGVPAQQ	0	2
		S1114	QSLSKEGsIGGSGGS	1	8
		S1132	GGGGLKPsITKQHSQ	0	1
		S1151	LNPTMPAsERTVAWV	0	1
		Y1183	EEYKLKEysKsMDEs	0	3
		S1184	EYKLKEysKsMDEsR	0	2
		S1186	KLKEysKsMDEsRLD	0	2
		S1190	ysKsMDEsRLDRVKE	0	2
		S1261	EKDSQIKsIIGRLML	0	2
RASA1	16	Y30	AAAGSSAyPAVCRVK	0	1
		Y164	DSLDGPEyEEEEVAI	0	2
		Y239	IIAMCGDyYIGGRRF	0	3
		S418	MGGRYYNsIGDIIDH	0	2
		Y435	KEQIVEGyYLKEPVP	0	1
		T453	QEQVLNDtVDGKEIy	0	1
		Y460	tVDGKEIyNtIRRKT	3	42
		T462	DGKEIyNtIRRKTKD	0	18
		Y472	RKTKDAFyKNIVKKG	0	4
		S581	AFCNLRKsSPGTSNK	0	2
		T612	KLPVKHFtNPyCNIY	0	2
		Y615	VKHFtNPyCNIYLNS	0	76
		S754	QDRTLLAsILLRIFL	0	1
		S827	KIMESKQsCELsPSK	0	1
		S831	SKQsCELsPSKLEKN	0	6
		Y952	EFGAKEPyMEGVNPF	0	5
MEF2C	16	T80	NEPHESRtNsDIVET	1	0
		S82	PHESRtNsDIVETLR	0	2
		S98	KGLNGCDsPDPDADD	1	12
		S106	PDPDADDsVGHsPES	0	6
		S110	ADDsVGHsPESEDkY	1	7
		S181	HPSLQRNsMsPGVTH	0	1
		S183	SLQRNsMsPGVTHRP	1	2
		S222	GYGNPRNsPGLLVsP	1	34
		S228	NsPGLLVsPGNLNkN	0	12
		S240	NkNMQAksPPPMNLG	1	20
		S396	NIkSEPVsPPRDRTT	3	9
		S419	TRHEAGRsPVDSLSS	3	2
		S445	DHRNEFHsPIGLTRP	0	3
		S453	PIGLTRPsPDEREsP	0	2
		S459	PsPDEREsPsVKRMR	0	4
		S461	PDEREsPsVKRMRLS	0	3
				Total HTP	Total LTP
				1041	17565
